# Supplementary material for: Identification and characterization of long non-coding RNA (lncRNA) in the developing seeds of Jatropha curcas
Source: Sci Rep. 2020 Jun 25;10:10395. doi: 10.1038/s41598-020-67410-x (PMC7316758; doi:10.1038/s41598-020-67410-x)
Supplement: Supplementary file 2 — Supplementary Table S1. [file 41598_2020_67410_MOESM2_ESM.xlsx]

## Sheet: Tabel S1
lncRNA ID	Sequence	Length
MSTRG.14549.1	tattgcttcaatcgccattcttgagacttctttggttattccttttttaagataatttttttgggtcgagattcgttttatgttggacgaaacccccatatataggtagggccatgcaaatccctacttatatatagagttgcaaaaggcaattagtttagcaaatccctataagcatgacctctatataatttccattaga	202
MSTRG.14549.2	gccattcttgagacttctttggttattccttttttaagataatttttttgggtcgagattcgttttatgttggacgaaacccccatatataggtagggccatgcaaatccctacttatatatagagttgcaaaaggcaattagtttagcaaatccctataagcatgacctctatataatttccattagagtgtgtcttaatc	202
MSTRG.29935.2	aagatttctctccatttaaaattcataaacctaggtgggataggagaattgcgcttggaccaagccatgaggagactggctaggaaagaaagactatcattaaaggaggggcagagcaaatggtactatactaaaaaagaatccccttttgagaacctttatcaccttttatcacatacctagacccagaagagagcagagc	202
MSTRG.3535.1	ctcataactcctttacatgaacttttaatcacacctatcatgatcttacctgctgttcattatgttgtatgaatgaaatcaataaacatgtaagaatacataacagtatattttcattgtcttacttgctattcattatgctgtatgacttatgcacttttagtcacatcatataagttatgattaataacatctcatgact	202
MSTRG.31890.1	atgcaccctagaatactgaatgtacacacagcaatcaatcttatggcatcatatcagcacccacaaacaatatcacaaacagtcacacaaatgcaccctagaatactgaatgtacacacagcagtcaatcatatggcatcatatcagcacccacaaacaatatcaccttcaaataatcacatcacgtggaaattaatcagtgg	203
MSTRG.9191.1	ctatatagcttcaaaagagcaactagctgatgttttaacaaagggtttgcatagcaagttgtttcatcctttagtttgcaagttgggcatgagtaatatctatgcaccaacttgagggggagtgttgaaatctttgtgattaaagtaaatattgtgtttcctagtttaggtttattcctaattagagtaaatattgtctttcc	203
MSTRG.3399.1	agtgcaacaaaaagatttcagcattcacatgttgagttgctggtcaatttgagccgacaacgtttctcacgcttgaggcatttgtaatgaaaattttaggaggtaaatatgaaattttctcaagatagtgcattcagttttggttctaaaagagaaatgatttgcatgacatactttttggtagtggttgaatcaacggacgta	204
MSTRG.15747.1	attttttttttttttttgtgaagccattttgtttgctgcattaattaattgacaaaaacaaccaagtcgagttctctgcaaagcacttattccggaaactgctcatcaaagctctttaacaaaaattacatgaaaatggaaaaaaaatttacatctcctatctgaaattgattggaaaatttggaatttattgctaacccctctat	206
MSTRG.28350.1	gcattactgatcacaccatagctcctcctccttccttctgtatatatatcccctcaagctcaacccccaaacccactaccacctccaccaccactaccctcagttgttttctttgcttctttctactcctctacttattcttgcatggcagtgaggttgctcgcacttgaggtatccgacctctgtttaggcaagcctgctttgag	206
MSTRG.36799.1	ttgggtctaaaacggttaattggaacaggctccttcagaagcttatttagtccatccaatgatccctgagataatagcatgtatggaaagagatcagagaacataacattgtgtccaggagcataattaggatcgacggctctggtttctgatgctgcagcagtgatgaaaatgaatatgagcaaagcattcaacttaagcgtggg	206
MSTRG.19142.1	ctgctccaataatcacaatttttggtttcttggccaccattgtcgctagttttcaagattcagtagcacaaaagactgaaaaaaaaaaaggtgaaaaaagggtgaagaagaaactgtatgaggcaaaaaacaaaaagctcaaagaaaaaagaaattgtgatttatgaagatggccaagaacaataaaaggttgatagtgcctttcac	207
MSTRG.28156.1	gaatgattcaatctccgggtcacaggtacgtcctgtcccatcccatcactcacactataagaactctcctgcaggttgtcactgatcagcgatcacagagtgagcgaagcagaattgaaagggagagggaaagaaaatggcaaccaacacttcacatttctctgcaactacgcattatacctctgtttcccgatttgtagatttcgg	207
MSTRG.29071.2	cgcagccgcgcggtgagcacaaagcgaactattctttcgccttttactaaagaataccgtgtgctcgccgcagatagcggcatacgccaatttttggaggccgcgcggtgagcacaaagcgaactattctttcgccttttactaaagaataccgtgtgctcgccgcagatagcggcatacgccaatttttggagggttccttcctgtg	208
MSTRG.31045.1	gctcctccaggatagaatcaaagctagaacttcgctctccatcacagtactaggaagcagcggattcaactgaagctctgcaatcttctccgcagagttataaatgtaaactttatatttctgttatttaattttggatgtataaattattctattatcagaatattattgaactccgcagttatagggtcgtgtatttccaattggg	208
MSTRG.33060.1	gcagcttactcatttgaagcctaaatctcgtattaaaaggttatgttccttcaggagacacaccatacacaaccaaaagctcatcactagggagcaagaacctcagtcataaggtagtttaggaagaaaaagctaattaacaagttactcataataatagtagattggcacaatcacttggactcctataatacttgtggagcaaaat	208
MSTRG.17124.2	gggctttcctttctttctattaccttcatataatcacatcacgtggaaattagtcagtggagtcaccgaaccccgatgagccgtcctcccacatggctcatcctctcacgtgtgcaccagggagccaatcccctattctggccgaccggttcaatcctcacacaactagtcctctcattatttttccagtctttctctctttttttttt	209
MSTRG.31183.2	cttgaagtctcgccggagtctcgccggccggtcgccggaccgccgctgcggccaccgtgcacggtggccggaaaatttaaccttgtgtccaaggcttgcctgaaacggcgtgaattgtcggaaaaaggtgtccaaaacttcaagctcttccccttcaaaatagacacaatttcagttcaaatctaagctataatcttctttctcgcgttgag	212
MSTRG.15080.1	cacgaccttacttgaacaggatctgttctataggatcgtacatctgtatcctttagcacaaaggagacaggaacccaaacctggtggatgaataaggaccatgcgatcagagcgtgattgacggtttggttggacccttgggtctaacgtagctgtaaaggatcgttccttcattacctagctttgaaggttggtcgcatggttgtctgacat	213
MSTRG.4178.1	gcgtgaaatagaaaaggaaagctattatagtgccaactgttggtggagatgacaaaataacccccattatgattttgaaccaattagagctggtttgaggaaggccatcagtagaaaataaatcatagttactgaaatactgaggcacagagagacccataaagagggaaaaacccaaaatagattttgaccttaagcttttcaagtcgcata	213
MSTRG.12575.1	gagtgtgcttagtctcagacggatcgagataggagagaattcggtagccgccagtgaggtctgtggagggcatgaaagtaccagtaaaaagaacgggaaagctcttgccatcaagcacaaccacaacgcgtggattagaagcgatgaaaggacctggtggcatattgactctgaacacagttgactggtacttttgggccctggacttaaaaaac	215
MSTRG.18310.1	ctcagttgcttccatcactttgctgaatagagaagctggcccctcttctgcagcaatctccgcgtcctgcttatgccttctatgcgggaccaatgtacatgccagtccaagaagaacaaaggtagaagccacaccacagcctatcattgcaatttcaactttagtaaggccttttttattgcttaatcgacttgcacatgatctcaaatttccat	215
MSTRG.22365.1	ggataatgaattcataaatgaaggtggacaccgagttcaattgttttgtggcagcaagcagctcgtagggattatccgaatctgaaccactatatttgatgaggagttcggttttgagttgggtccatgtgaggtttggagtgcggcctctaagccatcataaccagtggagaggatggtccttcattcccacgagagccatggcaacaaaccgg	215
MSTRG.5173.1	gctatgatgaagagggtgctagaaaaacaaacaaaaaacactataatttacagcatgaactacaggccatttccgatgtgatatatgataggtcaactgcgtgttggtaatttcctacgctgagattggcagcggaaaaggcaaggtcacaatcatttcatgggaagatttggccgcgggaggatggtattagccagctcgtcatttaacttgac	215
MSTRG.8156.2	tccatttcctcttccggttgacaatgtagaccgagcattatctctctgtgttcgagctgcgtctttatagttcctttgagaaaccacacacttgctatcatcttgtgcagatttatcagtgtaggttgcactgtgattgaactgctcagttcttacatcctgtgatggattgtcactggtgctagcagtgaaaggactttcactgccatattctg	215
MSTRG.15411.1	tccagcccaacatcaggaggtataggtgggataacaggttggcccttctcaaagaaaagcatgggtgaatttacaggatcaaattttgaaggagcccaccaccaatgtcctgtgttgaagatcagaatatcatggaagttgggagcatctgcccatgtgccgtctggaatgtccacatcaactctataaacctctttatatccaagagattccaac	216
MSTRG.19146.1	tacaatagactttggtgtaggagcactactaaatgatctgtttctaggatgattatcaggtgaaatttcaggagcccttggatggatgattggtgaaatttcaggtgcgcttgagttgataactggtgaagtttcaggtgtactcgggtggacaactggtgacttatgcggcaaattctttgaaggagctgtatctggaaccagatatagtgaaata	217
MSTRG.20368.1	attgctcataaaatttatttttgaatttaaactgaattcattcatgaaacatctcatacttaaaccaaagtacttaacattggaaatttccagcataaaagcaatcttgacctttgctgagtttttaatacataacttgagttatatatctccaaattaaatgaaattagattcattagaatgataagacacaattatacaattgttatgaaggaac	217
MSTRG.17231.1	attggcattgcactttgaatcaaaacatgtcttgaaggagtaacaagaacaggaggcccagaactagccaaattcacttctccacccactcttgcctccgcagggatttcccagaacagcggtggtggcggcagttttgtagacacaaattgcttactaacactctccaggaaacccgattttcgctctggagagttctgggtattgcctgaatctct	218
MSTRG.19706.2	cacacccaattgattgaataaggttccatgcagcatccaagtaagcaacacagagcttgtggcatccttctgacactgctggctcaaccttaggaggaaaaccaaagacaacccagaataatgtcaaatctgaaatatgtgtcatagctttaacaggttgattgccaaaaatcatgagatcaacctgcacagaagagcagcaacgagataaataataa	218
MSTRG.23728.1	ccacaaataccatttcttttgaatcgatcttcacatcaccaatgaatccctcgcttctcctcacgtaaatcgccaaaattttcccgaacgctgattaaggcattcagggaagacgaatagcaatgggagcgcgagagaaccaaaccatccgtcaccagaaaattacctacaagaactctcaccagcactcccccaaccctctctttttgtaattgttt	218
MSTRG.2086.2	gtagaaatccccaacagcaataaaaactttcaaactaaaaaagaaaataaaaagacatactcagaagtgattctgaggtactagatgatgttaatttgtagaacaaataggctataaacatgcagaagatgttcgccagagtaagagtaggaaagatatatgccagctattttttccttaactccatttttcacagatcaattctttaggagattatgg	219
MSTRG.32992.1	ggataaatagcgctctccgaagctggggaagaccacctgttttaacatttacaagggacataagatgcagccacatgttacatcgacaacagaagctcctttcatgcccctggctggatcagtcagaaccagctcagctccaaaagcacggagaaccattcttctttctagactcattgaagcaggcatcgtaattatgagcttgtagcccttagcagc	219
MSTRG.4196.1	tgctgttgtcaacatgactcccatttgtaggagatgattctgtttgtcatccagcattatgttgatgtagtcttctgtgtcgtcgacatactccctcagcttccaagattcaatcagaatcgtggatagtttgttcagtgtgccatcaatctgaacaaagtatgcctccagtagcatttctagctcctctacatcaaggtgcttgcttatagcacttct	219
MSTRG.9084.1	caatggtgtgtttagcatggtgaacttcatgttgttctcaaataaagagatcctcatagtatagttactatgttatgttacattatttctatattttgtatgttctctccattttgtttcataaattttctgtgtcatttcaattaccgtgatcttgagttaagagtaagacattgatgggtttgttgagttagaaaataaaggctgttttgctccgaa	219
MSTRG.19146.2	tggtgtaggagcactactaaatgatctgtttctaggatgattatcaggtgaaatttcaggagcccttggatggatgattggtgaaatttcaggagcccttggatggatgattggtgaaatttcaggtgcgcttgagttgataactggtgaagtttcaggtgtactcgggtggacaactggtgacttatgcggcaaattctttgaaggagctgtatctgga	220
MSTRG.22815.1	ctgatagatacttttaagcatgaggcttaaacattttctcttacgcactcaatctgtcagtatcacagcacaagtcaacaaaattctctactagaacaggcaaagcctactaagagaaaggaataactaattcacatccaccatttaaatttttgatagtctgataaaaacagtagaggaatgctaccgccactcatcaaataggaatgcatgaataaat	220
MSTRG.14162.1	gcttaacttagagccggaggaattgtataaagatgttgaagttgttgtttgtacttcctcatctaatatggaatttagatgatgtttatgtttatttggagaaattggatggcgtttgaatgatgtttatgtttatttgggagaattcggatgatgtttaattagaacttttatgcatttgtgcttatttgaagaatattaaaatttattgttgtgcttat	221
MSTRG.36826.1	ggtgaaatttcaggagcccttggatggatgattggtgaaatttcaggtgcgcttgagttgataactggtgaagtttcaggtgtactcgggtggacaactggtgacttatgcggcaaattctttgaaggagctgtatctggaacagatgcagaaggctgtgcaattgtttcatttctctgagaagcatttggtggcacaggttgttcatttccttcagcagtc	222
MSTRG.24567.1	aaggttgccaccctttatgtataggacttccaccttgtgcgtagccgatgtgggattcgcctaaggtgttgtgccccaaacctgggatgtcacatacaccccccttagggactcagcgtcctcgctgaggtttgccccaccaccggccagagggacaaggcttggctctgataccaaattgtaacagcccagccctagtgtgatattgtccgctttgggtgcc	223
MSTRG.26557.1	tgaatacagtatgaaatttcagatcgtaacactccatttattagaaactcaatgagactgagtgggaatcgtctcctccgttcctagatgatgttatcagtttttggaaacaacaacaaatacataagaaagcttcaatttattcttctttagaagaaccgaagaaacagtcagagagagtggggagtttgatctcgcctttcgtggagagaggaatggtaatg	224
MSTRG.6598.1	cttcttttgttcttattgccttctctaatttctagggtttcaccaaaaattcaacctcataaccgaaacaaacaaatcccacaaacccaaaatggctgaagtcattaacatgcctcttgattctcccgacgacgggacagagactccagagacagagaattcgataggccaccgaatcgacgtgattactacgaaaggaatcggtctcctccaccgagggagag	224
MSTRG.9727.1	gcagtattgccagtttcctcgtcatacatgctccggtcttcatcaataaaccttgcttgacaaactttcacaacctcaattgaaacataaagagagatggcagtgatcagatgggcaagacctgacttgacaggggcattgggatcatacaaattttcaggttttgacggttgcatgtaccaccaatctggcatttgaagctttatcttcactgcaaaaccgat	224
MSTRG.14688.1	ttttttttttcttttttttttttttgaacacaaaagaggacattatattatagagtacagcagcttggaatgcagtaattttatatgaacaggacagcatataaactctcaagctctctcattttattacatatgacataacaaaggggagaagtcttcaatatctagtaggattattacatctgtctgcaactcaaaggatcatcatctcctttcacacttcaa	225
MSTRG.3200.1	gatagagagaaagatctggcgattagaattgaagatttcaaagtgagagagaggtgatgttccgaaccagaaacctccttgtttctgttcaaatacggagtaaaccaaagcttactttccttgtacgttcacgctcccaagaagcttccgagaatctgaaattttcgttttcctctctacaaatcttgtttttctttttctcggatgcggtcggttcggttcaaa	225
MSTRG.24706.1	gcaaattttagactagtataaataactttgtaagtgtaggtaggaagcagagaaaatacaagcaaaataataatgcattctcatgctcagttatctcacatggtcaagcaataggacatcgtcctcctcttccaagcgcgcaaagtcaattgctcgttgacccgttacaagctctagaagcataataccataaccaaagacatctgttctctcagatgatttccca	226
MSTRG.21360.1	tgcttcctcgtaacttgctgaagtagatgctgattcagcattggggtttaaaccagctagctgcaagatattctctatttctttcactacctcacccattgtaggtctgtctgcacctgattcttgtacacatctcattgcaagatccacaaacttatctagaccgtttaatgttgtttctagaccaatgcctgggtcaagaagttcatggaggttatataaatctt	227
MSTRG.36417.1	ttggacaaggtgaaacgaaatattcattttattttattttactatatataagattgtctatagactacaaggtgaaaccgaaatacaaacattgcatcatcaatcctcaaactgcccatcaagacaggcaatttctaagaggagaattaaaaacccaatatgaaagccatagaagtggaataataaatgttgaccaagttagatcaacgttaacacatctcttctaa	227
MSTRG.27262.1	actggaattcgagaaatttctagtgagaagcatagctctcggtaacgggcacgtgtggggtccaagctgaggtgctgaggtggagaccaaataagaatagtttgattttgtaatgggaaacggtgacaggttcatctgaaatttttgaactttgcggctgttaattgtaagcagcggtttatacgttacaggaagttgggatccctttccttatacgagtcatttccc	228
MSTRG.30556.3	aacgatctcaaggaagtaaactgagtgaggcgggccaacatttgtgactgttcttgtgtatctctgcggactagacccgagtacgattgaaaatgaaggataattcagctgtgcttcaggttggatgtcgtaaataagtcctggattatttgctcttgatgggttcacatgccctgcaccaacatcaaagagagtggatggaaagaattgatcgttagtaatgggttg	228
MSTRG.19707.1	tcatcacatgcagcagctactttgagttcttcatcaagtatgaatccaaaccttgcaccaaatcgaatagctcgaagaactctaagcggatcatccaaaaaagtagcttttggaggtaagggagtaactatttttccagactttagatcttcaatggctgcaatgaaagaaagagaaggtaatataagtgagaaagctttatacaaaggacgtaacaaatttacttgac	229
MSTRG.215.1	gatatatgaactaaaatcagagcctaaaacataaataataccagacagacacaaaaactggcttcaaatttgcaatcaaaagacatccttgattatgattctcactcattttgcaggttaagtttgggtgtcgacgccatctttctcaacaactccagccacatcagccttagttattgaaggtggtggttcagcacacgccctcaagacagcttcattctacaagaga	229
MSTRG.215.4	gatatatgaactaaaatcagagcctaaaacataaataataccatacagacacaaaaactggcttcaaatttgcaatcaaaagacatccttgattatgattctcactcattttgcaggttaagtttgggtgtcgacgccatctttctcaacaactccagccacatcagccttagttattgaaggtggtggttcagcacacgccctcaagacagcttcattctacaagaga	229
MSTRG.17420.1	ccttgccataaattattccatgcaaagacaacagcaatgacagatggaccaagcactacttggttcaacataaccttcagcatcagattctttgctgactgcttaggcaaacaagaatcaagatattgataccatgcataagaaccagggccataaaaaagaaacccataagaagtcatccgcaaggcacgaagccaatcatggtccaaaaggatggcccccataagatc	230
MSTRG.18121.2	gccttccacactctttgaaggttcacccttctctcaaaacattatgcctcaaccacctcctttcccttattcttagatgtagaaccaatggtgaaaattagggattttgatgcaagattcatctacttagattaggtactttaatatttttgcttgaacttgttcaaaaatggtgtctttgatggtgttgtgaagaaaaaatggagaaagggacagagcttggttttggt	230
MSTRG.6268.1	caaagcatgctgtattaattcgagttctctcaagttctgcttgaagcaactcagcgctacactgctgagcaagagcctgaaatgcagagagaacattaaaagaataggtcatctggagacacagtcatgccctgctgcctgtcatcaagtgcatcctcgctcccacgagttgatctccgttgatgacctggattttctgcagcttcagtgacatgttcagttgccttctct	231
MSTRG.215.2	gatatatgaactaaaatcagagcctaaaacataaataataccagacagacacaaaaactggcttcaaatttgcaatcaaaagacatccttgattatgattctcactcattttgcaggttaagtttgggtgtcgacgccatctttctcagcaactccagccacatcagcctcagtttttgaaggtggtggttcagcacacgccctcaagacagcttcattctacaagagaatg	232
MSTRG.3017.1	actctaccttcttttaaaggatcagctgcatcagcattaagcgatgaagactgaggatctgatctgaaattttgagttatgctagtagcagcagcattcgatgaagattgagacttgacaggaggaagctggaaaacgacactacttcacatacgacaagtcgtttccccattttctcgtctgggtcgcaatggggtcggtgagtttcgaggctatgttgatctggagatgc	232
MSTRG.11871.1	gttcattagaccattgttggattttaacatcgataacgattgatagataggcacaccaaagaattcgaggaatgatgtcttgcctgctgctgttaagttcttgaatttagcttcaggatttgccaacagagtatcggcgaaaactttacacccatgagccgacattatgtcagtcaagttcatctggcttggttccggtgttggagcctccgccacgtcggacggcaaaatct	233
MSTRG.34458.1	ggggaaaggacataaaaaacggagatgaagagcataacgtaaaactccagctccagcattgttttcattggcctttgaagggctatgtgtagatttgcttacatatacactgggtgaatttggagatcttactgtatgttcagcatcaagtccatttaaattggaagtccccctctcgtctgggattgaacattgcttgacaacattttttatgtcagagtcaccatttctcc	233
MSTRG.1499.1	tgtcaaagtaagcaacataaagagactaattgtcaaagtgagcaaattaaggagactaattgtcaaagttagctaaatacggagactaattgtcaatcaaattaaatcacagctaatctctccttaccttcaggaacaattgtcaaagtgaatttggttttaagctacgcttgactagtatagatgcaattcatgtatataaataggcttgtaatctgcagaatagatattgag	234
MSTRG.20807.1	catacctgaagtaccctatttaaacaagcaatttggtctgcctttaagaactcagattttaccagctgtcgaaataaaagcaccatctcaatgctaacgttactggctgcaaggtttttaattataccagaaatgcagggatcatcaaacacagtgctcatccactggggacgtttttgaagttttagcaatgagactgctacatgaactgcaggcttgtgataattagcgaat	234
MSTRG.35435.1	gttctggaagtacacaacggatataactgattgtaaggtatcattgtacaagacatctgaatctgtgtgaatacaaacttgcaagaacaacaaataaaacatagtgttttttgtgtacagagtattttctggttgtatttaagtttaacaacttcacttgagaatttatcgatatgattcggctttcatgctgataatatctcgttcaattggtacaagattggtccatggtcat	235
MSTRG.19966.3	catttcgcaatcgaagaataatattttgaatcactttcccctcaacccagataatctggctttcatcagcaaggcaattttgtctgttcggttgaattctagttattatggttccgcttggaaggtcttcgagtcgcatcttcacagcttcaagaaatggacggatatcaaactctgcatctcccattttgtcatctctgctgaatgtgtctttgtcgtaaacaacctgtattttca	237
MSTRG.20335.1	ggctgaaatgctggaatctgaggtactggttcttttggtttttctggtggaggttgaggtttctctggttcttttggtttctcttttggcttttcgggttccttgggcttctctggttcttttggtttctcctttggcttctccggttctttgggtttctcctttggcttctctggttctttgggtttttcaggttctttgggtggaggtggtggttttggaactacaatttcaata	237
MSTRG.31881.1	gctgtgtgatgatggagaagaggtgcaatcaacagaaacaagtggaagaagaagcatatggttgaaaaggaggagggctttgtcttcaactgactagcaacaatttaattttgaagtttcgaaagtttttgagtaattttataacaatgcaactggcatgaactaaaaacatacattacccaaataattggcaagtatcattctttgcttctatatatatatataaccctcgattcc	237
MSTRG.31130.1	ccgatctagcaacctgcgacagaaatttctaaatttcggaggtgtataaaattccgaaatgcgaggacaaaggctggaagcatgtggctagaaaggcagtccccttagaggacaataaagaactgtaatagaaagaaaggccttatggagttgacacattatttatagaagactgttaataattgaaatatcaatgtaaatgtaaaaatagagttccgcaattgtattccaacggggt	238
MSTRG.11904.1	gtgaagctgagtctccttggccaagatggacttcagtcatgaagcaaaataagtcaattgagctaacaagaggagtactgaatacaaacgtcataaatatgaagaatccaagaaggttttgccttcttgatggccaatttttcacctgagaaagcaccttcaccaaagagtgtgacagcatctttaacagattgaaatggtgcgctagtatcaatctctcccacctccactttaggagg	239
MSTRG.32935.1	gcacatatgagctcgcagaagcaccgagttgataagaataatatggatcccttgtatacgagtctaacgcagtaatagcagaaccagatgctgctgcagaaactgaaggagctgcaggtggcaattcacttctaccactaagattatatgtctgaaactctctttgagccaagtacaggggatcagcaagaatggatgctttatgtatgggaacagtatcaccatatatagcagctggc	239
MSTRG.25694.1	ctcaattcgaattaacttactcgcagtgcaagcaataatattggcccatgccaggcaagtcctcgtctagaggcaaggacttcttctccacatcaggcttttgcagctcctcatacaccgcatcgatatctttaacgaggaacttggagcggcgagccgtcttgtgagagtatcttctcttcttcactttccggctcggacatttgcctcccatttttatgcagacttaggtttttcgagg	241
MSTRG.4764.1	gagaaaagctgtttgtgatctattttgctgaatggaagaagcaaattcgcttaaatttagccttaatccaaggcctagttggctagctagttgcagcttaacacactccctctctccctatatatttgtgcctaacttctccgtctcttctcaatacttgcattgctcaaaactcaactgtagagaagcaataaaaagaacaacttgacctgcatacactaaacaaagatagaccccttag	241
MSTRG.7314.1	aaaaaagctcatcactgttctggcgattcttgccattcttcgccgccctttactttccctaatccaaatccttctcttaacccatcgccgtctagtcctaacgctgtgccagctggaaatccgccaagtccgccggattctggacctaaccaaccaagcaatccaagcccaccgcaatttagttctcctcctccgcctgattctaatctcattattcctccgccgcccccagcgccagaac	241
MSTRG.15951.1	catgcttttcaaaaccttgtccaggccaacatcaggaggtataggtgggataacaggttggcccttctcaaagaaaagcatgggtgaatttacaggatcaaattttgaaggagcccaccaccaatgtcctgtgttgaagatcagaatatcatggaagttgggagcatctgcccatgtgccgtctggaatgtccacatcaactctataaccctctttatatccaagagattccaactctccac	242
MSTRG.30749.1	gcatgcatttcagaagcagtatgccttttcgtaaaagacaaatcttcagaaaataaagctcttggtcttaatgtttcaatcccaccatcacaagaaactttcttagctaatgaaacacgaaggtgagaaacttgttccgacaattgatcaacactaacattctctaaatcaagaaataatacacatgttacgaaattgtagccaattaacaaaataacagatgaccaacaagaacgttctaa	242
MSTRG.32744.1	acgcagccgcgcggtgagctcaaagcgaactattctttcgccttttactaaagaataccgtgtgctcgccgcagatagcggcatacgccaatttttggagggctcacaaattatgacgtaggctctcccacttggggagaccttaggacagcaccccttccaagtgcaatgaaggtcactgacctaggccatgggccttattgatcacccattgaccccgtccaggtaagtatggaaatcag	242
MSTRG.7475.1	aatccacctttgacaaattatcatcactcacttcctcgacttcatgagaaggcaaactgaaaaaggaggttatcgcgtctaaccaatccaagcgaccaccaacagccacaatcgtgccacatctgactgtaatggatgtaaattcatggaattttgttggatcccgaaggtgtgcaatatcagatccagccaacccagaagataactcatttgagcctcccccattgccacgtttccttgta	242
MSTRG.29658.2	cttggatttgtggagggtgatctcatctgagcttcatcaatggcgaaaaataatttttttttttttttacttttttagaatttttttttgttttcttctatgtgcattgttgtttttttttccgaagaatttatacgtgggtgggagagaaagggaaaagtgtaaatttatgcggtgaaaggtataatctttgaagtttggacgcaaactagaatttggtgtggagttgttttattgattgta	243
MSTRG.5684.7	agtatgacaagtatcaaagatttgaagacttttatgagatgagtaatctgcgaacattcttagcattatccactgatcgatggcgagggaattttttatctattagagtggtgcatgacctggtgccaaaactgaaacgtttaagggtgctatcactagctcgatacacgtttgaagagttgccaagttcaattggcgcattaaagcatttacgatatcttgacttgtcttataacactggga	243
MSTRG.34431.1	gcagtatatgccacaaataggatggtgttttcaggctgggcaatttatcatttgagagggttatgatataatttcatttgtgcatcatttttttgtttgttctggaccttttggtaatcaaggaaatgcaaacttaactgcaacagatattctgagggcattttataactcaattattttttatatgaatcaatttgcaactgcctgtttttaaatgctcttataaatattttgctccaggaca	244
MSTRG.4891.1	tacacgtattcatcatcaacgcaatggacgcttcggtatcttccaaccacggcggtggagcaccgggctgcggcggacccatttttcgtcgtccaaaaccaggcggtggtccaggtggaggtggtggcccgccaccatttcctgccggaggaggaccatgaggtcttgttttaagatccgaatccgttagagccatatcttcgggtaacccgggaagcaaacggatctctccaggtttcagatc	244
MSTRG.13949.1	attttcattaaaagcatcagtgtccataccttcaatgttaggacatttaatctcctcgttgtccattgacacaactttcccatcaacagcaacttgagtttgttcatccaaagatttggaggttgcaatagcaatgggatcttttgctgctgaaactaaatcattttcagaactggatgtaacaccctccacagcatcagcaccacatggaccctccaaagctgcttcaactttgggatttaaaa	245
MSTRG.24767.1	tctgcattttgtgctcccgctccatctgtaacagttgagctatttgatttctgagctgagcattttgctcctttactatcttatgcttgtccacaagaataatgttctcagacttttttcttgaccttctcattgaggttcttaacgtatatagtttggtttggaggtatatgccctgtaagcatcgtctctctaaagatcactgtgttgaagaatcagtcagccaaacggtgcttaggtttctg	245
MSTRG.24863.2	ttgcaggttatcgtaggctttcttgaggtatggaaccttgtgcgtgggaatgtcagtggtggcctctgaattaggggggagatggtcttcagaaggtaaagtgagggttactaaatggacaaggtttgctaaatttggagggattttgggcaaacgctggatgtttttaggggtagaaataaaggagattttgtgacctcttttggctaaaagcttggcgagctcgaggaatgggattatatgacc	246
MSTRG.26588.1	cttgtggaaagattggctgaacttaatgagtggtaatagtaagtaagaatcagctgttgttatgtaacttttgtcttcctggatgtcaacgtttctgtagttcaggtatcacttctgtcgaaaccctgttcaaatagttgtgtatcttatgttcgcatggatttgtatctgttggtctgcagatgagtaaccgtaacttatgttgaataatgtattgttgccagtttccaatcagttgtttttttt	246
MSTRG.30558.1	aagccaaccacagttcctttaaacaagattgtagcttttggtgatggtgttgagtttatataggctttaattgctgatcctgcagcgtaactcacatgtgatgcaggaagcacatgataaacagatgacgttttaccatttgcgccagcataaacaagacgaagcaattttggacgaaaacttttgggctggaaaagagattcaccatttagctcttcattatttccaagtaacactgttactctt	246
MSTRG.30562.1	aagccaactacagttcctttaaacaagattgtagattttggtgatgatgttgagtttatataggctttaattgctgatcctgcaatgtaactcacatgtgatgcagggagcacatgataaacaggtctgatatcaaagcccccaaagtcatgattcataacgatctggcagcgccaccattgtctttaacttcttggccttttgaaactgtatcattccctccttcgcagaacactctcttgcttt	246
MSTRG.3757.1	cttgaaagatggtctgaaacgttttgtgtaaggaagactcctatcactgaatcaacaactgaccccttccattttgaaaagcgcctatctcctgcaaagggttattgcattcgcaaaggaaggtgattgtagacctttcaagatgtctgcttgttcttgcaacatcttacattttccagatgcaacagatatggattgattgggtcccacttcctgctttcttgacacatcaacattgcgttgagg	246
MSTRG.555.1	ggacaagagcaaaccaaggaggaatcatgtgggctcgtgcaatatgagtagtataccgtgcttgtccaagtgcccctactagaagaacagtggtcatccccttcagtgcaccaagtgctaccagcaatgactaaaaccccaacagcaatggggtccaacagattgaagccttcgcttagatttgtatggatgcgtagagaatttggatgacgattcaaaagagtcgtgaagtaggaagtccatgct	246
MSTRG.15045.1	gtttcaccattgggggattcttctagttgcagctttctagatctacctcttaacctctttaattcagtaactttctcctttgtggcttcgccattgagagattcttctatttgctgctttctaggtctacctcttggcttctttattagagttgatttatcaccagaaaaattattatattgcattccccgttttggcttttttactggaggtgctacctcctcattctcatcactgacatttagaa	247
MSTRG.15423.1	ggaaatggaatttcagattctgaaatctcactcagcttccctccaaaaggattccatatcatcaatggagtttcgtcttccaagaatattttccaaagaccttccaacgctgcttcagaaataggttctttaataaaatctgattttgctttgaagtaatttttaaataaagatttaccctgcagtaaaacttcaggtgcagtagtactcgggtaacccgctatatataaaaccgatttgatccaac	247
MSTRG.16061.1	cccaaactgatgagacattggaataattgcaatactcaagtttaccttatccatattacatataacaaaggcaagtgaagtagtgccaataagtttatatctttgaggaatattcatccattgcgaccaattccaatcaaaacccagttttgtagacctcgattgagtctcagtatctgtatccaatccatccactcgcaatccagtaagaacttcgggcaccctgtcgctttctttaacattctcc	247
MSTRG.30649.1	ctcctgcatcatcttaacaaaatccggttgttgcaaatacatcctcgttgacggatccgccgttaatttcgcccacatctcaggtccagagaacgcatccccaaacggactaggcggcggcgcgaatatcctttagaccagtcgggcttaagctcgacggttttctttgcatcgactagcgcgtcagcgtagttgtgcagcgaggcataagcagcagatcggttagaatagaggacatgattagaag	247
MSTRG.33869.1	tcaaaatctaaacattattttgtttttatcttctaatccatacatcataagccatcttctcattagttttcaggggctactctctctctgtctctcacacaccagcttttggctattcagaaccttcgccaatcccttaaatggctggaaaacagcagcggcagtacccatctgtcatgcaaaacttaaccaacaaggtccatctcagatttgaaaagcctgcccatttcctatatggaaattacca	247
MSTRG.35436.1	tttcagccatgaatttagcaaatttggaaccctttccatgtttactattatcttctggcagaataggcaggatagggcttggctcgggggagagccgcggcattaacgcccacactgaagaaaggtcttcattgggttgatcaagattctgcagaagtgaaatatccatcatatctgtctcaatgaaaccaaatttatcagatattgtgagtacagagcatgtacaatgtctggaaatacaaagaac	247
MSTRG.9903.1	ccaggccactaatgtcttcagtgaagtccatcttccttgtgctgccacgtttgtccttttgttttgtagcattgcgttttgctttcaatcttcttcttctttcaccaactagatgttgttgaggtgatgaatagcttgcatgagataaattaggctcttgatcttcatgcgatgaattgtttgtaggagataagataggctctgaatcgaaattgtctgcttctctttcatgatccgctggctttgt	247
MSTRG.10785.2	atgatcctttttccaaattcatacaattatcgacgacttagtataaaagttcaactctctctcaatagactgtaaaagataatgatcatcattatatttatctaactgtgtttccaaggactaggtcatacgaagagggtggaaggacaaaaagaacagtattttgctccatgttacttgcccatagtttcagaagctactgttttgagattgatttggaacagatctgtgtacttactagctccaga	248
MSTRG.21947.1	gctgaaggagcagtttccggaggagagcttgttggtggagtaactggtgctggtgatggaggagattgggccggagattttgctggagtttttgctggaggagagctcactggaactgcaacaggagcaggcgatttagattttgctggtgctttagcaggtgcagttacaggcgctgcaggagccaacggagtagcagtcggtgctgcacctggagcttggccgccgacgccggcgacaatgatgca	248
MSTRG.22353.1	gtattgttttgcatctgtttctttgtagtagaagcaattgatttgccttcagttgaagcagtatgcaagaaaacacaagattacaatttttgccttaaaagtttcaccgacgatccacgtactccctgttggaaagaaacgacttggcgtttgtatatcaaactacgatgacgcattggcaaaatttcaaggcgcaatccgagcagcacaaaataaggcttatatggatgtgatcaattggattagag	248
MSTRG.24241.1	gagtcggagctgacgctggaccatggtggtggtaaccatgagctagagttggtggaaagtaaacaggtgggtgtggatgcagttttggtggatggattggtgcatgagctggagttggaccatggtgatggtggtggtgatggtgatcatcgactggagtaggagctagactacggtgttgattgttgtgatggtgtaatactgacactggttctatttcttcatcgctaagcgcaatgaagcataac	248
MSTRG.25876.1	ttacttttaaagctgaatgatctgcttttgaattcatcgaggctaaggggtacagaatgagatagtctgtcagtctttggaatgttattttcaaatttcacatccgaaccagggcttgcctcaggttgctcagaaacaaagggatgattaatgtttccttctctcccaagtacctcataatcatagacgccagtttcagcactcactgtacaaaaattttcatctgaatagacagaaccaatttcttt	248
MSTRG.26567.1	gctgctggagctgcttctgtctttttctcttcttctttcttttcttcctctttcttgggctcctctttcttcgcttcctcttctttcttgggctcctctttctttgcttcctcttctttctttggctccttcgctggccctactgagattatatctgtttgaaaatactttctcaatttgctcactacagttataggatcaactgtgccgatcaccgttaatttcttttctttcatgtccacggcaat	248
MSTRG.26943.1	atttggccacttgtcaatggaagagagcttgaagattgaaaaaatagattgttgggattgtacgaattggggtaataactgattggatgagttggggcaaatgacgggatcggctgagattgaggatattgtggtgtgatccccattcccaagttccccagctgaggtggaatttgtgggcccatttgtggagtaaaactcaacccctggccctgatgcatgattccttgaggctgcattggatgggg	248
MSTRG.2762.1	caaattaactaaacatgcaaccgagttcacttgaatgttaatgtaccttgaattgattaaagatcggacggctgagagtaatcttggagtacacagctcgattctagaatgttcgtttgttctgggttagggtttaaggcttcagtctctgatgaagaagaagcagaagagtaacaacttggccgagtcgtgaattgcaatggaggcgtggacaccgcggtttccaccgattcctctgaactcgacga	248
MSTRG.28487.1	agaccattttgccctccaacatcacccgcaattccaacaatttcctccccattttgccctctatactcaacaccagcagcaacaacaccaccaccaacagcagcagcagatttttcctcaggacctcaacttccgtcagccacaggcgccacatccttcgcagcagcagcaacatccgcagaggcagcagccaccgcctgtcgctaaacctgaggtctacgcccaaaatgctgccgctgtcccttctg	248
MSTRG.30691.2	ccacctcctcctcctcctcctccaccgcctccgccaccgccgccgcctccgccaccaccagatggagggctaggcgtgtatggtgggtaacctgaagaaggcggcggtgttattacaggaggaggattaatgactattggtggcaaaaccactggtgggttttttgttgaaggtggttttgggtggccgccgtggtgtggtgggtgcttggtgcttggtgggttaggatgaggaacttttgggtgggt	248
MSTRG.31812.1	acagttggagcccggtcctgtgtggggtcagcatgttcttctacgcttaaatttaatgcatttccttccctttcttcaacttcctcctcttcctcctccatactctccaccagcttgaaaagaggtttcatttccaatttgtctcccacatttaaattcacatttaactcctcatcacagtcaatgtcaaactgaaattcctcagcatctccagttttcacatcataagaaagattttctgtctctat	248
MSTRG.34168.5	accgcaaattaccctgatctgatattagtgcatatattactccattcatatgccccttcccaataacccccaccactcgcttgctgttcttcacggctttgcttcgtttcagagaccatgccagctcaactacgacgttgtcaggcctcacggcccgcacaacgcgctccacttctgcggcggattcactgcaaatatgggtggtgccgactaaccaaattgcgtctggttcaacaaactcggttctc	248
MSTRG.36000.1	gaactgcacatatctgcaattcaccaaaaagtgcagcagcatgagactccaattgctcaacctcatctcttccttttcgtagttcataattcaaactttcctccctgctcttcgcttctaaaaggtctccattcaatttctctatttcagtctccaatcccttatttgcttcacgaatacactctacctccttactctgttgatcataatccccacatagtttgatgatctgcttttcctgacctgct	248
MSTRG.36231.1	gagtgagattaaggaccatttttttatcctttctagtttccatttgtgtctgagtccttcataaaagttgtagttctctctcttagctttccaacccatcctcttgtgtccaatttggagatatatagctcaacttatggctgaaacacccaaactgactgtgttatgacgggccacatgcatcactgaattgattgcccattttgaccactataatggcaagattatgttctgagttcttcatgaga	248
MSTRG.5146.2	tttgtttatctttcaggcttgatgataacattggcagttttgttagttttacttctcgaagggtgtcgatggatcgcagtgcatcaggaagcatcttcaaatttatgcagtgtctaatctccaggtgtttcagactaggcattgctcctttttccatattccattcctctaatagctccagctcccacagcttgaggacttcaagctttggaaatcctccatctttgcaaagcattttctttcctgaa	248
MSTRG.7143.24	aatcgaaaaaattagactaaacgagagcaaaaaccatttccttccaaaaactgtttacgcagaggaagataaactgcttctctttcgctttatgcataggcagataatcgatgatgtctactagcagcgggagatgccttactgtttttcggcttcgtcggccaatgcatatttttggttccgtttcttttagtagttctaaaagcagtactcatttgagaggtaaaagcaattctgattcattccac	248
MSTRG.33907.1	accttgttcgctgacccgcacgggtttgtttctgcacgggagtgatcttcatgacctcatccttgagggatggaccgatgagagtgtcgacgatctggtgctctttgattgggagagaatgaaggtatatctgctctaagcttctgatcttgccttctttaaccaaacggccgagtttggtaactggtacccacttctcctcctcgtcgcggcgagcacgacggcggcctctgcctccccggtcaccac	249
MSTRG.34168.1	aaccgcaaattaccctgatctgatattagtgcatatattactccattcatatgccccttcccaataacccccaccactcgcttgctgttcttcacggctttgcttcgtttcagagaccatgccaggctgcatgagtgatggatatgaaatgctcagttgctcatacagctgaaatgttctttcatcgttgcttgttacctgttatttgtaatgggattttgctattcaggagttatgtattaacacgaa	249
MSTRG.34168.2	aaccgcaaattaccctgatctgatattagtgcatatattactccattcatatgccccttcccaataacccccaccactcgcttgctgttcttcacggctttgcttcgtttcagagaccatgccagagcattccaagcccgatcaagctacaagaacagatttaatagaaactactttattcttttttgattcatatttaatatatcacaaagaaattatatatgcatactgttatttcaatcggccgat	249
MSTRG.4889.1	tcttgaagaagttcactgttaatttagaaactgaccttgcagtgtctacagctctataatgtgcctgtataaaatatgaaaaaaaaaaaaatcatttatgatgtgataaaatctaaacatcccccaggtattggatagcagaactgattacaaacctcacgctgttgttttgcatatgcagttagcttctccttttgcgtgtgaagactactttggagatcattcagtaatgcatcagcttctgaagca	249
MSTRG.14556.1	tagggttaatgatgctttggatgctaattcaaagccagtcgaagacaattgagggccactgcctgccaagtttgccggccatatagtgtaaggacaattgtttgtgatagtgaatgttgttgcttgagaactagagaagaagaggacgatgaaggaaatgccaaatattgcttcaatcgccattcttgagacttctttggtaattccttttttaagataattttttgggtctagattccttttttaaggt	250
MSTRG.27103.1	ctaagcagaggcagacgaatataagaaaagaataagagtttgactgttgtcttcgtgagatgagttattcgggatgataaaattaaagttatatttaaactctaaacatgtattacatataaagcaaacttaccctctttattccataactcaaatcattaggaaactttctttattccacaaaacatttgaaaaagaaaaagagaagataagaacaaaccataaagaggcatgagataactctctttcaca	252
MSTRG.31976.3	tcataaatggctgcagatcgtattcataatagaggaaaagcgaggattgatagggagaaagacatcttgaagcaaagtcatggtgggcgagtcatctattggaacttgtgattccaaaacagcaagaacacaaatggaaagaactgagctgttgaaatattgccctgttggactcacaggttctgcaaatctttcttcctcttcttcttcttcttgttgttgttgattaaactccatagatttattttcttg	252
MSTRG.15422.1	ggaaatggaatttcagattctgaaatctcactcagcttccctccaaaaggattccatatcatcaatggagtttcgtcttccaagaatattttccaaagaccttccaacgctgcttcagaaataggttctttaacaaaatctgattttgctttaaagtaatttttaaataaagatttatgctgcagtaaaacttcaggcgcagtattagtcgggtaacccgctgtatataaaaccgatttgagccaactcatct	253
MSTRG.17636.1	atcaccttattcatgctaatatattcagtagattgttctataacttaaattagattgaagaattaaattctccttagtaaaattgcatgaacagtagtaactagggatttagttccaacgctaacttaattcataaatcaaatccttcatcattcagcaagaactcataaattctactgaagaaggtcaaaaattggcttaccttgtcggcaatagtcgccggaatcgctcggagagaaggatgaagacgcta	253
MSTRG.4252.1	ccgagagacagtgcatgaagtatcccacatttgtgggatttgaggaggtttgatgcatacaaccttccccattcttttcgcaggaaagctgtttatgtggcttgaacccatgaactccaggttataagtgaactaacctatacttattaaatgtacacttgtcaatactgtgaagttaacatataaataaattatgattatctgtgagtaactaattaagtggtaaccttttatttaaaatataaaaggtgaa	253
MSTRG.5146.3	tttagtctctgaggagatacttgggcatggtgatcaaactttggctttgttgactggaagtctttcgttttcttctacgctgggttgatgataacattggcagttttgttagttttacttctcggagggtgtcaatgcatcgcagtgcatcaggaagcatcttcaaatttatgcagtgtctaatctccaggtgtttcagactaggcattgctcctttttccatattccattcctctaatagctccagctccca	253
MSTRG.5783.1	tgggtttgtgagaatggtatatgtgatatggatcctgaatatgatatgaaatttggccaggtaaatgggagatcggcgcccccgtgtgcacctactgctatgatctgtgtgatatgaaaaaccacaggttggtctctttattgggcgcacctgataatctagatttgatcgcagcccgcagggtggcctcctgttatgagcacctgatgatctagatttgatggagacgactgggttacctcctgtgggtatg	253
MSTRG.10344.1	caaaggaatcgaaattggaaacggagaagcagatatgatggcctctggggagatggctaggatcaagaaccggtgaagtggcgctgtacgggccttccggaagcttcgtgatagagcttctctctattaggtggagagagaatgcttgagggagattaagccatataactttgaattctccgaaatctggactctcaatctcctcaaacccaaagatctttgaacaccaacaaattgcacaaatcagttgccag	254
MSTRG.24241.2	gagtcggagctgacgctggaccatggtggtggtaaccatgagctagagttggtggaaagtaaacaggtgggtgtggatgcagttttggtggatggattggtgcatgagctggagttggaccatggtggtggtgatggtggtggtgatggtgatcatcgactggagtaggagctagactacggtgttgattgttgtgatggtgtaatactgacactggttctatttcttcatcgctaagcgcaatgaagcataac	254
MSTRG.36939.1	gccatcaccatttacatcaagaccgatccacaatgagatataaataggaaataacaaaccctaaaggtggagaatttggaaaactgtagcattgattataggtttccttgggatttagtcaggttgcgaagaagtctgattttaatttttataaaccctaatatagaagaagaagaagaagatgaataagaagaagaagctcttggagtcatgctattctgtgtaaggtattttcttttattcggttatgtgta	254
MSTRG.3794.78	acatatattactaaccctattttgaactatgctatgagacttagaggttgagtaacacaaacatattattaaaaataaagtttctccgatcaggttaaatttgattgttctcctcacaaacttaaacggtgaaggaatggtaggcaattttgctaatatggtgagagttttgatacaaggccaactatcctctaccctctacgctataacaatatctctccatcaacggtagctttcactcatgctcgttctct	254
MSTRG.445.1	agcagattcagtagtatcattggcggtagatgcccaaaacagagaggctgcaattactgttattgttgccgtagcagctaagatcctcgctaccgccattgaagagtaacagcaaggtttttaggttcacagcttgtttcgtttctgctatcgtttgttgaagaacaacgagttcacttgaagttctccaagagactcagtgaccggttacctactaaacgggtaaaaaaatgtgaatactgtgatggattttt	254
MSTRG.11492.3	catgtaagcatttacaattccataacaccagttccataaatcaaatgaacatacaaattcacagcaccggggacaactccggtaccagtaagccaaagcacattagcataagatgtttttattgtttaaatggacgaaaccctttacttacatagttttgatttgttgcaggcatgggtgccagcaacttccgtgaaaatgaaaaactgctgttctctgtgacttgtttgtggccctgattcagtttcgaagttg	255
MSTRG.2054.1	ttcttcttcttcttctccttcttttccttttctttctttctttctttctttcccctttcttcttccctgcacctgcattcgcaccactgtccagcagctctgttgctcgttccgccttgtcctagctcacgcagcgccacagatcgcgcagtcaggccctctgtcaggtctggcgcgcccacagcagcagctccagctgcgagtctcgctgccagccgcctctcttcgcctctctccgcctctctcagccactgc	255
MSTRG.21361.22	tttagaataagtttagtataaatatttacattatgctgtaatggaaaataagatgtgaatatttgttttttcgcacttacaaaatctgcagttttttttctttttctgcagaattttccttctcttccttaattttatatataaaaagcaactcagtgcatgaagctcccgctgtgcacggaaaagggtcgaactagagaaagaatgtccgatcactttgaatctgatatgctcacacactaactttcatctatt	255
MSTRG.35029.1	aaatcatcgtaacacctttctgaaaaatggtgctctgctttcatgtgcagtaatcgtgccacaacagatagaactgaatgattcttgcatccaggccacagttcactgttagctgcacttagcatgtcaaacaattgttgtgctgctacgtttggcgattcctccatattatcccaatgacattctactctactcgcattgattaccatatcattgcattgattaccatattgaaattgataaggctgaccttct	255
MSTRG.5496.1	attccaactaaaacttgattgctattaattgtcaagattaccatcataaacaagtagtacattgtcttgaactgcaacagaataagccaacaaaacaaagttaacaaaaattttaaatttttctccaacacaggtaaagaacatccaaatcaaacccataaaatagtatttagaaaagagaagttcccttccccttcttgtctccaccaatctcaaaatgcttgcaaccttgacactgcaacctaagaacaatct	255
MSTRG.6773.1	tgagagatatgaccaaaatagtacagactgtgcaggctggaaatcaacagtctggacggactggaagttgctcatttcggtaaatatttgactaccttaccaacgtaattaagagatgtggtagaagaaacatttgtagcctaatgtgttatctaaccatagaatgtagaatcacctaaattggaggtataaattgagagatatgaccacaatagtacaaactatgcaggctggaaaccaacagctgggcagact	255
MSTRG.8977.2	agcaaatggtatcatcacagcctcaaatacacgtgcacatacacaaacaaatgatatgatttaaattaatttaagaccaaacaaacaaaggagagtaacatcacatccaaggctaaggccaaaagctatttgtcaaacagacaaagcaaaatcagaagctcaaagtcatccagccaatgatcacatcttttccctacaatcaaagtcacccagcaaatggtatcatcacagcctcaaatacacaacatgcacata	255
MSTRG.12844.1	tggatccatgaagaaaactctagcccacaaggtatttaggtgtataatctataatattctagattattctacacatgtgtaaggtggatggtaaaatatctctaaatctagaatgatccactaaacctccaccacacatttcttgtaaagaattgtaaccacatgttaaggaggtggaaattcctataaatacctcacctctcatcatttgtaaatcatccaagcatttgagtaataagagatctacaacaaagct	256
MSTRG.33154.3	tagcattcttgggttctacgatggctacgcagaagtcctggagagggctagggtcgtaggcagaggcaaatgagaaagccaatgccaagacagtgaaagagaaaagaaaaatggtgcctttcatttttattttttatagctttctgtgaaagtaagaggcttctgtcgcttgttattcttaagtgctaggtgtgagaaatataggttgaatacgtaggtatttataggaggaagtctctgaagtattcaaagtcat	256
MSTRG.1156.1	tttaatattggaactttatagtatgttgctactttacgagaacaattggaacaactggctgaagagagaactctagatggcttacctagagtttcaaaggctaaggtcaatgattattcagaaaagattgaagccattgcttccagattagctgccccattggtgcgttgcattggatacttttaaattattaatgtgattgtgaactttagcaacacttctaaaattagttgcactagcagatatttgaacatagt	257
MSTRG.4206.1	ccggtttcaagattgaatggaagatctccgtcaaagccaggcagattcttgatgattgattgggaggtaacaatgttggagaagctaattagtagaggaagaagaagaagaaggtcatgacctaacaccattttctatctaaagagcattttctatctaaagagcttttgtttaaatgaaacaattgtgagtgaacaatgtaatttgataaaaaaagttcttaggttgggtccagctgagaatcgactaattgtcac	257
MSTRG.24362.2	ttaggatacgaaagtttcaaatctagaaaataattcatcatatgaaagaactcaagaatgaatatcgagtataatagatgctgaagtatctcttgacacttactttccatgatggttttaaaggcttcctcatctttggttagcctgggattgtacagcatttcctctccaacagtactaacagtgaatcccttctaatcatgagcaggatagatcaaagtatccttgggcaaggtgaatatctgattccaacaaaaa	258
MSTRG.32868.11	acctggacggggtcgatgggtgatcatgaaggcctatggcctaggtcagtgacttccattgcactttggaggggtgctgtcctaaggtctccccaagtgggagagcctacgtcataatttgtggcagtgggggcttgcaatcttactaattatagtcatgcttagaagactcaaatctgctaaaaacacaagcagctccgttaaagacaactgcagcattaacaacgctagttgcaggttcattgctcacagcaccat	258
MSTRG.23458.1	gagagagagagagaggagagaacatacttcagaaatttcatgcccaacattacgaacatggataactttggaaggttctgtcattctgaagcaccctgcacgagaaagagagaaggcgataaatagaagtaatagagagagaagatcagaaatgaatagatcgactgctacgcagattgttcctgttagaagcagttttaccctatctctctatctctctctcacaattaaaatacttctacttcggagtagagtggtgg	260
MSTRG.4629.1	cacacacgtgtcatcttttcgtttcctctccttctataaatactcaaatcacttccgaaacatctccttttgccataaccctaatcatcgggtgtaacaacgctgctccgaactaactgaaagaaaaccctagatctaaaccacactcttcttcttcatcagatcgtttcacatcaaggtagcttttgaggatggtgtctgacgctagcaaaaagaaggccgcacagaagaaggcggcggcagcagcgaagagaggtggg	260
MSTRG.6498.134	gggaaacatattggcccattgtcatacttcttattggacgactagtctattctcctattagtgcagacctcgcagcacactttcgagcaggctccgtagggaagcactagctagtatcggcctataataaacaaataacatctctggagtctggaccactgcaatcagccataagaacctcaacacccactataaagaagtgcatcaagataccaacaattggtggttcagccacattggagaagacatgatcacaaattg	261
MSTRG.10505.3	gtggcttattacccttatgtgagtcctctacaacctctgtagctaaaagacgtctgaggggtggtttgtgctctggtggtggcttgtgcggtggtttgtgctcggatgatggcttttgaggtggaaaattcttaggaggtggtttctctcccttacccttgtaaggtggatcatggacatcctctacattatcctcacttaacagatgaccatgtggtggcttgtgctgtgagtggtggtgatcataatgatcagctaatga	262
MSTRG.26290.1	gcatctttcttaattcccggtcaactgcttctacaagttcactctgtgtctgcaaataaaaaaaaaaaaaaagggcattagaatgagaaaatgaaagtatggagatttgtccaggactgaattaaatgtaggaaattccagctcacactatgattaggacattttatcaacagcctcaccaccatcttatttctcggaactgcattttctcttaaacctccacatcacagcatttatgacagagacatatttagagaaattatc	264
MSTRG.33184.1	ggctgatatgggagcacttcttaaactgcaaccggtttttatcatgaaaaacatgttatcagttcacctcctctctgtaaatagtgttcgtttttgaatgacagttgaagaatgtaatgttgtttttttaaaatggggagggatttttgaagaagacaatgttttaagtgtttgaaggatctgcttctctttaaatgcaataatgccctgtaattttgttcatctctctctgtggtattgctcttctggataagctttctttgatt	266
MSTRG.20335.2	ggctgaaatgctggaatctgaggtactggttcttttggtttttctggtggaggttgaggtttctctggttcttttggtttctcttttggcttttcgggttccttgggcttctctggttcttttggtttctctttcggcttctccggttccttgggtttctcctttggcttctccggttctttgggtttctcctttggcttctctggttctttgggtttttcaggttctttgggtggaggtggtggttttggaactacaatttcaata	267
MSTRG.31605.1	tggttgggtgactcttgagattctgattttgagctattttgtgatattcaatcttctgcatgaaaaaggcaaatttgagcctccttttatacgcttgagttttcttttgtgatgttcattcttctgcttgaaaaaggggaatctgagcctccttttaatatgcttaaatcaagggatgcttgagttaactttggttaggtgacctgtgagattctgattttgagctattttgtgatattcaatcttctgcttgaaaaaggcgaattt	267
MSTRG.3283.2	attgattccaaccgccatttttggcaaactaaattgtattgctatcatatcctttttctgttttcttatctagtcattgttgctctgttcgtgggagagagagataaattttgcatagaaggtgaagagcttaacgtctttgcttggcaaaacgactaagaactgagaaatgagatgggaaaaacgaaccaacgaccgactccaacagtccaagagaaagaggacactgatttttcttcggtatttatgtttccatttttaaacgcc	267
MSTRG.5335.1	cggaaactggaaattgcaacatggactgagcaagaatatctaaattaaccaaagcaccaatggaatgtcgaaccaaagctgctaaatgactaacttcttttgcaagttcttcatctgatttaaattcagagaaccctgacatctcaggtgcaaatttatattgcggtttagcaccttctcttgcaaatttaacaccttccttccatgatccatgatacagtacagaagcaaagacccagataacaagagcatcttgtgggtcagatac	268
MSTRG.5665.1	ggaaattcaacctgcagcatccgacaatagctgagactgttgactattttgtggatggttttactagagtagagaggacatataaccagcttggttattttcccttttgtcctacaattaagaggagtcagcaagactgctggttgaaaggcttggattatggaagatggaaggataaaaacagcggtgaggatgattaaatctactcgcatcccagagtgctcttcaggcggaaggatttcattttttgcaattcaggcggggagaag	269
MSTRG.11175.1	aaactataatataaacttcaatttatcagtatagaatctgcttttgtcaatactggagtaaattatggcaacagtagaatttgatttcaccaaactataaccacaatagagtagcactccttctaatgcacctcaaagtatgtctaggtaactagatgaccttcaaatgactcgaaatctattaaacatagcagctagacttacgagctttctgtgaagttgataagtacgccatcagatggtattggtccaatgagaaaattgtttgac	270
MSTRG.14332.1	tctcattggttcgcttagcctataaatatttatgcttcctctttcttaaattaattggatgcttccttaataaaatttttcttcgtgtacactatctatggcctccgttggaaccattaaaatctccgaagagggagatatgatcatgttttgcattagctttgggaccaagcttgattttaaatcttgtttctaaggtccctaagtagccgtggtctcatctatatatttgtgtacgtactgcagttttataagaagtaaagaaaccca	270
MSTRG.30651.1	ctaaattagtcacatggcaggaaatgtgcgagtagttattcatagtgtttcacaaaaatcactactgagtttagaaattttagtgttcctgatgtgaaatatctgttataggactatatgatagagttatagatttgttataataaagctacagatttgtactttgaaggccactttgtgataagcggaaaggccttcttaatgataacaagctgatctttaatgtatttcaatgttgactcttcgaatgccctaaaagattagtatgcag	271
MSTRG.34763.2	gctaccctctctcttctcaaactaaattgtcaagaaaccacaaaatggttgtaaccaaaatcgaaaccctaatttgccacttaaagaaaaagaagatttagcaaatagtttacgaaacttactcgctactcttcttattggcggtacaattgtttgagaccgacagaatcagcaagaaaccagttacagacctattccgtcgctaatttcaatttcgtcacctttctcgtttgctgaggcagtttagtatcgttgttatatttgattttta	271
MSTRG.12335.1	ggtaacgctggcctgtgacctaagtggggacacgaaaagcatggaacatggcttctgcccatctcgtcgatctccaccgttccaagccgagagtagagtcaattgacccgggcgaaggcttggttcgcttgactcctaaagtggagggtaccgcgttaggctggcttcacagagcagcgatcaccaagttggattgtaaaaatgacgggagtcgggtactggatatgtcacaggaagagcttgctcagagaaatttacttaaaggcataactgc	274
MSTRG.25143.3	taaaatgcaaaaaatttttgaagcctgtcagacaaccatgcgaccaacccattcagcaaggctggctgggtacgatcctctacagtcaaacctagatccaaggacctagcaaaccgttaatcacgctcggatcgcacggtcctgattcatcaaccaggtttgggttcctgtctcctttgtgctaaaggatacagattcacgaccttacttgaacaggatctgttctataggatcgtacatctggatcctttagcacaaaggagacaggaaccca	274
MSTRG.19065.1	ttaatatgaatctaattcccattcctcctcttctctaatttactgagtcgacgatctcttcttcaacaacaacctcagacagagagagctgtgattttatttctccagcaggggatcaaggcaggtagctctgtaattgcatttattaattcattatgaaatgaaattacgattaggggggatttttattttcttcagcacttggatttcgatataaaaaaaaaaaaaaggccgtctcctgtaattatgagggaaacgatgacacctatttcccg	275
MSTRG.26188.2	tgcaacagctatcttgctagatccactgattgtgaactgagcatcctgcagaaattagaaaaaacaaccattcaggctctgcttctgctgcaacgtaagttattggtggagcctggaagaatgaaatttcccttgagaaataaattgcagacgccgtctaatttgaccagttgcagggttggagcgtccatcatcagagtttgtacgagccgccaactgtgaggggagacttctgtacgatattttagtaaaaagtggaaggttgtacgattccc	275
MSTRG.31171.21	cttggggttgccacgagtgcagaggtctgcaagtatgcgattgagagcatcaaagctgccgccaccgggaccggcggaggcaggagctagaaagcggagggactgcgacgtggaggccattctattggctcacaccaaaacctaaaaatgccaactccctcgtaaatatattacacggatcttgtttaagacatctatttcgtagttgcagagaaagagaattgtttttccttttcaattttggttgaaataaaattataaaaattattatacgtac	277
MSTRG.36848.2	taattgcaaattttaaactgtccatgcctcgattgttagcgtttttatttattcactaaagatataattatatctatattgaaatacaaatacagccagtaaaaccaagtaaactttacttgatttttcttgaaggtgtgatgatagcaagcaccctgaactaagtattgccggccgactccttcttgttgttattgggcatcatcatgaaaccgcaagtccgccgccagtgagttggtcaaaaacaagattgctctttttctttgttcgatttttt	277
MSTRG.14332.2	ttcttaaattaattggatgcttccttaataaaatttttcttcgtgtacactatctatggcctccgttggaaccattaaaatctccgaagagggagatatgatcatgttttgcattagctttgggaccaagcttgattttaaatcttgtttctaaggtccccaagtagccgtggtctcgtctatatatttgtgtacgtactgcagttttataagaagtaaagaaacccaagtattctctcttcattacatcttcaccatagctggaaatcaccaacagc	278
MSTRG.34905.1	ttaattggatcaggattcagctggattgtcagaatcttctcctcacaacccttgacaactatatggtataatcagtatagtttctatgatcacttcagaatggttggcaaagaataaggatacaataaactatgattaccgactgaagaaaataccgctttgcaacggacaatttctgacatgaaatcctgatttctagtccttctttccaagagttgcacaaccgaagatcgcagcgaaatctcctttttctcttccgatccacctccccctattat	278
MSTRG.4251.9	ccttggggttgccacgagtgcagaggtctgcaagtatgcgattgagagcatcaaagctgccgccaccgggaccggcggaggcaggagctagaaagcgaagggactgcgacgtggaggccattctattggctcacaccaaaacccaaaaatgccaactccctcgtaaatatattacacggatcttgcttaagtcatctatttcgtagttgcagagaaagagagttgtttttccttttcaattttcattgaaataaaattataaaaattattatatgtaca	279
MSTRG.2226.1	tgccacattttccatgcttcatactttgctgatggcaattttctctggtggttgggtattggaattggatgcatctttctggaattagcagtctgtaagcttgcttctccgtccaaggaaaggtttaacttttgtgaaagatctctaatcgtttgaagaagatgatctccatggcttataacgaggtgctgcaatgaaacatcatataaaatttcatatcttgccatacagggtaagtactatgaggaaaatcgaagtttttttcttttgaactcgtgag	280
MSTRG.34265.2	gatacaaactagataatttgggaacatatctgtgacggagtttccaggcggctctctggataacagcggacattgtgactgtggcggttggggcactgtgctcgctgcagctgccgttatgaggttcgcgatcctgcagctgccgttatgaggttcgcgatttgagaagtggctttcagctagagtttaacagccgaactgatgttttggaggaacttcccgagtgcatttgctgcattccgaaaatccattgccgtttaatatcttttatatatttttt	280
MSTRG.15565.7	accatccggaatttgggggcattcctcccatgttcggtggtggtgagtagctgtttggtggtggtgggtagctgtttggtgctggtggtccagccgagtagttatgaggcggcggtggtggaggtccagctgagtaattttgaggaggcggtggtggaggtccacctggtccactcatgttgtttaccacttgattatccattgaagctgctcttgtgctctggaaatctcggttctgcacattttcccttcttctttcaaagtttcttgatcgatcaaag	281
MSTRG.1035.7	ccttttcttggatttgctgagaaatagccttgcacaaatcttcacattttcttttcgtgcattttccctaataagttggtgcttaattattgaactcgcttgaaaagttttcttgccaaaatcaggtaattctttaggcctcaagaaagtttctgttaaaggaaattttgatacaaacaagtttttcagcaaattcaaaacctgaaacaaaaaaacaaaaccatgaaatgtcgtcaaactagtcaatctttaacaaattaaatcatcagttctattagttac	282
MSTRG.19015.1	tttgcacattgataacttctttgattgagaccatttcagctttttggtcttccacaattggtgcaatagaagctgcaatagtagcattcagtcccttgccttctttacaatcatttacaggttccgttaagaagggcttccaatcccttcccctccacataagtatgtgttcgtcttcaaatgagagtagcacacatggaacaagatcctgcaatttaaagaattatgataactatttaatcagtaaatgtgatcaataataacctactaaacaaatttaac	282
MSTRG.10991.1	caaaattctaatagtatacatacatatatatcgaacaaatttttttttccttctgggccttttctaattatacaaagcccaatccaacccaaactcaatcttagtagaaacccgactgcacacctttttgtcagcggccacccaaaaaaaaaaaaaaaccacagtaaacagaagctgcaaattttctcgcccagaaagaactgcaaatggcgaagagtctgatgtggcgaccgtacctgctctcctccacgcgcccccatcaccaccaccgcctcctccatca	283
MSTRG.25011.4	aataataataaataatacacaccacatacagtcaagcaaaatgcaccctagtatactgaatgaacacacaacagtcaatcatatgacattacatcagcacctacaaacaatatcaccttcaaataatcacatcacgtggaaattagtcagtggagtcaccgaacccccgatgagccgtcctcccacatggctcatcctctcacatgtgcaccagggagccgatcccccatactggccgaccggtctaatcctcacttgaccagccctctcattgtttttccat	283
MSTRG.15565.3	tggaagttctgctgcatgtttccaggcatgttatttgaccatccggaatttgggggcattcctcccatgttcggtggtggtgagtagctgtttggtggtggtgggtagctgtttggtgctggtggtccagccgagtagttatgaggcggcggtggtggaggtccacctggtccactcatgttgtttaccacttgattatccattgaagctgctcttgtgctctggaaatctcggttctgcacattttcccttcttctttcaaagtttcttgatcgatcaaagtt	284
MSTRG.15565.4	tggaagttctgctgcatgtttccaggcatgttatttgaccatccggaatttgggggcattcctcccatgttcggtggtggtgagtagctgtttggtggtggtgggtagctgtttggtgctggtggtccagccgagtagttgtgaggaggtggtggtggaggtccacctggtccactcatgttgtttaccacttgattatccattgaagctgctcttgtgctctggaaatctcggttctgcacattttcccttcttctttcaaagtttcttgatcgatcaaagtt	284
MSTRG.36364.1	tatgggcatctgatcatgtctttgtctccattccagtgctcaacttacaaaagcatatcaaactgctgctgttctttttgaggttttgaaggccgtcaaccagacagaggctgggcctgatgaggttaagattgaccgtttttagcattgcaaatatttgcatatcatctcagtttgttaggtggtgttaggcatcttgaaacacacatctgttgcatatgtgatgtatgtataatatattatgttctttgcccttcctttttgtgtatagattctggaagccca	285
MSTRG.16693.1	aatagaataatttatacatccaaaattaaataacatgaatataaagtttacatttgtaactctgcggagaagattgcagagcttcagtcgaatcagctgcttcctagtactgtgatggagagcgaaattctagctttcatgttgtcctggaggagcactagatggacccgggcgatcccaaatatattttttgtcgaatttttgctagatcggaaattttctcgtgtcggatcggagagcagtggctattggtggtcggaggcgtgctggagcggcggctaggcgg	286
MSTRG.7234.1	aaataatgattttctattaaaaataaacaataataattatgataaaataaaattaaaccatcttatgttagaggtatgaaggaattgaagtaatcaattataaagtctaagagtacaacttatatagatacagagtcctaaactaagtatacagaagtgataaacatagacctaaacagaaagataacaacagatacaattattagaaaacagttacaaggaagacttatctcctttatcctctataagagggcacaagttaaaaattgaatacatcaataaaaaac	287
MSTRG.9261.1	ttgggtgtttgtgcatcccacttaaaaatttcagtcctcccctaccttcttgctgccaatggtactgagattttagtaaatgaaaggaaatgtgagaattttggttgccattgccatgatatagtacgcttataacaataaataagcagattttaacacctgctctgcaaagggttggggtttgtgcgagtactttggctcacatctttagttggtgtatattttcaaacccctgcaatttgggctcaagtgttcctttttttctttttttcccctcattgttcctg	287
MSTRG.17093.2	agctcggtaagcagatgtgtcaacagagatatcatagagatctcatacaacaaccggccagaaaacatctcattggtaattgatatagctacagccgctttggcaagtcaaggtcaaggccacccattgctatgctatgccttcccttggtacatatagctttcagatcaatacaaaatcacaaaacctaaaagaatatcgatcgctgtgaccagcgccacaccagaaacggagaccgagagaaagacacagccgaatgagaaaactgacaaagaggagctttttata	288
MSTRG.18036.1	caggctacattagattggtaaaataaaaaataaaaaataaaaaaaatcatataatggggacattattggcagaaaacttcagtaaatttgagatacatgcagatttgaaaaaaaaacaggaagaaggtgcttggaattctgctgccatattttagtggaacagaattcaaaagctgaagcaaaaattgaattaacattttgcccaatcatagcgcactaggcaaaaccaagtcccaccattggaaataagatatatccagaacaaaagaaagaggctgctaatgttta	288
MSTRG.31879.2	tttatatgattgtcgcctcttacttcttggggaaagaaaatccaacagatccggctctcgattcgattccgcttctgcttggtggggttcacttcttttgcagatacacaagttttccgatttcccttatctcaggttaaagcacatgattgagagtccagcattttgtactgggctaaagtttcattcagtttagcgtgtagttgcctggctaacttggcgttttaactgttgtaatgtttgtattctatttcctctttctaattcacatactggagatactgccac	288
MSTRG.14408.1	gggcacgataaaaacaattaaattttatttttatttttccgcatagtttcttctgagaacatagccacctcccattaaaaactttgactacttcttcattcctttctcgccatttccgtcgcctcgccgccaccactagcgttaccgccactgattaagcaattcaatttatgttgtaaaacaagacgacatctgaaggaagtctttaaagtaaggagagtcatctggagcgacactcacatccgatctaccttttgtggcgggaataacttactgcggagtcaccggc	289
MSTRG.17594.2	agctgttggggcagcattgctggctttgaattacatgaaagaatcaagagagaactgccatagctgaccttgattgttgtttaccttgtttaactgtgaagttcaaaatattgggaaaacttgggaaataaaactcttaagcatagtgtgcaggagatagatttttaaacagcggcctcctaagtcttggcatctcttggaagaacattcttcttttttcttttttattttttgctctcacctgttgatttattatgaaataagcatcaatatgataattagttaatgg	289
MSTRG.17771.1	ctggagaatattaaaagcgcgtcaacatagaaaatgatgttaaggtattcatccataatagtgtatttgacacgatggtgaaattctgatgccttaactccaaatgatgcttcaatcttaaagttggtttgatctcccttgaagaagtagtgggtcaattttaaattttcttcaagaacaccttttatgcgaatcaattcattcatggcaaacgtaatagtttcatttttcttctcatcaattccaagttagaaaactttctttccaatacatatttttcattgagcag	289
MSTRG.29161.1	gtcagcacgcttcccgagacgcctgaaggtggtcagagttactgtctgcgagggtaaaaacggagggatggtcttgcgagtgggctacgcgacttgcccatcaccgaacaaaagaaagagtactgtttctgcggcttctgacgaagggtatactagtcttttcgatattctcggcatggataaagacaaccgaccaaaagcaccttgaacagtacaaaaatttttttgaagtgcataggaagccggtgtgctgaaatggcatagcttgattgaaacctgccattcaaaa	289
MSTRG.29541.1	tgagtctggtctatctggggttttaaaattgagaaacttagaagctgaaagagcagattttgaagataacccacaattatttgtgagaaaaatggaagtgagttagtattgcagagacaactaacacaaccgctgtaattgctctgagcttcagaatcttcgatgagagaagcaggtgacactgttcagatttgatgctatattttaccctttctagttctgatttcttctagttctaaggttagggttttgaaagtactgtgaagtttaaattgataggcgatgagggg	290
MSTRG.4942.7	aaaaaattaaacagttaatccactgtcgtttactttcactttactgggcaatttctcgaaacatccccagttactaattttgaatcagtgcggtaagcgcaaggcgtaaatatgatcggcgtgaaagaatctttgcggcatagggtttcagccaagaacgtgccaagggtatctggacaataatcccaaggtggagaaacaagtgaaggacaagtgaaattgcaaccttcttcgttgaacccattacaaactggttcaatagtgttttcaatatctttccatatatcatcc	291
MSTRG.21711.16	tcgtatctcaaagtgctccacctccagttctttcagttggcagatttcgcagttcatgatgctttttgttttagaaaaaaaaaaaaaatgaacaaagaaatataatagagaaaacagaaccctagaagagcttctttaagtgaacggtatggtagtgaccttcccctgatcggaatgttaagctccagcgtaatatttatacagcatctgaattgtcttgaaaattgaaacgtagcttctttttaattgtggaaacggtgacttccttctttccccttcttttgttgtttta	292
MSTRG.11960.1	aagatgtaattaaggctgttaggtcagactcactatttgcaagagtatcaggtcttgctttatctacagctatgccgatatcagaaacagtagaattcttgacatttggctctatcaaaattaaggaatcagcacttgcgtgttgtctctaagctttatgtgcagttcaagcacgtatatttggtcgttgaagccgtccacggtggattcaggagtcgcaggcaccgcgcaccgctggattcttaaacagtgaaataaaaaaaatgctatggtgacgtagcagtagtttaatc	293
MSTRG.20935.1	gcactctgcttattcgctcactgtcgtctctttgcctctgccgagctcaaccgaccgtgaagcataggccgttctctccttctccttctaagattgtgggcggcgatctcaacttaggttaagcaggtactagaatcaaatgtttgcatctattccattttatgagaattttgagagtaatatttttaggtaatggaaattgcatctcggtactttttttaacttttagttaaagagcctggattatccaggagtttaattgttatgccaatggttatattcctcgatttccc	293
MSTRG.5439.1	caaagatattttgtgtttgtgaaatattaattaatgatagaatccatgtctcggtttagagattgatgatgcactttaagtaagcttataaggtttcattgtgtaaaccctgcaggtggattttgaatccgacacatgaaataagttgagcgacaatcttaaagttatattgtgatttaaataaattgtcagtaagttatttaaatgacagcatctgtaatcttaacgtggggaacattattttattatgttgtggaattgtaaaataaataaggagttcagtcatgagtttt	293
MSTRG.16807.1	gtctatactttatttattcatttacaactcagttgaaatacaattgcggaactctactccataattcactattctttgcatttacatatttaatacaatgattattactcctatcgatccatatctcgttcaatcaattagtctctacgattcttctttccatctattacccaaacaaaatattattgtccgagtttgcttgatcggtgacgaaaccaaatcgactggccttcaaccaatctcaatggaacgaaatgaaagagcattcactggatcgaccaaaactggctgcag	294
MSTRG.17930.8	acaccttctcttccatatcttatcgtatttctttctttctctttctacaagctctgcctaacttttctggttcagatctcctcttaatggcttcttctcaaggattgtggctttcgctgttgaatggatcgttttccgatctattttcagatggtggtttcagggcttgactcaaatagggacgtgtagatatcagctgttgcaggtggtgtaaaaggacctgtcaccttaaggatccgctcggccaagatcagtgcgtctgcctgtaattcatgtgtggtttttgtagcagac	294
MSTRG.27018.1	atttaggtaggattcttagatttgataaggattgtagtagatttgcttaatctcaaaagatatggtcaactaattcttgttatcttatccacaagtagttaagattaggctttatcacaagattatagtggataaactaaatcccataaaatatggacaaatcactaaggattaggaacaatcccacaatttaaggtcaaatccctaaggattaggaacaatcccacaaaataaggtcaaatctccaaagattaggaacaatcccacaaaatatggtcaaatcccacaaaataa	294
MSTRG.28815.81	gatttacaagaaccactgaccgcacgcgcctcatccacatacaacccatctccattctccgatttcaatttcaagcgattaatcaaaatttgaagagatacgttccttttttttttcttgaattgaccaatttcaggcgtttttcctttttcagaagggggagagattgagacgaagaagaggagatcaatagagaggcagttagtgcttaagatgaaggagaggctcggtcgggtcgtggagagacagtgagatgtgggctttaccaaataaatggactctggaagttgggaa	294
MSTRG.31065.1	ttaacctcttgtgcataatctgctgatgctgctgccaaaattgttgaagggtgcgcttgtacacaggacatatggataagtcttagcagacccgatgcaaggatgtagcagcaagctttatcacccataaactgctatgctttgaccggtcggcttagctatgtcaacatgtgcacatatatgtgaaagggacacttgtttagcagcttaactggagcacacgatctttatatggtccctgcttgaattcttatttaaagaccacaaatatatgtatcatgacatctataacaa	294
MSTRG.16895.1	tccggacatttatatggataagttaagtatatatcatcatgtatactatacatgaatgtgtatgctggtctatatcagacctatatcaattaatttaattaagtaattaatttaaagatattcatacacaaatttatcatgtgtcaggaaccagacttgaactggtgacacgaggattttcagtcctctgttctacctgctgagctatcccgaccattttcgaggtgacgtcttcctcatagttcaggtacataataggtcacttacaaaatttagagtgccacaagattttttca	296
MSTRG.7997.1	ttgctcatttcagtaaatatttgactaccttaccaacgtaattaagagatgtggtagaagaaaaatttgtagcctaatgtgttatctaaccatagaatgtagaatcacctaaattggacatataaattgagagatatgaccacaatagtacaaactatgcaggctggaaaccaacagctgggcagactggcagttgctacttgagctcaatatttgactaccttaccaacgtaattcagagatgtgatagaagacaaagttgtaccttaatgtgttagctaacaatagaatttaga	296
MSTRG.15513.1	gctctgtgttatgatcttctatattcatggacataatacacaaataatgagggagaaagaagtaagtggctaaaaatacaagcactccaagatcagcctcttcaccaactgcagccctgcgaggatttaccaagtatatctggcttgcacaccacaagcaatataggcttgctatgatcagaataagtttcaatgattgataggattgttttctagtggactttaaagatttcactctgttaatgtaaataaagccaccaatcaagcaagtgcataagaagccaaccacaataacag	297
MSTRG.18279.1	tttaattctatttatttttcttaatttctttcataattataaaattgtcaggttggtatggtattattacaatttacaagtcacaacaaaaggttaaaagcttgcccctttctcacgccggtgaatatattgctagtaagatagtagttgtttcatctccaccggcgagctctggaggacataaatgtggatagatgatcagcgaaatatgttccttgggtaaacgttgacagtaacaccttttgcttcattctgaattaccatttaaaacaccagaactactcatcttaaaccata	297
MSTRG.1901.1	tccagttgcgtcacctcctcctcctcctccctctccttcgatctccgtcctccggccaccaaattcggcaaatgaacactctaaaaacatctactcaacgcaaggaagaagattatagcttagatttgaactgaaattgcgtctattttgaaggggaagagcttgaagtttcggccaccgtggttacacttttttccggcgattcacggcgtttcaggcaagcctagagcgcaagatttgactttttcgaccaccgtgcacggcggcggtccggcgaccggccggcggggctcccgcg	298
MSTRG.34146.1	gaaaaaaaaaaggcacctttgttattttttattttacagtaaccaaagcctgtttctttcacagagatagatgatatacataaactactatagaaaatcagatcctctctatctctatgcacagtttgggatatgtatagtgaaaggagatcagtagagtcaaatgggattttgttcactccaattaaaaataaaataaaaaaccagaaacccaaaaacctagttcagaattattatataatttctttctgatttgaatggcttctctttctccatgcacaattcgctctcacctttc	298
MSTRG.19674.1	cggtattcattttaaataatttcggatttgaatagttaagttttgcaggtaccttacttgtactttaaacgggtgtaaatacaagtatttaaataaatatttaaacgaatacgagtagttttttgggatacctgcgcacttcaatccctacccaatgggtttagtaagagcaattgaaacattttcctttaaaaataataaatggctagaatgagaaaaatccatattatggccaatataaattaatacagtatggacttcatccatactatatttgagcagagaaaatatatattggc	299
MSTRG.32940.1	agaacataatggaatgtaattcaatatgataaaaagataataaaataataaactattccattgcgctccattatatattaccaaacatgcatgtagagaatgctgtgaagcttatattttatttgctgatggaataggcaaaaatataagcagcatagcatatggccttcaccttgcatagtgaagtttgatggctattttagtgcagagacattacttattctgtaagaagaacattgggagattttgcttaatgcttgagcatgtatattatttttcttttatagattcgatgaggt	299
MSTRG.15342.1	agcaaatatcttttctgtagttttgagttgctaaagaaaaatggggttctcaaaagcttttcttcttcttatcggcattgtcttggccacttttcttctcacctcgtcggaggtcttagctcgccaacttgctgaaactgttcaaaatcgtgcgtttttagcttcctcttatcaaatatgtgtttatctttcatttgttatccgcttatgtttaagcctctgttatgtctttaaataaactaaaaaccagccttcctctctcattttccaacaattaactttttgttttaatatttgtac	300
MSTRG.23676.1	gtgttgacggacgctccttctccctacgctctttgcgattctttactgctttcttgcattttttaattttaatttcattttattgttgtgatatttggtcacttaaaattaaattaaaattaattcccttaacgaggagcttaacctggagttaagaagcggtcgacgattaaatcagaaattctttggaaagaaaatcatacaaggcaagtcctactttgaatgtgaagatttcgaagacctagtagctaggtatttaggaaaactttgtaggatagagagaaaatccatatatgagcac	301
MSTRG.25267.1	caaattccaccaccacaaccatcactaactcctccaactgcagctccatctccaccacccatactgccaccaccacctgcattaccacctccacaggtgtcccctgctccagcccaagcacctccggcaccttcaccagcaaaggcatccccaacaccagcgccagcactggctactccatcaccagccccagtgccagcaactccaccaccagcaccaacacctgaattagtgccttcacctgcaccagctccacccaagcacaaaaagagaagaagacacagccataagcacaagaagc	301
MSTRG.12239.3	tcaataaaaaaaagggaaaaagaaaacatttgtaaaaagaaaatccagaccaagaaacgttttgagtcgaggctcagattttattgtgtcaatcaggaaggtgaccagagctatggctgcaacaaagaaactaagtggtactgagagagttggagccaaaataaataaataaacaaagggaaagtaattatttagtccatgaggttcgaagcaaacattgtgcagccaaaaacgttattacccttttgagtgtctgatttcactgatcagaaacatcatcactgcctcaaaaacacaaagcta	303
MSTRG.30892.2	caaagactagacccattgcctatttaagttaatcccacacccatcttccctcttttctaaatctgccaccaaacaacccttattctttctctcttcttcgtaacgttaacttgctttcatctccaacgggaagaaaaatgcaatttgagtataaaacatgatttggtagaaatcttcaagctcagctcttgaactaaagcattgaaatcagagtaagaagatccaccttcttcaatagcttgtcttgccatctctccgcactgtcttgctctgctcctcatttcctcagcttcttcgcctgcc	303
MSTRG.3200.2	cctatcagaagcgtcttgaatagaaggaggaggttctttatctttcttaaccccgaagactctcctcatattcttcttcgatagagagaaagatctggcgattagaattgaagatttcaaagtgagtgagaggtgatgttccgaaccagaaacctccttgtttctgttcaaatacggagtaaaccaaagcttactttccttgtacgttcacgctcccaagaagcttccgagaatctgaaattttcgttttcctctctacaaatcttgtttttctttttctcggatgcggtcggttcggttcaaa	304
MSTRG.18757.1	gctggaggcaggtcatgctttttcaagttgataggtttacttgatatagttggaaatgttctagtgtacaggaaagagcagcagatgacatttgtttctaattgatcatcttcaagtccaactatgttacatattgggctctggcgtccgatccggtccatctcggccattagggacaacgcgcatcagtcacagtagacacacgctgactctcttcttcttcgccgaaccaaggcggcactctgctttcagttcgtagaaaggcctccacggaagagcaacatccaacagagacggagagatgc	305
MSTRG.879.1	caactttctattattcctcaaaagtgtttgacctgagttataatctctttactctatcattcctaaaagggctttcatctctcaaaaagctgcatataggagacaaccagttggaaagagcattcgatttgaaaggttattttccactctttatgatttaatttcaagtaatttaatttaaaatttatgtaattcatgacgtaattagttttactttcttattaagcagaattacatatatctaagtgaaaataatttgtttctcaatgcttattaaatattcatttggtgtttcatttgaatca	305
MSTRG.20669.1	caaatgccaaaaatgaattcttgagcaaaatctgagctagatggtgtaaagagagctcgattccgagcactcacgatttttcggccaccgtgtatggttgccagaggctgcggtccggcgatcggccggcgagtctatagcatgccccaagagacaaaatgatcttctctttgtgcaaatcatagaatcagagattctcaatcgttgagatgaagtgggttaccatgggtttgtgaggacggtcctggaaatgatgaaaatgtggaatttgacggtcgaccaagtatggagagatcgcgatcccgt	306
MSTRG.10571.1	gagccactgcccctgctgctgggaatgagaaatcttcaaaggacctcatgagaaaagcaggggtaccaattaaacaatgaagaggatccagctggcatcaatctgtccatgatcactgttgttggccttgtcgagtctgagcaccaccatatccccctccgtaaccaacttgcccaccatgaggtccatttgcctgaggagttccatagtttccagaagcttgtgatggttcagatctccatcctgcatttccatatcctgaatttccatttgcatcgccataaccacttcccatgtagccactgcc	307
MSTRG.13129.1	gtgttgagatatatattaaatacaaataaccttctgtagagcttggctctggaggattcctttcggagggaaagcattcgccatgcctgacttgcttcttcttctcactttaacaaaaatgcagcaatatatatttgaatgttcataatgatttttggtgtgatgtgaaacatatgttggttgctcgtgagatatttattgacagttgagttataccaagcagctttacgccaaacgccaaaattagtgagttatacaaacagagcctcatggggacatgggtttgacggagtgggttcctttttcc	307
MSTRG.9907.71	tttctctttgatgttgagtctagctacttgagttagtatcgagggccagctcccaattctccccagctgcatctccattgatgaaccaatccacaatcattatcatgacttcattcactgtcaaactaaacttggtttttggttttcacttgcagaaagcgagcataactaatacgaacttgctaggcttttgcgttgcaatcatatcatgtaaagtatacatgtagacataatatacacaggctagctaattagttacaggcatagggctctcgattgaaactctggttcacactccgatgactct	307
MSTRG.13673.6	cgcgttggatgtgctaaggtgaggtgcagcaatggaggaacttttgttacttgtaactatgatcctcctggcaactcatctgcgatcatcgcaatgagtgcagagttactagtccggatttgaggtttgttagccatttcttgaatgatccaatcgcaacagagttatttcttcagtagttcggtgcaagctaatctgacttgagatctcagaccttatcttttttacagttatggaagacgcagtgagagagggagagagagagagagagagaaatcaatcgcgtgtcgaggaacgggagagggata	308
MSTRG.25143.1	taacaaataaaaccaaattttttatttgccagtgtaatgattagtctgtaaaatgcaaaaaatttttgaagcctgtcagacaaccatgcgaccaacccattcagcaaggctggctgggtacgatcctctacagtcaaacctagatccaaggacctagcaaaccgttaatcacgctcggatcgcacggtcctgattcatcaaccaggtttgggttcctgtctcctttgtgctaaaggatacagatgtacgctcctatagaacagatcctgttcaagtaagctttgctgaatgggttggtcgcatggttg	308
MSTRG.25880.1	tgttgatagcaggaatctcatactccacaacaatgcaaaaagcaaaatctagaaatgtagaaataaaccaacatggaaggagcatttcagcatttagtgaagacccttggctttgaaagctgaaccactctggaatttcacttccacataaagtgagatcaaaatgaagaaaagaggttatcatatcctgactccttctgacattattcctctgcttgataacaggaaaaaagaaagacaaattagatatttatatatattatttacttggattctgggaatgaaaaaagacagatgaagaggctcaa	308
MSTRG.34168.6	accgcaaattaccctgatctgatattagtgcatatattactccattcatatgccccttcccaataacccccaccactcgcttgctgttcttcacggctttgcttcgtttcagagaccatgccagatgatgaagtaattccatttacaactgatttcactaaattaagcctctcattccatttcagagcattccaagcccgatcaagctacaagaacagatttaatagaaactactttattcttttttgattcatatttaatatatcacaaagaaattatatatgcatactgttatttcaatcggccgat	309
MSTRG.8222.1	tttgacagttgggggtggaaatgctggggtagttgagaatgtgggcaactctactgcaaatttgctatctggatctatcggatatattgcaccaggtatgaatttaccctttgcttctgcatcttgttttgagccagaaatcccataatcgacagccatcgggtgaatcttttcttgttcttctgcaatttaagatgaagtttggaatttggaaaattcattttctaacaagaaagaatcgaataattccgccacttgatagggcttacagctgcgacccatttgatatatctatgggccgggtctttt	309
MSTRG.14552.1	accaactccacatatggtattccaattcagtaactgtaattatcacattgagtttccccctgtattataggtttgaaacagtaggaggttgcattgtatgttctgttatgggcttccatcattctttctttcttttgtttttgtttttgtttctcttatttttttcacctaccctaacatcaaggcatcctttttctttgcctttttgtctttttgtccaagtataacataatcccaattacatcaggtgttgtatgatttatgtacaatgattaatacatgattagtgttttgctataagagagtttta	310
MSTRG.34168.4	aaccgcaaattaccctgatctgatattagtgcatatattactccattcatatgccccttcccaataacccccaccactcgcttgctgttcttcacggctttgcttcgtttcagagaccatgccaggtaagtacttactttgccctaacattaattagaagaaaaggttgaagaaacgatcagcaaaattctaatgtaaaagggtttaagttctgcagttagggactcaaaacagtttgagaaataagagatacataccactatgattgtttagaagattgtaaggtttatcatcattattctaattccaa	310
MSTRG.20237.1	gcgtcaagttaagagagcaaaagccttgtctttgcggatacttgaagaatccaagcctgaaacagtatgtgtcttctcctggtgcaagaagagttgctaacagctgtggtgttcctatcccaacctttattcactcttgtgggacccattgaacaaggccattgttgagaagctgacaaaaatatgactcacgattttcgatctccttcctccacatcgtctttaaattgctcacttcactctttgctcaatgcaccagttcaggaaataaaaaataaaaaaaccacactctctcagcatctccgatcaac	311
MSTRG.8261.1	cttaagtgcatagccttttcgaggaaagaaagaaaaaaattaagtggacaacagtacaacaatcccttttccgtttgatagggacaaccagagcaattcgcttactagaaaacagaaaaagcattacgatgtgagattatagagagagatagttatgaaacatttatagtgggccaatcagagaaacaaatccaccctcagagaaatcgcaggaaagaaattaatagcataaaaatggccggttctcaatctgtgcagccgcagttcattgcaagcactggaaatgggagtttttctaatgcaccccttat	311
MSTRG.17551.6	tttttttttttttttcactacttcaagttttattacttctctgcattttcagaccgtgactaccacagttcctcgtattcttcaagggagaaggatcgtcatagacatcactcgtatgcttaaatcggtcattgaggtaatgaagcacgcgcaatggagggtaatttttcaaacaacttgatttgtagatgagcccacaggtggagcctgctattatccttatacaagaggtgttgcctgcaaaattgcctttaaaattattggacaatcataaaactttctactaaaaacaagttgtaagttttgtttttt	312
MSTRG.18110.1	cctttgaaggacaacaaaaaaaactgtaatagaagaaagaaaaatcctatggagttgagacataagtatagaagactgtaaacgataaataaatgatgatgtaaatgtacaggtagagttccgcaattgtattctagtgggttgtagatgaactgtactaggggtacataattgaaataaattattgggcctgtatccacaattatgaatagtaaatgagatttgcataatataggcttactacgggcttcgggggccttaagcccacccaggtcctagtgccggtctggtccatggaaatgggtcgtgaca	312
MSTRG.29935.1	tggatcatggttgggatgctggtggtggatgaacagcttaccaaacaatatttctctccatctaaaattcataaacctaggtgtgataggagaattgtgcttggaccaagccatgaggagactggctaggaaagaaagactatcattaaaggaggggcagagcagacgttactataccaaaaaagaatgcccctttgagaacctttatcaccttttatcacatacctagacccagaagagagcagagcttcaggctcacgttttcactaaaagaatcaagctaccatctccatcacacacaggcgatggctc	312
MSTRG.8201.1	gctccgtagattaccaccaaattgtgaccctggctattatcttgtatgcaagcccaacaatgaatgcaagtgttgtgaagaaggcacgcctcctagcaattgctgaaaatcaaattattatgaataaatgagtatttcaataagaatataaattagaagactgtctctctttatatatttatttataacttgtatgagctactcaaatatgtttagctatcatatcttaataaaagagtacctctcttaatatatttatttatgtttgaaaacaaagaacttggtttatgttatttattatattattggtgg	312
MSTRG.6897.2	aggcggcagaagcattaatttcaccaaaacctctcccttctcgcactctcagtctccctcgccgaatcgaaaggaggaatatctctcaaccattccagatcaatgcttccatgttctcttaccaatcgattaaggaaatcctggatgatatatattggttaatgtcaactgatcccaaaggccatatatttggtatcgggctgttggatgaaactgtagagctttctctttgatccatttgcttgtgcttcctctgccaaggttgtggagttgctgcagttggagatattggggtttactggtggcaattgag	313
MSTRG.5012.1	gagtccattcggaaaaatgggtggcaggggttcaggaagaatcgcagcagaaagtgagtgggtcgataagccttgatgatagtatgtagcatttggcaatcaaagattccaagtagcaatcaaggtcggtgctggacccaatcggtatatatataactatatagatagaggtccatttgctatgtagatttgggaaataagcaaaagacgtgaattgcaggtttgggttggtaagtttggtaacatggttgctttgggtcatatcatattgttgtaatcttttgtttacttgagattgaagtagcattggctat	314
MSTRG.25799.1	acctgcccattaccagtaagaactccataatcaagcattagccgagtttaattgccaaaagttctagtgtaaaaagtagtttaatttatgtgtggctgcacgtataactaggttcgtttaaattcacctttcaccaagcccaaaaaagaggttccatatccaacattaaacccaaaagagcttcatttttcaaactaatattttaggaaaaccatgcccggacaaaaatcaaaactcaccttacactaagtcaaagcactgcaataaacaactaaatgaaacaattactgatgaactcaacaagcttcccatcac	315
MSTRG.19704.1	cttccatcatttctccatcagtctattacccaaagctacatgaatgttcatgggaactcaggggaacgtgcaaaagcaacttccagtcagattagatgaggtcttatattaaatagagattgaattagattgatgtttacgccattttggtgcgctttaagtgcgtttcattcatccaatcaaggcattcttctgcagttcctgtgggatgggcaagttgccaagctagcaatttttgttgctattcccgaacaagaggtcctcctgatttaagctgcaaaacgctgataatatatttgccattaaccaatggcttt	317
MSTRG.5390.1	tcatttttcagtttgtttttgaaatctcaacaaatatgtttcttatgtagaagcttggatctcatcagaattcactgcagttccatttggggtatcctctgcatgcaactgagcagaaacctcatctattgcagaattcaactgtgcaatcttctcggccagtactttgcgagtcttctccaatgccttttcctcgtcatatatgaacttcggcagtttcctcatcaaaccttttctgtcagttccagctagtgccttgctgatctgcatatatgcgtatcaatcagatgattcagactcaattttaatgcatgtgg	317
MSTRG.2525.1	cggccagtatgggggatcggctccctggtgcacacgttatgagaggatgggccatgtgggaggacggctcatcgggggtttcggtgacgccacagaccaatttccacgtgatgtgattatatgaagatgttaataattgtgagtgctggtgatatgccatttgtgtgactggctgtgtgagcatataatagtcggatgactagattgatatatttatacatttgtgtgaatgcgtgtgttgtgcaataaatattactccttagaaaactcacatctcttttgtttaaatctttcaggaagtagaattttctaaattcca	319
MSTRG.15565.6	gaccatccggaatttgggggcattcctcccatgttcggtggtggtgagtagctgtttggtggtggtgggtagctgtttggtgctggtggtccagccgagtagttatgaggcggcggtggtggaggtccagctgagaaattttgatgtggtgatggtggaggtccagctgagtaattttgaggaggcggtggtggaggtccacctggtccactcatgttgtttaccacttgattatccattgaagctgctcttgtgctctggaaatctcggttctgcacattttcccttcttctttcaaagtttcttgatcgatcaaagtt	320
MSTRG.17826.1	cttgaagtctcgccggagtctcgccggccggtcgccggaccgccgccgccgccaccgtgcacggtggccggaaaatttaaccttgtgtccaaggcttgcctgaaacggcgtgaatcgccggaaaaaggtgtccaaaacttcaagctcttccccttcaaaatagacacaatttcagttcaaatctaagctataatcttctttctcgcgttgagtagatatttttagagtattcatttgccgaatttggtggccggaggaaggagatcgaaggagaggaaggaggaggaggaggaggtgacgcaactggagaaggagaagga	320
MSTRG.21009.5	tgcatgttcccaggcatgttattggaccatccagaatttggcatgcttggcggtggcgggtaattgtttggtggtggtgggcggtagctgttaggtggtggtgcatagttgttaggtggtggaggtccagctgagtagttttgaggagctggtggtggaggtccagccgagtagttgtgaggcgggggtggtggaggtccacctggtccactcatgtttactgcctgattatccattggagccgctcttgtgctctgaaaatctcggttctgcatgttttcccttcttctttcatagtttcttgagcgatcaaagttccg	320
MSTRG.27019.1	caggaacaaacaagtccacacaagcaattttaatggtggacgattttttttttttactcttttttttttttagtcaacaagatctaagaccaaaacttccagatttgaacaagaacgaaattaacaattttaattgaagcaaactcgaattttaactaagcaaaacaagaaaacaaacacaagaaacaagatgaagaagaaaacaaacacaagaacaagaagaacaagaaaacaaataaacacaaaccctagaactaagataaataagaatttaccttaatctttggctctgataccaaactgacacggaacccaatgga	320
MSTRG.10664.1	ttaaaagattatatgtggaatgaaatggtttattatattcttaatcataaatatccaaatgtaaggacagactcaaatattgcaaatgtttgaggaaaacatagcataggaatcatcgccttgcaattcatttacaatagtccctcgcggcgacaattataccccatctatggctttcaggagggcggcaccaattgcctccatagccacgcgctgcagcttccaggaatggcagaggcgtttcttcaatttccctcctttatctatgcttgccatcctcttcccaccccaccggcggaggcggcgagggctcatacctcg	321
MSTRG.1481.3	tgaacccatatgtagtttgcttttgaatgctcatttgtgccatttggggaagttggagccagggttgacttaaaagatgcaggggttacagaggatgatgtagattgctttaaggacgaaagaggtactttacttgagaatgtaaaaggtttagaagacagtggagatggctcagagtgggatgtttgaaattttaggataggtgatgtattcttttcaacctgtttgttggcggcttttgtctgttgattggtcacatttgagaaagccggagtcaaagttagtttaaaagatggtgggtgcttaaaggatgatggagaagact	325
MSTRG.1481.4	tgaacccatatgtagtttgcttttgaatgctcatttgtgccatttggggaagttggagccagggttgacttaaaagatgcaggggttacagaggatgatgtagattgctttaaggacgaaagaggtacattacttgagaatataaaaggtttagaagacagtggagatggctcagagtgtgatgtttgaaattttaggataggtgatgtattcttttcaacctgtttgttggcggcttttgtctgttgattggtcacatttgagaaagccggagtcaaagttagtttaaaagatggtgggtgcttaaaggatgatggagaagact	325
MSTRG.425.1	ccagcgcatacttcaccctcccctacaccattctgtgcctccacctgtacgcagcaccaccacagccttctcctccactttcttcttcttcttcttcttttctttcttttattttctttctttctttcttcctttcttcactgcgcctgcatttctggtgagacagagcagcagagccgcgccacccacgccatcgcgcgccaccggtgctcctcgccgcaactcagtcgaacaattccggcagcaagattttggaggtttataaaattccgaaatgcgaggacaaaggctggaagcacgtggctagaaaggcagtccccttaga	325
MSTRG.1481.1	ttgaacccatatgtagtttgcttttgaatgctcatttgtgccatttggggaagttggagccagggttgacttaaaagatgcaggggttacagaggatgatgtagattgctttaaggacgaaagaggtacattacttgagaatgtaaaaggtttagaagacagtggagatggctcagagtgtgatgtttgaaattttaggataggtgatgtattcttttcaacctgtttgttggcggcttttgtctgttgattggtcacatttgagaaagccggagtcaaagttagtttaaaagatggtgggtgcttaaaggatgatggagaagact	326
MSTRG.1481.2	ttgaacccatatgtagtttgcttttgaatgctcatttgtgccatttggggaagttggagccagagttgacttaaaagatgcaggggttacagaggatgatgtagattgctttaaggacgaaagaggtactttacttgagaatgtaaaaggtttagaagacagtggagatggctcagagtgggatgtttgaaattttaggataggtgatgtattcttttcaacctgtttgttggcggcttttgtctgttgattggtcacatttgagaaagccggagtcaaagttagtttaaaagatggtgggtgcttaaaggatgatggagaagact	326
MSTRG.5724.1	attttttctgtttttcaaaaaaatccaaacaaaatcacattagctcttcctgcttagttaccgtgaaaacaacataaaaaaacaggcaaaaacattcaatttctttacattttctcgctaaccaaacaaaaataaaaggaaaataacagagatcaaggtgtgttttttttttttttgaaaagaagttgaataccagcggtggcggtcttatctgtagagcttttcggttttggctggattttgtttttgagatttttgcagtgaaaaaaaaggcacacgagtggcgggtttttaatttgggtatttatagtgagagcaaggattac	326
MSTRG.291.1	gtcgtcattcttttatagagaaaaataaaatttcactctttttagttaaggctcgtactaatacagaataaatataagcagatttgatcgtggcctatgttagcgccacccccatcacacaatcgtggcctatgaaagcgccacccccatcacacaaataagcgcgtccgcctatttataagggctgataaccctagcatatgatcatagctttgtataaccaaatcaatctcatcataccacatttcaatcatgcatagtagagcccaaatcaaaatcattctttcacaaaggactttattacttattcaaaattcttaatcaaaa	327
MSTRG.7404.1	atcaattccatatgtgggataccttcagtatgggcatctgtaagaaccatctgtttgcccgctcgcatgtcctcaggaggaggaagaggaatggagcggcagaccctaacctggaagtgcactcgctcacccaggtaataacgtctcagaacgggatgtgataagacaaaccgccgccgagacagagcctctgatcgcctgaaatggggatcagcctcaatccaacgttggagtcgggtattcatcgcccctacctcagcctgctctatggtacaagtatcgaagaagctccgcaaatcccctaaagacttctggcgtagaacagact	328
MSTRG.11763.1	gttcaacgcttcagaataaaaaaagaagagtgggttaaaagcataccaaccgttacattttgcaagaacaaatggaaccatgtcgatttgcataacagaaaaaaggaatagcaaatttaagtctcaagaagtaaacaagctttcattaactttatgaaaccagagaaggtaccacacttcacatatcttagctattttgccaacaaagttcagaaaatataggctgcatgtgtaactgaagagccattgttttccagtgatcctaatccacttaatactaaataatttgctcctaccaaattaacaaactcatcgagcgattacattag	329
MSTRG.35297.1	gcagcaaaatcaggaacaataagaatattaccgatgtagaggtgacaactcagagatttaactaaacatccaaatatatctgccgaattactggtaaactaacgacgggtttccatatatatggtcattaaattaattgaataaggcaaaaatgtgagcaaaattttttccgttgctaccagttgtattaacagcacgtgctcaggttccgcaggttcaagaatctgttgttagctggcctcaaatgccgctggaatccctcccaaaaatgaaacgccttgtccagtccgttatcactaatgctcttgtgcgccagctcactagcttgc	329
MSTRG.28080.1	caaagatgccacatatctatatccaatttcgagctactggagtcaaaaaaatctcttatatgcacaatttatcatgcttctggggacctcaatatcttcaatgccatcaggttggcgtggaggctaacatgaactcagcaatctctgcatattgtctaaaatgcaaattgctgtttatgtgcacaactgaatagtaacataaattatctccagttatctgcacaagaacagcgtccatcttggaaatgattgaaacaatttggacctttaacaattataatcctattcgtgacctttgaaataagtttcacagccaagtggcaatcgtcac	331
MSTRG.12299.1	caaattagactgaagaagaaacacgtagatatacataaagaaagaaagaaagatagattacagagaagaagaggattatgaattggatgagaagcaacttccatcattaatctctgataggttcaggaccccttcttgagtctgttcagtagatatacaaagaaaagaaatagagaggtagggttttcagagcggcaaatttcgaggcgatattcgtttctttatccttttccttgcttctcttcagaatcaacaaatcccaccgccactttgtggctttggatattaacagtgatacaaggcgttgtcttcttcttcatgtctggagtttt	332
MSTRG.24372.1	gttggtttagaagagcagaaaattaaggaagagaaggaaattctgcagaaaatgaaaaaagctgcagattttgtaagtgtgaaaaaacaaatattcacttcttatattttccattacagcataatgtaaacatttatagtagagctagtctaaagtttgttcaccaaccttccataagtcaaggaaggttgttcaccaaacctacctaaaagcaaggtagttcaactacttcttgactacaacaaaatctaaatgactttaacaaatacctccaaaaactatcaacaacacttgcatcaatttcttcaatggagctgtagctgtaactttaa	332
MSTRG.24692.1	caacaatccatcttcttcttcatcaaaaccctagcctcccaaacccaagctctctctcctcctctcctccatttttctttacaacaccatcaaagacataatttttgaacaagttcaagcataaatatttaagtacctaagctaagaaagtgtattcttgcatcaaaatcccagattttcaccatttgaaggttctacctccaacaataaaggaaaagaggtgttagaatgctagtattttggaggtggtagatggtggttgcagaagagcagtaagatgagtgcttcaaaggattgaatagattagaagtaattacagttatttgatttatt	333
MSTRG.10103.1	gtccttttgcttaattcctcttcagttgaacttctttcttgactgttgctgaagtccttttctcttccaaatgtattctccagctccttagccaagtactcacatattcaaaaggcctgaatttcacaccaaaaacaacaaatcataccaggctgttgtaaaatatactggattggctgccaagaattgttgaaaggaaatcctcgagaagaagatattcactaggaactgtgcttttgaggaatttgatgatgttgttccacctgaatgtttcctgtaccttgttgagggtgattttaccagaattggagaatctgcaataaattaagaaggc	334
MSTRG.30747.1	gcagactcagaaagatctttattagcatcatgtacaatctcttttaatattgaatctcttgtttcagaaaccttgccatggctaaattgattcacagttttagaattcacagacacatcacaggagttcttcaaattaattttacattgagatgcgaagacatcttttacacggactattgacttgacttctttgctcttatcatcagcaggtgattggcctcttaatttatcaaaatcctgcttctgtataatgagaccagatctgtctaaagaatctgtttgttcaaaggcatctgataaatctctcaaagtatcaatgacagaagccttctt	335
MSTRG.18294.2	gggtttaaatagactgaagtatccacaaatttgggaataaattcctaaattacagccctaactgatgcccattgtctcctaattatggctggcaattacagccttaattggctccctaattgatgcctaatatgtctcctactttatggctggcaattacagccttaattggctccctaattgatgcctaatatgtctcctacttgatgcccattgtctcctaattatggttgacatttacagccttaattagttccctaattgatggttatttacagctatcttacaatagtatagtcaattaattacaatagtatactaacattatactaacat	336
MSTRG.27869.2	tttgtgtcattcttactttgcttagatcgcccgggtccatctagtgctcctccaggacagaatcaaagctagaacttcgctctccatcactctgattcgactgaagctctgcaatcttctccgcagagttataaatgtaaactttatattcttgatatttaattttgaatgtataaattattcttttatcagattttttttggactccgcagttatagggctgtgtatttaaattgggccttattgttagcactacgctataaattaattattgtgtaattaactgtaggtaaactagtaagcccttattgtgattatgagttattgtgaataggcc	337
MSTRG.13898.1	ctaaaccaactaaggataagactaacaaaatcataacaacttaaggatttggatatctaatccaaatctacatctactaaagattgaccaaatctaaacaaaataaggctaaataatcaagggtggccgaaatataggaggcccaacccattaacattgcaaaaactcaaaataaactaactaaattttcaagaggcagaggcttgcagggtctggggcgtgcttcaatgtaagttgttcctcgcgagaggcagaagcttgcacggcctggggcgtgccaccttgcacgggcgtgctaaccaagcatggtctaggcatgtcttgtgttggaaattcag	338
MSTRG.29695.1	tttttaaaactctaaacatatgaaagttatcaaaataatcatacttatgtcatacctagagtggtttggcctcttaatgaaaccaaggggaggaatttccttctccaaccaagcatactaacataactcttatgcaccaaggtatccatttctatcctcatcatgcattatctaaactaattccacactttatccccaaatgtccaacaatatttcccatttatatccatttaaatatatccacaataccacttttcaaccttatatcttatttttgtcaaatcaatcctcaaacatacaaataatcaagagaacctcatcacacatgattcatacat	338
MSTRG.8001.1	ggcctttgatttaaacgacatcgtttaaattacataacgtgaagaagctccaaaacgacgtcgttactcttcatccaatgcctctaccaataccagatgttgccttgcctcccagtgaccatgttctcaacacgagggaggtagtcaggtagccagcggcggcgatggaagcaaaggcaatggaaataagcaaaagttgttctgctcagctcaggaacattgcatgacttagatgaactccaaattaagcttgcttcacaggcagattcaatggctgcttctgcgcatgccatcccatcaacagctggtatttccaacttgtaaattccatgcctatt	338
MSTRG.25143.2	acaaataaaaccaaattttttatttgccagtgtaatgattagtctgtaaaatgcaaaaaatttttgaagcctgtcagacaaccatgcgaccaacccattcagcaaggctggctgggtacgatcctctacagtcaaacctagatccaaggacctagcaaaccgttaatcacgctcggatcgcacggtcctgattcatcaaccaggtttgggttcctgatctgttctataggatcgtacatctggatcctttagcacaaaggagacaggaacccaatcctggttgatgaatcgggaccgtgcgatcagagcgtgatcaacggtctgctgggcctttgggtc	339
MSTRG.5604.1	ggggtaaatctttaaagggtagagaagataatccaggaataacatctagatgatcattttcgtttttagcattagcgaaaagcttttgaattttatccatttcaaaacagcaaacaagatcatttggatgaggtaccataaaggctatccatggaacattcatatcctccgccatttttccaagcggagaacagataacagcatccgtcattatgcaagtaacttcccgccggctaccggttgttctctcggtgcccgccagcacttcttcaatacggcgttcgaagttgtacggtaactgttcgaggaaatgcctgacttccacggcaagatctattg	339
MSTRG.126.1	cctcacttaacctacaaatgtgacccaatttaggtagggtaagggcttaacaaggtataagtggatggtttgtgtctcccaattcaatttaggtaggtaatgactttgtccaacaatgatttttgtgtctcccaattcaattttaggtaggtaatgactttgtccaacaatgatttttgtgtctcccaattcaattttaggtaggtaatgtctttaacaaccaattcagatccagatttttttttttttttatcaagaaataagcaaacaacaagaatgttcaaagatagatcttgaattagtcaaaagggtaactagaaaatgatgcaaacaataagaa	340
MSTRG.19900.1	caaacattcatcatgttcttgtttggtttggcattccaaaattctatattgacgtgggtgcttattttgttggaataccaaagagggcaagtaaggggaagagaagtatggacattgatctcacaccatttcgtgattagaaaagcttgagagcctctgttgagttattgtctgtggattcagtcgagctttactacgagatgacaagaatggcaagtatttgttcacttctgctattaaatgctacgtcgtttaatatttccaacttgaattagatgccaattcaattattattttcaaccaattgttttgtttttaccgtggttgtaatatttgtatt	340
MSTRG.12036.1	caggtagagagatgggatggagactggaggaactcggctttaccccgctcgaggagaaaataatgatggttaatgtggtagcccgactaagcaaaatggtggcacaacaaatctctggttaatttatttatctaagtgcggagtggacctgtcacaggatcacgaccagaattggcatccttttgtttcaaggagaggtttgcaaactgggattcaaggtccctgctgttagttcggcgatggctggaagatggttgctgctcctgctgctgtggctgttgctgttgctgttgctgctgatacaaggctcgtagtctcccaatctccctctccaagacttc	341
MSTRG.768.1	tgcattttaacttctctcaaagtcaagcgtcctcgtctctccctactccctgcgccgctcgttctctccttcttcagccacagaccagagtctttctttataccttgtcgtcgctttcgttctttgccgtcgcctccgcagcagtcgtgctcttcaagcgtacaagtgccagaagaagatgatgttgattgtttatccttgcaatcttggttcttgaataagtggagttcaagaattatgtttgtattaagaatattatgtttatgtaaaatttcttgtgtttttgttgtagggttgttttgttttaatgtaccttttaattcagtaatttctttttattg	341
MSTRG.22630.2	taattacactttactatctataccttttataaacaattaataggtttttgtaacaaatcaatgctgagcatacagttaatgttagtcatggagaagttctccttaataaaatctgaagatatgattaagtggcatatttatgttttagtgcattaggtgaaggtgctgcttcttttattgcatttggttctttgggactttttaaaactccatgcatgggacttttgttcctaagtgtaaactgcagtgtctaatgtctgttgcttgctacaaactaactcaacttcctttttttcattctttctatgcagataagatacacagcaagatgggtgaaggtat	342
MSTRG.6508.1	ggagtagactctgaagcagccggcggacatcttcacggagcgacggtccgtgacagtattccgtaatgttgtctaggttgcagcggttttcctgatagttgtcacagcaagccctagaccgtgacatctcaaacccatatgacataatgcggtgaacatccagatatgaaatgtccatcgcttcttttggcagaaaagatgccataactatctgctcaacacggcaagaatccaccaaatccatcacagaagtagagcgagagccaagcattatataccaataacctgaattataataattgaattaatataatattgcagttataattaacttattagggc	342
MSTRG.10102.1	tgtccttttgcttaattcctcttcagttgaacttctttcttgactgttgctgaagtccttttctcttccaaatgtattctccagctccttagccaagtactcacatattcaaaaggcctcttttctcccagaccaggctgttgtaaaatatactggattggctgccaagaattgttgaaaggaaatcctcgagaagaagatattcactaggaactgtgcttttgaggaatttgatgatgttgttccacctgaatgtttcctgtaccttgttgagggtgattttaccagaattggagaatctgcaataaattaagaaggcaggatgttatttattgcaacaaaa	343
MSTRG.17434.1	ccaaattcttcaatcaggcacttaacctttctctttcgctttccctttatttgttcagcactagcatcttttttcttgactttgatagagttttcttattcttgttgaatgaagctggaaattttagtcttttattctgtccaaaggtaactcattttcttcatatcgctaggagcctattacccgaagctctcaaggtgatgcgttttgcttttactgcaaaattttggcatatgggtattgggtattattgaaaaatgaaaattcattagataattgatcccatattgaagtgtttttgagtgtttgtttgattcactctaggtttttggtgatgtagtgc	343
MSTRG.31730.2	acaaatttctgatgtggaagatcagactaggctgcattcacagagcatacttataatcaacagacaacacaataaagaatttattgaatatttatcaattaactcaaccaattttaattgattttattttaattaaggttgagggttcctgcaactttagcctgggatccccagaactaagtcagagtgtggagggagaagagaaaggtgccgtaaacacggacttagaaagtagcagtttataaatttaaacaaacaattttatttaaatacaaatttaaaatacaatttgtacttacaagtatgttgttttacaaacagacttcgaacttggaatccttac	343
MSTRG.36130.1	gccttgcttgatcccaactaaacaatctgacccgtcaactaataatacctttgattgtcctgtccttcatctagacaagtcctactttggctgcttcacattcaaatgaagccgacgagaccgcttcctctcgttgtcaaagtccccaccttcgccttcacatcttaaagtttaaccttcatcttcatctgctcccttttcctctcaactaaacagaccccacttggagcttttcttatgcacaccatgtccgtagcagtttccttgaccaccacaaacccatctgttttctctttcactcaagttttctccataatcccccctctttcatcatcatcttaca	343
MSTRG.17482.1	cggcactccggcgaggccccgagagacagaatcctcttctcttcgcgctgatcatggaatcgtcgcccgattcccaatgggaagtaagtttctctctaattcgatttaggatacgtttcttcgacgcagggcactaaaggaattttccctagttccataattatttcactatgtaactgtatgtataaaaggctatgtatatcaatcagttagtgactccgcagttgtagaatttatttacatttagttgtgaattatcatagacgaaattattttgtgagcccatattaaaaagtgatgtattgttaattgggcccaaactgtgaaatgtggtagctgataat	344
MSTRG.21530.1	gggtttattatttgcgccgaagaacctatgaaaatgtgactattttagtcatataatttggtatttttgatgggtttgttggtctatgtgattaaatagatgcagatattagtttgactctatttatttgcctttttgggacaaaatcactaagtcaaaggatgaggagctgctggattctttttggaagatttattcaaaggttttgaagaatagagaggatcatgggattttattttgttggatttgatttgattgtaaatatatttttctcagtttcctttgaaatagtcttctcttctcttctataaaagggagagatgggctattagttgggatattgg	344
MSTRG.25974.1	aaagatagcgtctaaattgggcctcaaagcgaatccaatgaggtaccggcttgttggtccaatccatgagagagagcacacccgctgctctgataagccagccataagacttgcgtttgctgcaagcttgcatagatcgaacccaccgtgacaagtccggcggtaggatatacacaacaaacaatgctaccccatcaaggaaatggcaagccagtaagggcccacttgcctcaccagattacgaggcacaattcgtccgaactatctttaatgccctcacatgagtcagaggcccgcgttaccgagcccggctgacgattcggcatccaagtcgaattataaac	344
MSTRG.29893.2	gtcttatcctccgatcattgcaccaaccccttctcattgagttacagtctcattcaacaaaattcaatgctctcagttgaaaggccaaagattgtccacatgagagaacttgaagaaaggcgaaatcctcctttgtttaagcgttacttgtaagtgcttgaccgtgccttcatcttccctctaaaagagagagatatcaagtaatgaatctctactctgttagaaacaagagtcttcaagcacaaaccaaccacatacaagaagaatcatcgacttaaacaaaaagtgatctgaaaccctaacctccattcctctattcagtgtggttaaagcaaattcaatca	344
MSTRG.6501.2	agtctttgccttcttatgatttttcacagtttgatccacttcagaatttgcagtcactcgtggaccttcactttccaagtttgaatggtacattggagtatgttggaatgtgtctgacaactttcccactatatcatcacaactaagattttcagaatccgcagcaaggcgcataacaagatcacgtatgcttgttgctgggagctcatccaaagttgacaggtaagtatttgcatttaatctaggcacattttttctacttgtagaatctcttttagcagattcttccacataaaattgagcaaggcacccttcccagtcaaatggaaacccaatctggaaat	344
MSTRG.5262.1	gccatgtttgaactccttacccttaaacttaagggtacaaatttatgtactaggctgttctccgtcccaagtaaatttacgcatggcatagcaattaagaaaaacacaaagaagactacgagtgcaatcacgaaaaaccaggtccgtctttaacactgtttctgcgtctgtctgcagacttctgcctctctcccaccactgctacaaccgccacagctaccgcctccatgggtcaaggcccatcaggcatgaaccgcccaccgggcgatcgcaaaaatgattccgataacaaaaaggacaagaaatacgaacccgcggctcccccgtcccgcgtcggccgcaagc	345
MSTRG.18063.1	aggtgatccagccgctccagcacaactccggccacccacttgcagtcccagtgcgtgtagcttcgatctggcacgcgtaaatccccgatctagcaagaaaaaatatatttgtggtaatagaagaaagtcctatggagttgaaacattaattatagaagactgttaatgagaaaataatgaagtaaatgtataggtagagttccgcaattgtattccaaatgggttgtaaataaataaatagagtatagacatttattatatggattgtacttggatatatttgtgaaataaattattgggcctgaatccacaattgtgaatagaatgcgaatttgaagtattacag	346
MSTRG.25780.1	cgccggccggtggaggaacgccgccgccgccgtgcacggtggccggaaaattcaaatctcgacgcctcaagtcatcggaaacgatgggaaatcgctggagaagttgttgcaacggtgctaaatgtttcggttgagatttctctcaatccgggctcaaattgcgcaaaccaaagtttaaatagaactccttgcgacgagtagatatttttagagtatctatttgccgaatttgactgccggtggtcggagaacgagaagaaaaggggagggggattgttgagagaggagagcgagagagagaccactgagtctctcttctcgtttctcttttctttcttttcttttt	346
MSTRG.9869.1	ctcacctgtgcagccaaagcttccgctgcaccaatgaaataagcacaaacatggaaatagttaaagatcccggattaaaactccagagccatctcctaacacctttctatttgagcaaattcagggcaatgagttctgcaattccagtgccagcctgtgatcggcaacaaagtgagactcgcaaaattagaaagagatgctgggttgataaatgtagccaaggattctccctgcttacttattacaagggttattaaccaaactattaagaattatcagcacaattattatctgctcacctctccagcaccaagaaataaaaatttatggtcagctagagttccac	346
MSTRG.31730.1	caaaacaaatttctgatgtggaagatcagactaggctgcattcacagagcatacttataatcaacagacaacacaataaagaatttattgaatatttatcaattaactcaaccaattttaattgattttattttaattaaggttgagggttcctgcaactttagcctgggatccccagaactaagtcagagtgtggagggagaagagaaaggtgccgtaaacacggacttagaaagtagcagtttataaatttaaacaaacaattttatttaaatacaaatttaaaatacaatttgtacttacaagtatgttgttttacaaacagacttcgaacttggaatccttac	347
MSTRG.96.18	tttataatgacgaagaatgcccttactgaactgtgcatgaaaataaaggaggtttgaccaaatttcattctcagaaaacgcagagaaaggaaaaaagggaaaaaacaaaagctcatctccgtttcatttgcaggtaacaagcgacagtctacatgtcttcttcaagtgcagccgatggagcatgggaaggaagtaatcaacagcttgagagagtttccctcgcttggaaggaaggtcatactagtccatgtcagcgaggaagaggtgttttagtattttagtctttaattaacggcaaaaaactaacttttcggacggaaggaccttttaattagacggagttaaac	347
MSTRG.18133.7	gaaaaacaaaagtagacaacaatgaaaggagatacattcaccatttaatagcaatatcataattgaagttccccttccaaaataacacaaaaggctccttaaagaccaacaaagcaaaagttcaagacaatacataaaacaagaaacaacaggaaatcaaatcccacacgacagggtttgagaaggtacccacggcttcttttatttacagcaaacatggattattacacataattcaactgattaaccataaaaggccaagactaataactgctttgttggagccttttcccttctggtttctcattagcagttgagtggatcaccgctgcagtttgatccacactt	348
MSTRG.26012.1	gtgatggctcactattcaatgagcagaatatttttgactgagatagtaaattatgcttacagttacaatattttcaactgatttctcttagttttttgaaagttaaggagatgatcgctgtccacctggtatcgtagaagagctcggtaagaagacgtaaggatcttattttttggatcattggatgataaggatagagaacgacagcgtttaggaatacacgacttccatagaaatagcgagtattaaaataccagtactcgagcgagtacccgcatctataacacagatgcagggaacagagttttatctgaaaaactgtgtattcagctgagcgagtgacgtcta	348
MSTRG.28038.1	tgttctagccattaagaatattgctcttgctcatcctgaaatgcaactgttgctgaagttggcacggagaggaatcagatgaggaaggaagacgctgctgttgggtttttgcgtcgcgctgtagagtgacgtaggattgggctaaggacgaaaagaaagtctgtttgggttttagatcgtcgatcggagtgacaaaattcttgtcgtcgttcttcagaactcttgccgtcgttcaagactcgcagccaacgcagatttcgtccaaagagcgcctgctgcccctgttgcgcctgctgcccctgtttgggttctcttattctctctttttttttcctttttgttttcttt	348
MSTRG.15030.2	gagagagccacgctctccgcctctagcggcggaggagggaaggaaagagaagaaagtgagagagaaaactagcagaggaaagaaatttctcatttgcgatttgaaaaatgaaattttgaacttttttgtttttaatttgaggttttgttcttatttcaggtggccatctggatgtttgatcagagtgtttcgatcgatctcttcatttctttttgtacgttttgaacgttgaaacaggaaggcaaggaggagggaggtcgcacgtgggaagagcacgtgatagagagatgacgttactaaagtaaacaaccttcaatttgtcccactaactggcaaaaagtaaattgtg	349
MSTRG.31033.2	cgctttgggccacgcaggcccgcacggttttgtcccttgggccaggcttttcaacccaccccaaaaggcgcctaccaggttaagctaccacccctcttatgtactgatcgtgaaccttgtgcgtagccgatgtgggatttgcctaaggtgagtgcactgcctctctgcagccaccgctcacccccccttagggactcagcgcccacgctgaggtttgccccaccaccggccagaggaacaaggcttggctctgataccaaatgtcatggtcagcccaccttggtaggtattgtccgctttgggccacgcaggcccgcacggttttgtcccttgggccaggcttttcaaccc	351
MSTRG.14252.1	cctatgttcagcaaaaataaattaccatgaataaattaaaaataactattgctgtaagaacatatctatcataacgctatagaaaataattagcaaaattatttataaaagggaggtattttagaatacctcttttctcttctttttcctctccttcttacctgtcctcgaaccttggcagcaagataagactgtgcaagtatcaaaccaccaaggcactttagagggaggtattttagaatacctcttttctcttctttttcctctccttcttacctgtcctcgaaccttggcagcaagataagactgtgcaagtatcaaaccaccaaggcactttagagggaggtgctaat	353
MSTRG.17055.1	gctgaatttcaatatgaataaatcaaaaattgcaaatggaagaatatgctacagaaaattaaacattatagggctgattaatgcgtaacccacagaaggacaaaagagtatgaagttcaaaccaaccattgtttgttttcgagcccaagaaattagaagtctcttgtccaaaacttgcggctacaagtgttcgccacaatgtaggaaagcgttgtaaaattggcctaaggttttccaaagtgcactgagatgtggagcgactatgccttaacacactgccactactcaagcaattttgaattggattaggggcatacatcagagttgctaaagctgccatttcaccccctcct	353
MSTRG.6498.72	taatagaagtgaagcattttgcttaccattcttaattttgaaacttacattaagtttttacctgaaaaattaattcataccagtatagttcttacggatatttggcctaccagaccttctgactgtgccagaacttgctttcaagttgattgaagctccttcagacaactttttattagctgctggggttaaaatctgatcagtaacttcaccttcaagggaaaagttcgatgaaagacatttttcgggcttgtttctgaaatttctgcactggactggagatttggattggagattctcttcctgcttgctactcatattctttgatctgtacctacttcttgttacaacac	353
MSTRG.23595.1	cttttgggcgggttgcaaagcctgcctgagggacaaatccgtgagggttgcaaagcctaaagcggacaatactgaccaggtcagggctatgacaattggtatcagagccggccctgtgccctctggccggtggtggggcaaacctcagcgaggacgctgagtccccaagggggggtgtatgtggcaaggccagcacaccttaggcaaatcccacatcggttaaggacggggtaaacgatctatacataagaggggtagcttctaacttggttagcgcgcttttgggcgggttacaaagcctgcctgagggacaaatccgtgagggttgcaaagcctaaagcggacaatactgac	354
MSTRG.10309.1	gaaatagctaaaaagatgagggaagaagatgtgagcacaaaaagaggacagaggaagatttgaggagagagagatactgagagagagagagagagaagggcacggtggaggagtagggtgaagataagttaagggaagatcttttaacactgcttcattgaagattgttgattgtaaagaatcagcttaagaaggctgaaaataggtctaaatctgcaaattccggtgacctaccctccgtttccggttaataatgctctggtgatgagatataaaaataatacccttctatttataacggatttgttaatagaaaagcataacggagatggagagaaatagagaagctagaaga	355
MSTRG.7207.47	ggaacacattgcaaaggatacagaaaatggaaggaactcacagcagaagcagagtcgctagttaagccaggaatcactattaaaattggagttctatcatcttgaagaatggaatcatttttatcggaaacaccttcaactgcaaatcatagttgtaagaaacagagccaaatacttaaattttgtatgtaactcaaaagtcatacatcttgagatcaatttctgttgtaatattttcaaccaaaagaaagtgaagctgtttttaaaatgacatctagcattagaaaattattgacctattttatctgaagctagaccataccctctatgcttaattattttccaaccataatcc	355
MSTRG.15565.2	tggaagttctgctgcatgtttccaggcatgttatttgaccatccggaatttgggggcattcctcccatgttcggtggtggtgagtagctgtttggtggtggtgggtagctgtttggtgctggtggtccagccgagtagttatgaggcggcggtggtggaggtccagctgagaaattttgatgtggtgatggtggaggtccagccgagtagttgtgaggaggtggtggtggaggtccacctggtccactcatgttgtttaccacttgattatccattgaagctgctcttgtgctctggaaatctcggttctgcacattttcccttcttctttcaaagtttcttgatcgatcaaagtt	356
MSTRG.34690.1	tgattcctgaaccaaacggaaaaaatatatatttttcaagaattgcattcctagctcaaaatggaatgaagtagaggcggaaaaaattaactgtagatttcattgattccgaaatgtaatttacaagaactatgaatgttcagacagatacattaaacggtgaaagaaatatacaactcatatatacaacttaatgcctcgtttagatgcaagctttttccaccaatctttaggtgagttgtcctttaagagcaccagcagccctttcaatggctctggcaactctccatatctcatgctgaatggctgcctgaccatcctgtcgaccaatgttcttggatcgagaaatagcatctg	357
MSTRG.1978.1	aaaaagaaaaaactaatgatgtcttgtatttgagctacgaagagtcacaccatgtaaaaattttgtatatccaagtaaactaagctttccatctgagtttctgatccaatctttgatgaatgaataagctgaagggccaacattcaattctcgtgccaattcttcaattgagatgactctgttaccctcccgttcaaaatgctcgaaagcaatggaggcaatttgctcccacccttcaagtgcctccaattggtatgtactaattgcagctgcacaaaactcttcaaaatacatcttcctataggcgagggactccatctgaccaagggaaaaaatgaaaacagagtaagagcatgac	358
MSTRG.22658.1	gttttttttttaacatgaattggataaatataataggtttaatctatagaaataatttaattgtattttaacttattaatctttttttttgtttgaaccatcatattctttcttcctactttacaaggttacttcttgctccaagtttaaaagggttttggtcattataaggttgtaaaaaggtccaaattcaaggaagtttcgttgcttgtgttgtgctttatcatatacttctcatctgggccacaggtaaaaacagattctgattctccgccacttcttaatctgtttcccattgtcacggaacgtatgtcaaccgtaaaaccaacggtgtctcagaaatagcgagagttcaagg	358
MSTRG.36346.1	cagctaactaaaaaacaacccattgatagtcggtatcttaactcttaatttgtttgtttcttttcttccttctttctttatccctccctccctccctccctccctctgcatgcgtagtactgttatacatacctataatatgcagagaacgagagcctgtgagagccacaataaagataattaattaaagaagctagtcaagaaaaaagagaaaatcaaagattggtagtatctatagggaagttgcagaagagaactggttgttgtaacaagaacttgttttggctacgaatccaaaaggctcaggaacactgcatcggaatataattaaggagtgaattggcgtttaccaagaacaa	359
MSTRG.19835.1	aaaagagagggtgaatgcgttaacaagattttgaagacttatgagcaagcatcgggtcaatatattaacttttgaaatgagtggggtgtgaaagccggtgagaggagaagcattcattggttttcgtgggagaggatgtgttctaataaaaaagaagggggtataggtttagacacctttacagcttcaatttggcacttctagacaagtaaggttggcagcttcttaccaaccaagcaggtattcggtggagtagctcacgaggaaagatgcggagcagagtccaagctaaatcgagtgattggaagatgttgcgagtgtcataagcgccttgagtcacaaattttcgctcaaatttgtc	361
MSTRG.24005.1	gcttgctgtaatttgtaagataatatttgtgatagtgaactttatttccttggaccggaggagaggtcccgtggtttttatccttcacaccggaggagttttccacgtaaaaagatttgtgttcgtgtggtgaatgttatttttgattgtgcatgatttggggcagcttgtgttacttgaatttgttactcattgttactcttaatagattcattcaagtggggaagttttttttgttgtgaagttattgttgtgttacttctcatcacagtggtatcagagctgcggttattttgtcgattgagcagttttgcttgtttgaattatggaggtaaatatgagtaaaatgatttgtttggat	361
MSTRG.29663.1	ccatgaagcagagagcttgaagataaacttcagaagcaaaagcctaagattttgaaacgcatgaagcgaactctaaacagaaaaaggagacgacacgaagaataataaataataagaagaaaccctaagcctaaggcttaatggatattgacatagaaaagacgagggaaggttagggtgcgtaggataaggcgaagagagagaaaagggaaggaccgaaggtgacacaggcggtgcaggaagcatcggggcgtactaacatgcgccgagtgggcgccattttgttaacgtgcacttttttctttttatgattttgtgtcgtttgtttgcgttgtgtgtacttcccgtttctgatctttcgc	362
MSTRG.7143.22	cgtcattgaagaaaagaaatcgaaaaaattagactaaacgagagcaaaaaccatttccttccaaaaactgtttacgcagaggaagataaactgcttctctttcgctttatgcataggcagataatcgatgatgtctactagcagcgggagatgccttactgtttttcggcttcgtcggccaatgcatatttttggttccgtttcttttagtagttctaaaagcagtactcatttgagaggcttttacaatgaaatttagactctgaaatacaggagattgtgatctaaatcttctggaagcttacgttgagaaggaaattttggaagcaaattagcaatattttttgccatctctaaatagga	363
MSTRG.14907.1	aaaaagaatccagcagctcctcatcctctgacttagtgattttatcccaaaaaggcaaataaatagagtcaaactaatacctgcatctaaactgctggacttgtgatctaaaaccaaaacaggggacgcatctattgggtacaaaaccttcgaacactgctactagaagaagagggaatggctccgaagctactgattgggctctatttttgctggcgttgggcgatctgaacagagactgaacaatctctgcttcgcgtgggggatagagtctgggaatgtcggctgaatgaaattcacttctccttttcttttcttttgttctcaccttactcacgtgctgtatatatgagtcaaaaacaaa	364
MSTRG.18063.2	tagaattcttacttagaattttcttgtttattttagaggattataaaaattcaaaaatgcgaggacaaaggctggaagcatgtggctagaaaggcagtccttttagaggacaataaagaactgtaatagaagaaagtcctatggagttgaaacattaattatagaagactgttaatgagaaaataatgaagtaaatgtataggtagagttccgcaattgtattccaaatgggttgtaaataaataaatagagtatagacatttattatatggattgtacttggatatatttgtgaaataaattattgggcctgaatccacaattgtgaatagaatgcgaatttgaagtattacaggcttactac	364
MSTRG.4301.1	tatcttctgaaactcttccatcaacgacaccgtttactttttcaacagtatcatcgtctaagagtttctcttggttgctactgctttgttgagaccgcttcttctcgctgttcatcctctggaggttccattccagttttttcagatatccgatcttgaaagagtctcttattctcattgagggccatagatgcatatctctcttggattgcgaagtgttttctttcagaatttttatgtagttgctttagctggagtgtttaatttgtctgtcaactatatttctcgcaagaaagacccaaaacgaaatttacgaaaccaagggtggataacctcaacgacaacgtgtcagtgattggaaaaat	365
MSTRG.8979.1	ccgcctctcactaagagcaaagcctcctacttaaaccattcacacagcaatcttaaggtaaacataatttatgcaaaagcaatttggaattttttattttagaaaaaaaaaataacagaacaaaaatcgaagaaaatgaagagcgagagatcctagaggatggaggctcagattcacctttaatcagacaagaaaaggaacaaagtgaccattgctgcagaaatggagctctatttgagaaaagaaaaaagccattctagaataaagtctccatactgccccgccaacgatcaaactattccttaacgtctttcttttgcactctaaaacccaaaaatcgtcacagcctctttataaggaagaaag	366
MSTRG.29663.2	ccatgaagcagagagcttgaagataaacttcagaagcaaaagcctaagattttgaaacgcatgaagcgaactctaaacagaaaaaggagacgacacgaagaataataaataataagaagaaaccctaagcctaaggcttaatggatattgacatagaaaagacgagggaaggttagggtgcgtaggataaggcgaagagagagaaaagggaaggaccgaaggtgacacaggcggtgcaggaagcatcggggcgtactaacatgcgccgagtgggcgccattttgttaacgtgcacttttttctttttatgattttgtgtcgtttgtttgcgttgtgtgtacttcccgtttctgatctttcgctgctg	367
MSTRG.6188.1	ccaaagcaatacttaattttaattaaaaattatatctcatttatacaaaggcaaaaattgatttgacgcatattgtcactatacagaggcaaaaatgaaaaattaataagaaaattccaaaattgaacaatatttactcatgtttggctcaagatgtaaagagatctgagcataaacttcatgtatctcttgctttgccgtgagatctcataagttagctcctatttcttgatgcttctagctgtagataaccaaaccacataactagaggggaggtgaaagagaagcataactggagagggctgaaagaggattacaaactattatggttcaaagtcgttgccattgctagttcaaggttactggcg	368
MSTRG.18434.1	tccatttaaaaaaattgacacgacgtcgtttagtagggaaatctttccctctctaaaagaaaaatttctctgaaaggaaactcttccttatcgttcaaatttgaaaggtgacgttcgagaacagctttaaaggatagaattctgattgagcatcgaaccaggaccctcaacctgaaattttctctctttctttctttgttttttattttgtttaaagtttacaggaattctatttgaggaacttggcaaatatggtgacattgatagttttaacgtctgcaaccacctggtgaagtacctgtgaagtcggaggcaagttttccattgcagaatctgccagttggtttgtgattgataaagtctctacca	369
MSTRG.21524.1	aatctttatccttttggtgaagggtggccaactattttgcatttgacatcttaacctccttgtgtgaattctacttgttattcaaccaaaaagggaaaagaagcccaaaactcctctccagattgcagcatcgcgatctcctttcgttcccctccccaattcggtgtttcggccatcgattgttgaggccaaagcggcggttgacgctctaatcgatggtgaccttgactccggccatcctttcaataatcgaaacttgctccatgcgaaataaggctctcttctgtgacactgctacctccttaaacaattctctctttcttgacttctaggcgagctcaagtatttccgacaattccctttactcag	369
MSTRG.11303.1	attgactatgaattccagctcatttgtgttgttttcaaacttagttaggtgttctttgaatgagttatttcaaacttagttaggtgtcctttgaataagttgttttcaacctagttaggtgtatctttgaatgtattgttttcaacctagttaggtgtcctttgaaattgtgtctttgaacaacacattcaaagggagtttatggctatctcttgtttccctatataaagggactttgtgtattttgaaagggagatttggaataacaagaaagtgttaatcacatttgggttttattagtttccaaaaactattgggttttgtttgtttccaaaaacaatcatctatcttttttcattttaatcttcac	370
MSTRG.8751.2	cgaagtatctgctctccaggaacttaaagatgttgccatcgtgaaagccaaaagtatccatttttgttgaaaggaaatggggaacttccagcgaaattcccaaccccaacttctgatcgaaactgctaaattgattgattgatcgctaaaatgatcgtaatgcctatgcaggtggcacttttaactaatttataatcatggattttagtaataatataataatataatatgattaattaaaatacgtgcagagtgacagtgccgccttcctgtgcttatttctaaacatttctttttttttttccgtttgaatgaatttctacacatttcttctttctactcaatatacgacttgaattttaaataattt	370
MSTRG.24398.2	aatctaaataggaataaacctaaactaggaaagaaaatattgactttaattacaaagatttcaacactccccctcaagttggtgcatagatattactcatgcccaacttgcaaactaaaggatgaaacagtttgctattcaaaccctttgtgaaaacatcggctagttgctcttttgaagctatataggaggccttcaactatcttctcttttataaagtgacgatcaatctctatgtgcttagttcgatcatgctggactggattattcataatactgatggctgctttactatcacaaaacaaggatatatttgttgtttcaaccaactttaactcttccattaatctgcgcaaccatagaagttcaca	371
MSTRG.24869.1	atcagaataattttttttaaaattattatttataaatagataatcaactacgttattatttttaccttttatttcacaacacgtcagctacagccgcttttatttcacaactcgttagcaatcgatatgctcttacatacataacgattcttggtttcgaaattagcacatgtgtgaattcatacaccaaggacaccaactgtccgcgtgagaatgtatcaccaagttactccctactcccaactcgccagccacagattttaagccacgtttcatcatcgccacctgtaacatccagatctgacggcggaagtaggccaattggaagcacaggcttaccgtgaagttgttcaaaaagctttaaatgatca	371
MSTRG.6656.1	aacactctaacgttcctcggcttcaaatttgaatctaaaccatcctaaccgtccatctaatctcttttaaccatccgatcattcccgtcacacatctctccaaactccccccattttccctcaaaaacactttatttcaaatctctactgctcctctctcactctcgccctctcaaaattttctccccatccaaacagctgcccgttaccctttaaatctttattacctccctaaattcctatttcatccccaaaatcttgccctaagttttccactggcataaaaaagttaacgcttcaactttttctcttactaaagaataagaggaaagaacaaaggaaggtaacatctcacccgttctaagaaaatgc	372
MSTRG.31685.1	ttttagtagtcactggctcactgcttctgactctgcactattaaacagctgcagtgctcctatctcaagaacataaaaagaaccatcaagccatcaaatccagaataataataatcgagtctcattttggaatgagaattacatcacctgcatctaacgcatttccttcaaatcaaagccctaactactctcagaatagagtgtaatactcgagttctagggctgatctttctgataagtgaaataaaggtaataatctagatatggagtgacggagacattttgaaatttagggtttgccttttctatcaaaatttttcttggggtcctttgatcaaggcaaggaccctttgatttgagatagaaaaaaatg	373
MSTRG.23339.2	ccctcagagacccgtttcaaatcacccacacaacggcacaccgtcgcccacagatcccgaccaatcaacaacccaaacagaaaacgaaaccacaaaggaaacgaatcagaaggactgcaattggcggatgtgaaaagtgagttcgtgagtatgaccgctggtgattaaagtgtcatacggcacttcctatctaatgggattgcttcctcatcgggatattcacagaatgtctaaaatcgaactcctgagacgtaaggcagaggatcagagctgaggaaaaatatagacgaagaagaggtttatatagaaaagtgaaccgtaaccctagctcgaaatttcagcgatgatggtacataggcgttgggttgtagccg	374
MSTRG.8894.1	ccgtgaaaatgaaatggaaagcggaaagaatcaatctttaagcctttaaacgaaatgggtgtttgtgtctgtgccgtgtacgatacaattgccaaaaacggaaaagaaagtaatattagtcgtccggagcgacgcaatatataaggtatgtactccaaagaattattgtttgcgcttatgctccaaagaaatggcaaagaaaaacgacatggctgaaaatagaaatggaagggatgaagggaaggaggaggtggttaaggggtgcgagtgagcattgtttctctttctttctctaacaggcagatgcagagtgtgagagtagctccaaaaacgcccaccacaagaagctcagtgtacgtgtgtctgggacacaa	374
MSTRG.25880.2	gtatttattaaatattattgacttatttttttattttagttggtaaacagaaaacttagatacaaattgaacaactacaaaatatatggaccttaattataaaaaatagtcttcaacagaatgcgggggaatggttttaattttttaggcagcggctcatcttcctcgtaatcagacatggaatcactttccatcacctgaccacccagaaaatatgaacttgttgcttgaattctactctcatcttcagcgcacaccaggtgaaccccacaactcttcaccttcattttcacatttacttctttcttactagacaatttttctgctttgaattcaaatgaggcttcattgactctataacagttccgtatgagc	375
MSTRG.35587.1	gcagtgagtttaagttacttcattgtcttatctattttgactcgcagagatgttaatgcgttcagcatccatgattggttgatcttgctcatacacaattccaccttgcactctaatttttagtttggattatttctaaatttattttttctcaaagtatgtccaacattccttttttaacaagaatttaactttgctcacagctggaagcatgtgcgcatcctttctttgatgagctccgagaactaaacgctcgcctaccaaatggtcgcccattaccacctctcttcaactgtaaacaggaagtatggtggaaagctttctgaagttaatttctttgttatttggtgcgaagcaatgtttaccattagcaaa	375
MSTRG.1418.1	cctcccccacaaataccaatcccccactctcccaaaagagaaatccccccccccaaaaagaaaaggggaaaagataatctatgaaaagtttcacgagagtgacctgatctgatagaatgcgagggaaaattggttaaaaagataaagtgataactttttttttttgccctccataaaagaaccaaaaagataaaggggggagactgtgtagtgagatattaggttctgcagagatgactaatatcttgatgaatatacgcatttagaggccaaggtgatacttgatagtcgtctttagtttacaaagggtgacttattaaatattgcttgttgtgagtcttcttatatgagacgtttacagctaatcaaataagcac	377
MSTRG.8001.3	aaacgacgtcgttactcttcatccaatgcctctaccaataccagatgttgccttgcctcccagtgaccatgttctcaacacgagggaggtagtcaggtagccagcggcggcgatggaagcaaaggcaatggaaataagcaaaagttgttctgctcagctcaggtaccaagactgcagctgtttaatagtgagcgggccaggaaatgcagaatgctttgatggacttggaagaatctagtaatggaaattgcagttattttgagtgaaggatgatattgaagaaatagcatctaacgagaaaaggcgcacatttagatgaaagaaagcccatatatatgtgatgtaaggtgaaagaaatggagaaatcttcatcttaa	377
MSTRG.30447.1	cgcccattgtaagattctttttcatacgttattaagaaaaaaaaaaagaaacgattgtgcatcaataataagaaagacccaacacatagtaattaagacattcaaaaagaaagttaaatatcaaatgtggtttacctatactaatccaggccacaagaacacccatttagagtattttcaaaaattacattatattacccactaaagccaagtatcattcattaattatgcagagaaacagctgaacactacattttcactcataagcccactattgactaatacttcacgattctctactctaaacggagcaggtgaccggacctttttctcctcagtaatcctctttctcgactcctcctctgtcctttttccggc	378
MSTRG.32024.1	gtacttggcaacaaaacaaataaaataattctatattttaactcaacctacgcaactgtgattacctcgaaagcgccaattagtcaaattttaaggaagaggtcaatgcatagtgaacagcgagcgatgcccagttgcttaccatttctaaatttccatgtaaagcttgtcttaacaaatagtttgcttgcaatacaaaaagaaaagaaaaggtcccaccttttctgaagacttgtcttcctcctctctttctctctgtagtttcagatctaaaacacccaatctctgtttgagcttcacattttttactcaaagaacccatcaagctggtttgttttgattcaagggaggcagaatagcaaggaaaaacagatatgg	378
MSTRG.845.12	gatgcatcacaccttcctcagttgcatgctcagcgtgccatctcatatgctctgcagtggctttagatgcatacaatcattgtagactatcagtgatggggaactaatacatctgtttgtaaggaacaagagatttctgattagcagaaggatgtgtcgttggcttatatcgtggttgattagagaacttacaataagtcaactcactttcttcaaccgaataaatcatacacccgttgttacaactatgaatcttttgaacaggcatgtttagaccttgaactagcttctttgtttggtagaaattttgtgtcataacattatcccttggcatcaactctttcattaattgacacatgtcatcaaaacatctttcgg	378
MSTRG.14327.3	tttcaattctaacttgtctgtacatatttgctgttgttgggaatagtggaaagcttctgtcacttgtttgcatatatcggtgaaagtcctgtccttgaaaatgccctcttgctttacaacctaactgtcactatctagcaagtattcagcactttgatttgttggacctctttactgattagtggttttgttctaaactgtggcttgcttgttggtcactgtttattgttggcagagattaaatgcttgcagctcattgataggttgtgatacatttttcttgagattctcaatatgggaattttatcaccttagttcgaatgtattcttcatgccttgtgattcaaattatcatataatcatttcatgtcattgtgcc	379
MSTRG.29893.1	gtttacagataaacaggctgctcctcccatgtcttatcctccgatcattgcaccaaccccttctcattgagttacagtctctaaacattcaacaaaattcaatgctctcagttgaaaggccaaagattgtccacatgagagaacttgaagaaaggcgaaatcctcctttgtttaagcgttacttgtaagtgcttgaccgtgccttcatcttccctctaaaagagagagatatcaagtaatgaatctctactctgttagaaacaagagtcttcaagcacaaaccaaccacatacaagaagaatcatcgacttaaacaaaaagtgatctgaaaccctaacctccattcctctattcagtgtggttaaagcaaattcaatca	379
MSTRG.3794.76	acatatattactaaccctattttgaactatgctatgagacttagaggttgagtaacacaaacatattattaaaaataaagtttctccgatcaggttaaatttgattgttctcctcacaaacttaaacggtgaaggaatggtaggcaattttgctaatatggtgagagttttgatacaaggccaactatcctctaccctctacgctataacctgcaaattttagacaaattttgacccttcattaaccttcataaaaaacaaaaaaaagggattcacttgcaaatatttcattggtaatgcctcaaaagaatcaatgatatgcagtttttactcacaatatctctccatcaacggtagctttcactcatgctcgttctct	379
MSTRG.15030.1	tgcattgatgtctggagaaattacctgaagagagagagccacgctctccgcctctagcggcggaggagggaaggaaagagaagaaagtgagagagaaaactagcagaggaaagaaatttctcatttgcgatttgaaaaatgaaattttgaacttttttgtttttaatttgaggttttgttcttatttcaggtggccatctggatgtttgatcagagtgtttcgatcgatctcttcatttctttttgtacgttttgaacgttgaaacaggaaggcaaggaggagggaggtcgcacgtgggaagagcacgtgatagagagatgacgttactaaagtaaacaaccttcaatttgtcccactaactggcaaaaagtaaattgtg	380
MSTRG.24865.2	gtgcaggaacagcaatttgcagctttggccttttctggatccaatttgcagattcctgaaaccaatgttcaaggatttaagacttccattgttggcttcaaatgtaaaacccctttgttttgacaacagagttgcttaacatggcaatgtagaataaccttaataatcagcctttaggttggtaaatctttggttccattaatattttatcatcaaagcagggaataatgctgaaaaacccattactcaaggtagaattaaaacagcatcctgtgaagaagcaaatgagaataatcacaaagatcagatcagaaaactattaaaacttaaatgagtttatcttacactataacttgcaccttatctaaggaaaactttgc	380
MSTRG.628.1	aggtcacactatgtactgagcagaggaaaccagtataagaaaatttcttaacttcttacatatagtcatatacaaatatatgtgcatgacaacacatagtaaaaatatatcttttacatggtggactatatggagtacaagttcccttaatacgtgtgtacaaaattgaggaggtaacatatgtagatacaactgttcccgaccttagttccatttttgccagtctgaacatatggaattctaattgctaatgcctcctatagccaaaatcttaggtaattttcaacaaaaaccccttgaaaatcaagttgaatccttagcaccttaagctttcttcttctctccttatgcatcagcctctcttctcacttttctatggc	380
MSTRG.30877.1	caatttcatccaaatgcacaattatgcataagtataattataatgatcataacataatatatatgagaaaatacaatatgtaaatatataaaaatgtaatgttatgcaaatgcagtgttgacatgcattatttattattactcacagtagtggagaacgaatccctaactttgattttggtcggaaggagcactagacggacccgggcgatcccaaaatataatttttgtcgaattttgctagatcgggagtttttatgcgtgccagattgaaaagcagtgactgctggtggtcggatccaactaacagtggcgaagagaggcagagagaggcggaggagcggctggcagcgaggcttgaagctggtgctactgttgtagg	381
MSTRG.36098.1	tgccatgtcagcacctggtcccaacttatgtacggacgtgcctctctcatatatactcctcgtttcatcaaccaaaaaccttcccatgtgtgacccctttgatttcacctgcctctctctcttcgtattttttcttccttgctccccgatattctcagccgatatctcgcccggaaggtaacagtccacactctgaacgccggtgtttcggagttttaagaggtgaaatactacgtaacatagaagaattagtccaccttacttatcactgatgccgatggcggctgggccagcatcgccgacggatcgagctgtccccccggtgatgcctgctgtggttcccgtacaaacgcctccaatgttgatggcggacgcttacgc	381
MSTRG.1035.8	gggtaaaatgaataaacttatatataaacaacaaaaagcaaagttttcctaaaatatatagatcaaaatacgcaaactcatcaccaatacaatactgaaaccctcctccataacatagtcaattacaaaaaaaccataagtaaaaacacaaattcttactttacgaccaacaaatcctgtaatacagtaaacatgccattagtattcttattttatctttttctggataaaggtctcagttagagcagattcagacataaaagaagctaccagtagtcgagaagcctgcaataccaaacaagttcccagatcaaagaaagaaaaatactagtatatagtaattataggtaattaaagttgcaatctttccgttaaaaaaagg	382
MSTRG.11105.1	gcatgaggacggccataaacatggtcatagcagcagcagtgatagcgatagcgattaattaatgaatggtgatcctctcattatatacctaattataggtgtactgaagtttttctgttcgtgccctatctacagaaatggaggaaaaagtaataaaaaaaaaaaagaaagaaaaaaaagggcaaagttgtctttatgaagtttgatattttggttaatagttgtgatgtgtgctatccttgtaggcagggagtgaatgtaaatccaaatattatgctgtaataataaggattatttaacaataaaagctttaactgctttctattattttgggtttatcctcttaactttcatattatccataactaacagtagtaagatgca	384
MSTRG.12012.1	ctaaactgagaggaagttgatgtatctttctgctgctagaagttcaggatggcattccggtttttgtgaatgagttattcttagattttttttttttttttttttttttttcaaattaccaatggctatttaaattgttatggaacctgctcaacacctgctccttgagtaggtcattctggcaaatcgggaattgatagctggtttacacaatataagggagtcaccggttgatgccgggtagtttcagatgtgctttgggggcatggggaagtgaaatgatgattgtgcaacaatttatagttggcggtttaagtaaattgttatattgtgtatttgttgaataatactctgacatggaataaagaaaatctcattgtatgta	385
MSTRG.6233.1	gtggattttctactatcttggcatccagcgaaatcagaatcagtatacccaatgatctcaagctgatctgatctcctatatgtgagcatatgtcccttagtcctctgaagatatctcatgactcttttggctgctttccaatgatccattcctggattgctgagatatctacctaacatgccaactataaaagaaatgtctggacgagtacaaacttgaacatacataagacttcctacagctgacgcataaggaaccttttgcatttcctgaatttcaagttcactctttggacattgttgattactaaatttatcaccttttgcaataggggtatccaatggtctagaattctgcatactaaatctcttgagcactttatcaa	385
MSTRG.23698.2	gtaatggagattggggtcattacttttattatggaggccctggtaaaaactccaattgcccatgaagaagaagaagaagaagaaaaaacccattttcacttctcacatatattaatctctctctctctctctctctctctctctcttgtataccctttttttactgttaggcttgggttagtgatgtgacctctttagttggaagttttgactcttttttttttttttttactaaaagattctccaatgtaagtggttgggatgtggccaagtttctcaaagctaaagaaacaggcttttgtttactctcgctctcctttgtattctatttgtttgctaaaactccttttcttggagtggtttgtgaaggaatgaatttggttccc	386
MSTRG.35343.1	ggtgtttccgtggatggatggcacttggtcggctgctggctgtgaatttaacttttctcttgggttggtttggattggactcggttttgcaacagttgacttttattttgtgggcaggcttccccagttatttttggaagttgagattcacttgatgagaccaagataaagaaccaagaggcaagttcataacttttgaaatcactagattattctcagaccagctgtaacatcccttctcggtccacccgtaaacccgaataaaccgagacgagacgctacaaactggttgactgtatgtcctgtcatgctgacatcatcctgtatatgaacatactagcatgctgatgctgttatattaatactgtctataatctttacaagac	386
MSTRG.6643.1	ccacaaagctggggctctgttttaacttctcttttctgctacctttgaactttcttctcttggaggtgacttagtgcttaacgtgcatgaaacttgcaaggaaacgggagggaaagtaagaagagaatatgaaaatgggaaagtgagttgataagaacgggtagtctctagaagcaatgacttggctgtgtaacatatctacttggtacctcaagtgtacaaagacacaacttactacccaagctatatgtttggaggcaaacaagtcctaaactttccatgcaaataagtccacttatcatctcatgctacccgaaccgggtttggttcaacccaactcacccttcctctatgatatgactcaactcaacgcactaggatgttaca	387
MSTRG.23698.1	actggtagtaatggagattggggtcattacttttattatggaggccctggtaaaaactccaattgcccatgaagaagaagaagaagaagaaaaaacccattttcacttctcacatatattaatctctctctctctctctctctctctcttgtataccctttttttactgttaggcttgggttagtgatgtgacctctttagttggaagttttgactcttttttttttttttttactaaaagattctccaatgtaagtggttgggatgtggccaagtttctcaaagctaaagaaacaggcttttgtttactctcgctctcctttgtattctatttgtttgctaaaactccttttcttggagtggtttgtgaaggaatgaatttggttcccat	391
MSTRG.625.1	tgtgtgtgtgtgtgtgtgtgtgtgtgtgtgtgtgtgtgtgtgttgtgtgcatgcacgtgcacagatatacttttgttttctggtgagcttctatgattttaatttcattgaggaatttgcttttgacttccatagcttggttcaatggacagagtgcagccatttgtcacctagaaatataaatcaagctgagctgagtaaatgttcaagttttgatagcttaattttactcgagcttaaggttaaaccaaactaaaacttcattgtcaagcttgtttgatctgaaagatattgggcttaatgctccaatacaaactaaaccttaagaatatttatatattttgaataattttttacattaaattaatgcaaaagtagctttgtcttctct	391
MSTRG.7993.1	tttgattaatagattagctttttattaaatttaattgtaaataaatatgaaaaaaaaattcctaaaagcttgccttaatgtatatttgattatctgatgtctactatttcaaaattgacagttttacttattcattacactaccatttggtgaagaagattaagaatttgagagatttaaacagtgcgttttgcaaggggcgtgttcttttcaactttacaaaccgtttgctagtcatgcgcttcttctatttcttcctcaatgagacctgttgcagccgagttagcaactcggataagccaagctctgatctccgcgtcaaataacacaatcccaactcggtcatggacgccatcactcgaaccaattctacacaaattcggttgccgagg	392
MSTRG.19935.1	aaacactaagcacatcttcttttcagatcaaggaataaatgaattcgagttttgaatgatttttggtatttatatattgttttacttatgggagttttaagaaaggtttctgatttccagagaggtgtagatgtttgattgaaagggaagggaggtagaaagagaccagtgcgcgtgttgatccagaaaattccaatctaaccgaccttgtcttgatgcctttcggtttattttattcttaactcgatataagaatttttgtacgcgtttgttggcaagaatattccacgtattgcgtgttattatctgaataactagtcttaagtagggatggtaattttagccgtcccacggctatccgatcaaatccgattttagccgattgaaatagtg	393
MSTRG.2937.1	aaagctgattagattcgactaaaggcgaattagtatcacacaatcttgaaaataattaagatcattagttattttttttatatttgttagaaatttaaataattttttgctgtttgttcttgtttgtgatgtgcaggattaattaatatctaccaaaaaagacttgcctaaagagtaggggagcatgtctctgttaataaatccagtgtttggagagtattgatttaaatatttaggcatgtatggagaaagataatattaataagataatatttgtgtttattatcaaatttttgagccttataatctaccaatttcaataatcttttgatccatatgtctataccaatttgtttaatattttttgttactttcaaactatgttgcatgcaa	393
MSTRG.34763.1	catttatttgactaaattatcatttatctcacctaatattctaatatcaacaattctcatctaggtgtttctcatataggtgttttgtatgaatatcattgcccatcacgccccatttaataagacgtgtactggctaccctctctcttctcaaatcgctactcttcttattggcggtacaattgtttgagaccgacagaatcagcaagaaaccctaattttgaggaggagaaaagcagattagaaacttttgtaaaagcgtttgagcagaggacgtggagggaaaagaaaaccaaaaaaagacgaaggctgtacttacagttacagacctattccgtcgctaatttcaatttcgtcacctttctcgtttgctgaggcagtttagtatcgttg	393
MSTRG.8306.1	aacctttatcaagatcatgataattttgataaaatatatttaattatcaatctcactttattttcaaatgcttatgtatatatatatatagtcatacacgagacaaacataaattcctaatttggaacttgtaaaccgtgtgcacttattttttatatgtatgacaaaatatcacccaccgctacctggtccgccgccgggtgaaccacgatcgcccactccagttttactttctccaataacccttaggttctctttattttcatctgcaactaccatggttttggggactcgagttgttcgagcaatagcagtattataagatgcaaacaaaatgaggaaaaggattgggatagcataggaagccattttaaccattcaattactttcttc	393
MSTRG.35102.1	tctgtaatttatttgatgtggaacaaaaatcaaatgttgatatgaaaagccatccggtggtgaattttgggcttcacccatcttaaaatttctaatagaaatgcaagaaaacccaaaattacaagtattcccacataaatccatttccatctctcagaatgggcttgattacgaatcccttcaaatatgtttgcaattatcatagcaagcaacgcataccctgtcaggtgatggtatatctgccagtacctgcgataatcaccttctctcttgggttgcaggcacagggcaagaatttgtagagttgccaatgtgaatataatgattccaagaatcctatgcgttttaaaacttgtgctctgttgcttggaagaagtcccaagccacaacccaa	394
MSTRG.10799.4	aatcatggggagtactacctgatcatttctaccaacttaaagccccaattaatatacttttctattatctattaggccgaattaggccgaaataccctttgtagataatttagataattttcaatctattactaatcctttgtgtatcttggtattcctaaccatccactcatttttgcttaatcacctgttagaattatggtaatacatataaatgatagtgaaaactcaagaaaacttaataagcttgatcttttgagcccgcttcaagtcaggatgactaatcaaccaatcttggggcaaccggtcttcttttttttttctgttttactcttgtacataggaaatgagtctccattttttacttcaaatttcgaagttgttttcttttactc	395
MSTRG.11133.1	ccaaaagtatcttccaaacccttttactttatttatttatttgatcacataaacccttttcatttttctttatgcaaattaaaattttggaatcttcccaatatatatacagatgtaataaattttcctgtttttatatataagttttcaagattctctgatctgcttgcttcttctacaaggaactggttttcgaggtctaaatggtgaagagtattatacaaaaaatatccatatacaaagaataagcaatcttatttccattttcaagaatgattattttattttaaagcaacatcttcatcgacaaaggcagccattgaagatacaacttcagcttcccagatgctagaattctgtgctgaagagacaatcatactaggatgttgcagctg	395
MSTRG.4363.2	cgccgctcgccgttcttcacagcctccatctagcgagcaccgtagacaggagcagcgcctcagctcagttgcagctccagcgcgtctccaaccaccaggagcataacagtcgcgcctgcagttgcgccgctggctgctccgccaccaggtcgcgccaccactgcaagttagcccctcctgcgtcgatctcaggtggtccaatcgcttccagcacgcgtagtttcaatccggtggatagtccaacttttagggaagatactgcggatagtccaacttttaggggagatactgccgaaatttcggtaggaattagattatttttagaactctaatagatagtacgaataaaattattattgttagtaatattatattatcaatcatattattcttat	395
MSTRG.6697.7	tcaatagggcaagtctcttgctttgggggtggaggtgggcatggcactggaggtggcggaggagggcatggtgtttcagttggcggtggcttcacaacaggaggctttggtggtagagttggcggcttgatcaccggtggttttggtgtcggtgttaccggaggggtaggataaggcggcggagttggggtaacaggaggctttggtggtaaagttggtggggaaatgattggtggtttgggtacataaggtggtggctttacagtaggaggttttggtacatggggtggatatacaattggaggcttgacaaccggtggttttggtacggttggtggtttgacaacgggtggtttgggaaccaccggaggtttgggtggcttaggtgggtagtg	395
MSTRG.1591.1	taatgattgtcactatcattgaaacataattgttgtgaactaatggttgagagttgatattgtggttttggaaggaggatggggtcttaaattgattgattgcccgatggatgggctgtgtgtactgattgataaatatataataatactgtgttatctaaacaggtggatagtccaaattataggggaggtgctgccgaaatttcgttagaacttaaactagttttaattaataacataattaaaaagtttatttagattaattctataacctaatgcataataaacagagtgctctaattatttatttattttccttattattcatttaattatttaagtatttaattattttcattgttattgtttattattatcatttattttattgttgtt	396
MSTRG.16688.1	aaacgcaatcagtagtcaccggctccgctacctaccagagaggactgagtcaaccaccctgaaaccaaccgcctctcagtgagagcaaagcctcgtacttaaccgttcgctcaaaaatcttaaggtaaacatatttcatacaaaaacaagtgcgaattttattttagaaaaaaaaaataacagaacaaaattgtaagaaaatgaagagcaagagattgtagaggatagaggcccaaatagaaacagagaaatctgtagaaagtgaagctcatatcagataagccttcaaatagaacaggacagaaacaccacaacaccagagctgcaacatcaaaaggttgcctcgccaagacattgagtatttctcttcgaatctgacttttcaggctcactgaa	396
MSTRG.28254.1	tgcagccatcgtggaaatcaattcccttgcggcttggggagttttattatcgattgctccaccacttgctgcatctatcatttgcctctccataggtaataaacctgatttaagctcaaatgcagcctccaaagctgggtatgtgatgcaaagaggagtttgattaattggaggtgttgccaactcccttaatgttctctgatcagccatctcctcttccggttcaaactcacctgaactttcagaaagttcaagaacaacagtctcttctgggtgtgaagtagttgtaggaacttgaggatcaattgtttgctctagagttactatagcagctgtagacaattgtttcttctgctttgcctcttttctcaattgtttagcaattttctcgatttt	396
MSTRG.29781.1	ttaaggcacaatctacgaacccgagatggatcccgagactatgtcatgccgataaactaaccgatgaatgaatgctttgcaaggtgaatgatggattaatgaaatgtttgagtgatttcgacttgccacccggggtgaaatcccgaacgtgcctacgtacttccgtttgaatggaagatcaaagtcaacgtagttcgataggccttctttgaagggctttgaatgggtatgcttaatgcatgagtgtatgtatgctttgtgcattttgtgtgtatgctttgtgcatgattttgtgtatgctttgtgcattttgtgtgtatgctttgtgcatgattttgtgtatgctttgtgcatttttgtgtgtatgctttatgcatgattgtgtgtatgcttcgt	396
MSTRG.30916.1	gaatggagtaataaattcaaataaaattacacaatatattacaataataaaattaataatattataattgagaaagtttaaaattaataaaaaattatatattaaaaccatgcatagcatggatatttacattagttatttgtattttggaacgaatgaaaaataaacgtaagaactattattatgggatggaaggtgtcacgacccgtaaccatggccccaaccggcactaaggcccaggtaagtttaagggcccgagactcgtagtaggcctcgttggtgtcagtcatcggaattgttcgaggtggccggagttgatcatcgcaacctctctgtctccctctctctttctgtcgggcgagaagtaggccaagagcaaggaatgggtcggatggt	396
MSTRG.6498.106	atcacgtatgcttgttgctgggagctcatccatggatgacaggtaagtatttggatttaatctaggcacattttttctacttgtagaatctcttttagcagattcttccacataaaattgagcaaggcacccttcccagtcaaatggaaacccaatctggaaatgattgcaaactcgcttaaagcaaacccagcaacagcaatccctttgttctcggacttaaccagccaccaatcgtccagtaacacagatttgagggacaaagaagaggcaggaatgacgggattttgatcagattgagaaccgcgaaacgacgagacttttgggtttctacatatgctagctatcttctccattttcattatctttacagagaaagaggagggaatggtggtt	396
MSTRG.28253.2	taagctccaattttggtggctgcaaaacagaaggcaaaagagcacggtgacatttaggtaaattaattataggtccatcacttaccttagggtcttgtgcttttaatgcaagcaccacttcatgcaattcttcttcaatcacaaacttttcttcaagctttccaaggctctctgaatttaagtcattgcaaagcacaaccttaagcttatcttcttcattcaaatgaagcactttttcagtcaatggttcaataacatctgggtattttcttgatagcatcgagtagtggaatattgatttccactttccggaatatgtcaagaatttctttctcttcttcttccctcttagacttggcaaatctttgaggaaaagggggctgaatcttcagaattt	397
MSTRG.3798.2	tgagttcccatgaccctagtactgacgtaactcttatcatcagttggcccatccctagctaaagcaaaaccagaaagctttgcgttgtagttctacaaatatggagcaaatgtagcagggcaggtcaacaaaagcagatatactcaactaattgttagtcctaaattcaaatatattgtgaaaaagtgatcaggtaatgtaggtaaattacatactgaatcaagcagtatatgagaagtcttaaagtccccatgaatgacattcacatcagcactatgaagaaatgcaagcccctttgcagcaccgagagcaactttcatgcgaatgtcccaagaatgtatcccagacccccctatatcaagattcgcttaacgtttgagcatgtttatgcataaact	398
MSTRG.25107.1	taaacaagcaataatatatacctattacccgacattagcgaaggggaaaaaacaccttcaacattataactataatgtggcaactgaataaagaatagtaaaaataaatatgataaggctatagattgaggagtaaattaattggcaatccaaatggactttgcaccataaacccaagggaggtatcaaaatcccaatgaattatatcattacataatattattaaaacaccacattgagcaagcacatagctataattcaaacaccttgaatgagttcttagatatctgatggagctgccatgccagctaacttcataaatctgcaaaaattgcaaaaatatcgccatggatataatcattatctaccaagctaaccaaaaagtagttgtcctgcacc	399
MSTRG.19898.1	gtccaatattaatacacaaccctataactgcggagtctaaaaataatctgataacggaataatttatacatccaaaattaaataacatgaatataaagtttacatttgtaactctgcggagaagattgcagagcttcagtcgaatcagctgcttcctagtacagtgatggagagcgaagttctagctttgattctgtcctggaggagcactagatggacccgggcgatcaaatatatattgttgccggactttttggttaaccggaaatggaggttggtggccggagaggagggtggcgatggcggatcgactgcgacagcaaggtgcggcagtgacgcacggtggctgggtggcgcgatcagctgctgtgtcgccagaaatgaagacgcaggcgcagt…	401
MSTRG.15617.1	cttcagacctaatggcaatggcaaccaaggcttgttgattgcctctttcactacattatcaattacctcctctgtctgcaaaaatgccatcaagaaattaggctttgttgcacaaaaactttctttggctaccgtttccgtttcggaaacattcctgtacgaaaaaacttggaataacatcactagtctaattaactgatttggtacttgaattggcttcaatataggtaagcattcaagcactcgaaaactatggactgtgaagcatgcaattattaacatttagtagctatatcaattggctaccataattagtccaaattacagaatttctggacttcatagacaacatccatcatgatatgaagaaattgcaggacaaaatttaaaggcaaggtg…	403
MSTRG.3245.1	atttagtgggatctaccgagtgattttcttcaagctagttttttatcgagcttaatgagattggagatctcaaattcaaataaggcaggaccaacatcagtgtttgctctctcaaactcgtaggtgcgctccaccttactgccatttccgtctgctctcaagacttcggtcactctaatcgtggtgccgcgtgtattgaaatctccagcatttccatttgtcagtatatgtacatggtaaatgcttatcatattcactctgtcaagtacagtgatgttgacttctgcccacacgattggaaatcctatacagacatatatataaataaataaatataaacaaaacagatagagatccaaaagagtaatgtttaatggcatcggtttaaattttccttac…	403
MSTRG.5134.7	ttgcctgacaaagactgcaaatgtacatcccatggccgacctgattcatcaaatgacttcaacctcagagattgaaggtgttttagattcacaacccaatctgctatattaaacagctgcaaggacatggctgctttttgagatgggtctgatattttgcatttcagtgccaattttctgatgcttaacaaactgtctaggccattttttactggactattctcatttatgaatgcaccccaaaatgtttgaagttccactaaagagctgtgttcttgttgagggataaatgtgctgcagaaactctcatctaagaataaatgccttagtttttgcatcttccagatagtgatggggagagtattgatgcaagtgcgcttcaaatcaagtgtttgaagg…	403
MSTRG.6007.1	gtcaaaagggggaatcaagccaaactccaaatcagcatgtcctgctcctacacataaataggatagaagatgggaaagacaatcaaccctcaaatacacaaaacattatccacataattacttggtacacatacacacacacagcgttctacaagggttaacaattatcttagaataacattaagacagaatgccaatgggaaaggaatgtgccatcatcactagaccaaattcagcaccgtactcctgctaacgaaagacctggaaaaaaatggggaacaagagtgagcgttcaactgaataaaaagtatagcttaaaagtaaagaagttattcatcaagcaatatatctatcaaactaggttgaacatgtttatgttgccatgccaaaactgttgtg…	404
MSTRG.8530.1	tgccctgctccaagaaaaatatattccaatttaataatttataagaagcaaaaaatcattgcctttaaggaataaaaccatcagagcttgaagaagaaataaaataactgtaagacataaaaacattcactgttaccaaaattgatttctaggacagaaacagctgttcaacaagtaaaatgacaaccatgtatatacaaccatgatatattacaataactacagcaaggaaataggtgaatatagaaccaacatgacaaatcgtggttcacaaaaaaacaaaatgacaattgtttatttggtggaggggattacggcaatgcaaaaagctcatgctatgttatcctggcacaatgacaaagttatgaaacacaacccattatctacttttacacaaaa…	404
MSTRG.8001.5	gttgccttgcctcccagtgaccatgttctcaacacgagggaggtagtcaggtagccagcggcggcgatggaagcaaaggcaatggaaataagcaaaagttgttctgctcagctcaggtttggacgtagacatataacatacaggcattattacaccgtagattcgcagtttgtgatctttcacgaattgggtaccaagactgcagctgtttaatagtgagcgggccaggaaatgcagaatgctttgatggacttggaagaatctagtaatggaaattgcagttattttgagtgaaggatgatattgaagaaatagcatctaacgagaaaaggcgcacatttagatgaaagaaagcccatatatatgtgatgtaaggtgaaagaaatggagaaatcttca…	405
MSTRG.23698.3	tggagattggggtcattacttttattatggaggccctggtaaaaactccaattgcccatgaagaagaagaagaagaagaaaaaacccattttcacttctcacatatattaatctctctctctctctctctctctctctctctcttgtataccctttttttactgttaggcttgggttagtgatgtgacctctttagttggaagttttgactcttttttttttttttttactaaaagattctccaatgtaagtggttgggatgtggccaagtttctcaaagctaaagaaacaggcttttgtttactctcgctctcctttgtattctatttgtttgctaaaactccttttcttggagtggtttgtgaaggaatgaatttggttcccatcttctaatctttg…	406
MSTRG.30728.1	caaaaaaaaaaaaaaaagggagagcccttgatttcatattccattcattgcaaaaactcacggtcgagaagtattcagcaagtgaagaattattgcattgcaaggcatcttccataattccaaatagcgactttgaatggcaaccagtttgcagagttgagattcatgcagttgcatcatgactgagaagtgtagacccagttggaatcagtcaatttgtggaaattttgcttctgcagaaacttcgaaagtcgatctgagaatctaatttcattcctaaagtgagcattaagcaaaccaaccagaagagggaagcattcagagccataaaggcagcaccaccaaagagaccagttttagctgtgggacatgtagtgttgaggttatgatgcacattcc…	406
MSTRG.32248.1	cccgtgctttgtggtagggatccagtcagctgattggaggaaagatccagaatttgcaagtgttgaagcccacttattgcatcatccatataaccactcagcgagctactcattttatttatttcggttatatggcaagtgaaatagccatccttgtccttgaaactgcaatcacaccttattgcagcaccagccaccaggttgctgctattttgacagtgtgaaacattgaagtatgtgacgcctaaaccggttaagaaagttgtaagagcatccaactcgtcacaaggcagagcttggtttctgtcacaatattcccttctagatgttccaccactataaacgctattacaagtaagtttataggggggacattgacaggaagaataaggtctacca…	406
MSTRG.11263.1	tttttcactaacaaggacaaatattttaagcagaaattacctttttcttttccctggcttgttctgcagtattagtgcgagcatatttacttgccctctcattgccataccctattcattttttgaaggaaattaatatttggaccgcactcagaaagctgcctacgtacccccaatttttttaattaaaaaaggaggatcaggtccacgtagttcttattcgttcatacaagtaagatggtaggtgttacatgtaaacttgaggtccttttgcttaattcctcttcagttgaacttctttcttgacagttgctgaagtccttttctcttccaaatgtattctccagctccttagccaactactcacatattcaaaaggcctgaatttcacaccaaaaa…	407
MSTRG.24633.3	acagctggctttacctcattcattatagccaaagtttcccagcaagacttagcagaatcaatctctctgacgtgagaaaatacctccaacgaacatgaaacgtgaattgcatgtaaagctgcagcatttttccttgtccaagccttcaattcagcttcatcctcttccagtttctcatttgcttcaataacatcccatagatcatgccaacaaatagttcttcaaccaaatgctccagtctgcgtaattatttccatctagatcttgaaggacaatctttgttgccatgtttatcctcttgatcctaggatgtatgttcaaaattttgcttagaaacagagattaatataaacaagttcaaaaacttcaaagtttagacataataatggaatcaaaggc…	409
MSTRG.36452.2	cacctccagcccaccaccgcaccaccacctcctcttctcttcttcttcttctttctcttctttcttttctcttcctttcttctttcatttttgctttcctagggcctgcgttcttggcgagacagaggcaacgcagagccgccgcttcttattgcagcagagccgctcgccaccgcttgctcctccacctcgtcgcgccatcgccagcctgctgcagctccagtgagtcttaaaccaccagatcgcgccgccatcgccttccattgccattgtcagttggatccggcacttccgacgcatgtaactcggatccggcacaaacaagtttccgatctagcacaattttgacagaaattatattttggggtggataatccaattttgaggggggatgctgcc…	409
MSTRG.7206.1	aaagagcgtgcccgtcagatgaagaaagctatgccaaaagtaaagatgacccgagctcactagatattaaatcctctaattgggcattcaggaagttattttttacattcttccctcaatccaatcatattttacctgtttctttggcttccataggtatctcagttctatgatctcacgcagtgtacttttagctactgttttgattaatttagctcagtctacattacccatctttgagagttttgaatgtatgaaaatgcaacacttggaaacataaattttttcttagacgacattcttttatctggttttggagtaggtggagccattttgcgctttgggggtctaatttataatagctaaaacgttttccttaatggttgtttggggatagtg…	409
MSTRG.19699.1	gtcaagtacgtatctgtagatctgtacaaaattgttactcgaaacttgagaaattttctcgtgctacctgtcttccatcatttctccatcagtctattacccaaagctacatgaatgttcatgggaactcaggggaacgtgcaaaagcaacttccagtcagattagatgaggtcttatattaaatagagattgaattagattgatgtttacgccattttggtacgctttgagtgcgtttcattcatccaatcaaggcattcttctgcagttcctgtgggatgggcaagttgccaaactagcaatttttgttgccattcccgaacaagaggtcctcctgatttaagctgcaaaacgctgataatatctttgccattaaccaatcgctatacgtcccagat…	410
MSTRG.6697.10	aggagggcatggtgtttcagttggcggtggcttcacaacaggaggctttggtggtagagttggcggtgctggtgttaccggcggcgtaggataatacggtggtgtaggggtaacaggaggctttggtggtagagtcggaggcttgatcaccggtggttttggtgtcggtgttaccggaggggtaggataaggcggcggagttggggtaacaggaggctttggtggtaaagttggtggggaaatgattggtggtttgggtacataaggtggtggctttacagtaggaggttttggtacatggggtggatatacaattggaggcttgacaaccggtggttttggtacggttggtggtttgacaacgggtggtttgggaaccaccggaggtttgggtggctt…	411
MSTRG.12035.1	cgcagatccaacatgctctaaacatccttcgctacatctcgactccacgaattagatactctaaatggattacaagtggtgcacataactttcctgaattataatcatctgaacatacagaagagaccaaatatggaacctcttttaagttaccacctccggtaggtcatctcgcctgaaaacataattttcccgcaatgacaaccaggtgcacgtgaagatattaattttatcaaacgaaaagggggcaagaaacgaagtaaaaataaattgtgcaaatcaggcagagagacgggatggagactggaggaactcggctttaccccgctcgaggagaaaataatgatggttaatgtggtagcccaactaagcaaaatggtggcacaacaaatctctggt…	414
MSTRG.22362.1	cgctctctcaccgaaatgtgggtttcactctgattttttgtcatcctttgtgcagtttgtattgccccatatcatgggttgggatcggttaactgctaaactgcccggatatgtagttggaaatccgccgaaggcagataggctagagcctgagttagagtgggctagatgaagccatgcacagctattggaatgctttgtagacctagataagatcgaatcctgttttgctaaatgaagccatccgtctctgtgtttcatcttgtattgcttgaattatctgccctttcccctgtagattcttgcagatggcatattcaaaccatatgtaggctatgtctgtttgtttcatggaaagcgtttttcaatgttctgactatggaaatttggtcaatggaa…	414
MSTRG.3492.1	tctgcttttcccacatacattatcccatgctgtcttgagggaaaataacagttttaacaggacactgcaacatcaaatcatcccctaaatccttcactttttagcaattttctttttccctcaatcattttatagctgtccatgttatatttccctgctgcatctctattatttctcctactctctgcacaatactgtattttctcttttgatctttctgtctccactaaaaattctgttcagaaccgacagacttcaaagggagagagagagagagagagagagagagagagcacctgccaacagtacagtagttacctgtgagagcttacataagagttactttggtgggtgtttatgatatttgcctcgcaaaaccattacatgaagattcaccat…	414
MSTRG.23359.1	cattgaaattcttatcaaacacttatattaattatttaataaaaaataatttaattgtcaagagaaaataggtaatggtcatgtcgactgtcaatatagagccgaaagaggaaagaagtggctggcaaagaggatgtggccatttctttctaatgagcaaaagaattatgggtctgtctgagtcagcctcccttttctcatgtatatttttttatgcctttgtgtttctcccctctttgcttctttgtagtcccccacaatgtcgaccaaagttatcttgtctttcttgggtttctactcggagattatacttattgtgagtgcctttttgtgtttggaattgttttttcttttttttttttataaatattattaattttttattacgtactatgttat…	415
MSTRG.405.3	ttacaatttagttactacaaattcacattttagtcattgggttaagtcctcaaagtcttccttttgtccaaatactccacaagcttagagaatttgtcttttagtccttggaatattttccaagtagccctcatcaaatgtcaaagctgcacattagtccttccatggtttggcccaccatagttagtgcacttgaaaacttagattttcttgaaataaattatattagcttgtaggccaagagacgaggaataacatattcaaatatggtgaggagtagttgagtttagagaggggatttaggcattagagtatttcggtaagtgtttgtattgtatgagagaaagaagaaagaaagagaaaaggaaaaaatgaaaagaaagaagaaaaagttggcat…	415
MSTRG.1242.1	aatatgaaaaagacaagaaatatgtaccctaaaaccaaacattgttgatccaacaccaatcaagaaagattaagattgaactgggcgatgtcggattctcggagtctaacgctataaaaatggcgaggacaagctgagaaagctagcaagtaggctcttttccgccatcggtgtttgcgcttacttgaccgccattaccgacttccaatatccgtttattgagacgctgcattcttcaaggaagacaacaggtcgtggacattattattaaaatagtcacttttctcttaagctgagctttgtcagtgctggtggtgaaggccgagagccatcgaggaagatcaaagttaaaggtgaactcaattcatcgagctcatcatcactggtgtacatttttct…	416
MSTRG.24353.2	gataaatgaattgtttgattatttgagttgtgtatatactgtgctctgtttgtgtggagttgggatgaagtgggtcaccatgggtttgtgaggacggtcgataaatatggatcctgatgaactgatgaaatgatgttgatgatatggaaaagaaaagagagaatgtaaaaataaaatattgagaggactggtcaagtgaggattagaccggtcggccagatatgggggattggctccccgggtgcacatgtttgagaggatgggctgtttgagaggacggctcgtcggggatttaggtgacgccactgactaatttccacgtgatgtgattatttgaaggtgatattgtttgtgggtgctgatgtaatgtcatatgattgactgttgtgtgttcattca…	417
MSTRG.5146.1	caaatccaagcaatgaatcagactcttgaacaagaagattcaaaatttttcctaaaacagacaaaacggtttgtcctgccatgtatgggttagttgttctggggaaggaaagtatgttgcagaagagagaagtgaagggaagaggagtaaagtttggagttttttttttttttttctcttcatttcggaggagcggtcaagtaaggtgacatgtgtagagacagtaattattaggaccttttagtctctgaggagatatttgggcatggtgatcaaactttggctttgttgactggaagtctttcgttttcttctacactgggttgatgataacattggcagttttgttagttttacttctcggagggtgtcaatgcatcgcagtgcatcaggaagcat…	417
MSTRG.18309.1	ttgatttccaataaatttctcattttctgaatctaattgaaaaaataacaaaattaggtcgtaattttctaatgttaatttttatattttagttatcaacaagagcaactattgtagaattgaaagcctagtattagtatgatattattaaaacagaaaggaaatacaagcaattatgactgatctgctaactaattccttgtgctcaaatacacatctctgcatcttgaatagaacaaatgtgcaatgacccattttgggcttttgctccttgtaattgcttgacaacatctctcattgaaggtcttcttcttggttcaatttcagtacatctcaaggccaacaaatacacatcagttacttgttccactatatctgaatcatagaattcctccgcaa…	418
MSTRG.2212.4	aggacacttcgtcctcatctgattaaaagtcctcatctgattaaccggcacaaggaaccttattccttcatgtgtctctacagtaaaaggcaagctccaatggccgaccaagcactatttctctagtcaagaaagtgatcggagcagctcaatatggccggagaatcgagttgaggtcgcacgccaatgattccagcgacacaggcccgttgaaccaccaggaaatcagaacaagggaagaatgagggagagagagaccggaacggcagacggacaacacgagatggtggtctttggccggagatgagaatggaaggatggagatggcagaaaaaacgatctccgatcgtgaaagaaggagaaagaaggcaattttggtctcattccttctttgcccct…	418
MSTRG.29813.1	cattaagtccctgaacctttttgttaaggcactgtgatccaaaacaaagacatataactaaataacagatattcacagtacacacacacacacacacacacacacacacacacacatgcatacacaatagagcgagaatttgacttagcagcattattactttctgctggaaataataattaaccacatacggatagcattttgatagtgttgtcaaattttcacgatggtgctagaaatgattattgcgattaaatcttgtcagtatcaaaatttttgttttctagaagcataaaaagaccctgctgttaaaagggatagtttttttttattattattattgattggtagatgcatgaaatttgttctagaaaatgaatgtctaaatctaatattaaa…	420
MSTRG.3283.1	gagacgctaaactgaagttatagagcttgttcccgtcaacaaaactgaggtcacacaccgcagtgaccgagtttagagaaccaaccagatgtagaatcgctatagctgtgaatagaaaacatttcaaagaattgattccaaccgccatttttggcaaactaaattgtattgctatcatatcctttttctgttttcttatctagtcattgttgctctgttcgtgggagagagagataaattttgcatagaaggtgaagagcttaacgtctttgcttggcaaaacgactaagaactgagaaatgagatgggaaaaacgaaccaacgaccgactccaacagtccaagagaaagaggacactgatttttcttcggtatttatgtttccatttttaaacgcctt…	420
MSTRG.29813.2	cattaagtccctgaacctttttgttaaggcactgtgatccaaaacaaagacatataactaaataacagatattcacagtacacacacacacacacacacacacacacacacacatgcatacacaatagagcgagaatttgacttagcagcattattactttctgctggaaataataattaaccacatacggatagcattttgatagtgttgtcaaattttcacgatggtgctagaaatgattattgcgattaaatcttgtcagtatcaaaatttttgttttctagaagcataaaaagaccctgctgttaaaagggatagtttttttttattattattattgattggtagatgcatgaaatttgttctagaaaatgaatgtctaaatctaatattaaaaa…	421
MSTRG.29303.1	attaaaatatttagagaatttatcttttaagcattttagtcttgcaactctctctcttttaaagttttatcttttagaaaactgaaaaataattttttgtttcatttgaacaaaaattggtttgtcttaatccggtgctaaacttaaaattggacttaattgaataaaattgaaatggttgggcaccaattcaggatgaatttttttaggctgcaattaattccaaacttgcaagttgaggtacaataataacaaatttaaaaatgtggagcaattttaacaattcacaaagttcatggtaaataggcatattaagctattttacaccctattggtaaacattgaaaaaaaaattctattctgtatttatttttttggtacgggacaggtcaaatagag…	424
MSTRG.17930.3	gccacgttggttgtttcttatccatcgatttttccaaacgtctattaatcatgttcgtccatttcttcactgccgctatataatgatattacagccacaccttctcttccatatcttatcgtatttctttctttctctttctacaagctctgcctaacttttctggttcagatctcctcttaatggcttcttctcaaggattgtggctttcgctgttgaatggatcgttttccgatctattttcagatggtggtttcagggcttgactcaaatagggacgtgtagatatcagcttgcaacttcgaactgtccattgaattgatcttctgactgctgttgcaggtggtgtaaaaggacctgtcaccttaaggatccgctcggccaagatcagtgcgtctg…	426
MSTRG.20229.1	ccagctggagaagaagagtttcgaaccttgccacgtttcgatggagtccaattaccattgcctttcatggactctcttcgagtagcattgccattacttttcatggattttctcctcaatgaaagtgacctctcagttctatacacctgctgctcttcctcgaccctagtttcttggatttctttgtgcgctagttcgattttcatcaatatttccttttcattagctttcagtgcttctacccatgcttgagctgctgcaacctttttatctgcaatttcttccgccttaactgctcttccgattctcaagagctaaagattctgatgctttgactgcctcaagttcttgcattgcagcctgcaatctttcttcagttgagtctatttcagagacagt…	426
MSTRG.28003.1	gtggctgaattctttcaattccagcttaaggtttaatcaagtgctagttctaccgaagtgttgtgagaattgttcttctttttactcatttaactcttcaatatttgtttatctcttgcaattaatggtttagatggatattgttgttctatttaattaagtaaatggccagttatttgattaatttagagtgacaggtgctagttaatacaatcaaatccgtaattgtttgattgagttaacaatttgtagcaattaatatagcttgtttagagccagattttcaagttatattaaagggataaacaatcttcttgaatagactacacatgttgtttattagattgaattgggtctttcttattcttaatgctaccaatatattttaattttaggcgc…	426
MSTRG.19908.1	tgcatttgattttggatgtctaactgtgcattgcattacgatgtttaattgattaatatgcttgcatttaattgcaatacttgattaattgtgttgtgatattgctgtgctttgtttgtgtggaattgggatgaagtggatcaccatgggtttgtgaggacagtcgataaagcatggatcctgattatgatgaattatgaaattggaccgtcggccgggaaaatgggagatcggcaccgccgtgtgcacctaccgttataatctgtatgatatggaaaaccacaggttggcttctttattgggcgcacctgataatctagatttgatcgcagcccgtagggtggcctcctgttgtgagcgcctgatgatctagatttgatggagacgaccgggttgcct…	427
MSTRG.4546.6	cctttataaaaaaacctcataaagttaaatccaaaacctcaaatctcgacagccctacacagccacaggctcattcagttcctaaatcctctgtttggtaccaaggaacagtaacaaaaacaaaagtaactgaattgaaacgagatggtcccgatcatgtggaatgcagatgcatctgcctcatccactcaggtgagtccaagaaaaattatttcaacctattcaattcccaaaccctctagactctgtttggtcactgagaaaattcaggaaaagttgagaaacagaaacttcatacctcacattttccattatcagagaagctctgctcttgttgatttcgaagaagtaaaggaaacgaaaccctagcaatagagagagaagcgaagaaagagagaa…	427
MSTRG.27832.2	ttctctctttttgtctaacactccttttttctcttggtcatgggtatacgatttagctagctttgtttggaaaagatgaagctagaaatgatgcttaccatggcagctgtggatttcggcgagttcgcacgctttcagcagacttaggcattaaggaagtaagtttctctttaattcggttaagttatgttccttcgctgcagggccagaagaaaattttcctagttctataattattttactatgtaattatatgtataaaaagctatatataccaaatagttagtgactccgcagttgtaggatttacgtacatttagtcgtgtattaacatagacgaaataattctgtaaagccatattagagatgtgatgtattgtaaatcgagcccgaactgtg…	428
MSTRG.34269.2	actagcaatgccctttctttgattaacaagtttgcctccaagcattagttagatggtttgggtaaggaaaatttgattataaatatgttaaactttgttgaagtaacttctcaactccatcttcatgggtctagttttgatcgtatgtatgtatgtatgtatgcaagagttttactttactttctataaaggtttttgagtgatatagtataatttgaaaacaaatctgctttccctttcttttgcttgtttcttttcttcctgaatgcctctgtatgtagatctagaagcaatgatctctggcttttggaaatgcaattgggttagatattctgctattccagcagctcctgccattatgatattttgttttttaagaaataaccatattaatcgaaa…	430
MSTRG.5682.1	tttgcatttctagtatcaatgaaagattctagtaaagagaaactgcaaattcgcatgcatggattagtttattgtctcatttcttgaatttccatactctgatgtacttgctattgtgtgtggtaaccacctttttcattccaacagccaggcaagtgattgaaggtcgagcacttctaggaattcgatcaatgttgatgtcactagggagttttcgcccttttcttctttcaattactccatgtgcatatctagaggagcttgatgaggtatcatggtcgacagtatagctcgagagaacaactcctgagtcctgatccagaatacgcagcaccccgtctattccaccggctactaatgctgatttgtcatttgtcaggtgctgcaaagaatatataa…	430
MSTRG.6226.2	gtgaaaaacaggattgttggaaatatgcaaagtagatatgtcagcacaaaatagagagacaagatctttatgaaaacataaatgagtttaaatgaaaatggaaaattattgtcacttactacctgatgaaaaggataaagaaaataactctgacatatggagcaatccttgtatttagcaacctcttcactcccttccttgagatcatccttggagaaatcttgataattcattttatgcgaatctgggttaaatttgcccatgttgttccaagctcttgcatagttcatctgtcaacaactttaagctctcaactatgtccacatattttgaaattgagaagcaaaatccgtggaaactgatgaatgctgatcagctttagctattgcgtccattttt…	430
MSTRG.15120.1	aagcctaaactactctacctatacatgccacaccaatgaataataacagtaaggccataccactagggtttaaatataattattatacaatccggcccaaaatttaaatatctcaattgaagtttaatttgggcctaatcatgataagtcatattcgggatatgggtatactaatacgcctgcatctaatatatatcaagtcattacaaaagaatgcatacggcaagcctaattaaaatacgcaatcctataactgcggagttcaataataatcggataatagaataattaatacatccaaatttagtaacagaaatataaagtttacatttataactctgcggagaagattgcagagcttccgttggatcggcaacttcctaatacagtgatggagag…	431
MSTRG.27744.1	gcatcccttacaatttttgtaacaagaaataaagcttcattactccatttgagatcttaatccctataagaaaggctcacaaggtactgatatctgaagaaatttctgacatagacacgtaccatgtttacagtaaatatggtcacaggtatcgggacatatttcaatacaattttcatccacaaaacaattgaagtcttgtctcttatgatttttaaaagaaatttcctgtctcgccatcttcgactttactatcatttctcttggttcaatcccatcaacaaaacagcatatagtaaatattagagctaccaagactgccaagttgaatgaagttctgtccattttctttgttgagagaactataattggtgttgagtttagcctaaatttacatct…	431
MSTRG.29675.4	cactcaattcagacatagaaaagccaccctgatgttaacaaaaagatgcattgagttttaatacattctgatatttcttgactgaaagtcatcattaacagtaaaatgctatcacttcgaacatagaaaagacactccagcatcagcatgtatgtgtgctgtataaattttgaactacattccaaagtggaaggaaggattccactaatattttgatgtcatgttatcttccttcatcacaaaggtttgggttaacctcctcaacttcgttcctccatgtgaaatttcagccgactccataacgtataaacacctcccacaaaacgtctttctttctgggcaataagactctacaatcttctgcggaaacctgaggctgcgagagaagaggagagagtc…	431
MSTRG.22689.4	ctctaatatcttgacctcctcgatagagtgggaagcatcacttggggcaagcagccaagactttgccggaatatttgttggaagatgatttagtttgtttgtactaaaggttagctgcactatcagaaattatgctgatagcttcttcatcttcaatggacactggtcttaatctgcttttggtgacttttaagcaattggctatttggagattctgaatttcgtatgccaaagcgattcattctgcagattggtatttcctcatcttcttctacgatgagtttcagatcttatattctaattttaattgtcaaattcaactaaaattccaccagagaagagagcatagccgtgctctggttgcagaggacggtcaccgccgataaactatttcatgaa…	432
MSTRG.32013.1	gtagacagtgccaaacaactaatctatatcatgatatgatccacatcaatgctgaagcctgaacaagtgaagcttcaatagtaaggaaaacaaaagtgaattcttttcccgctggtgggtcgcgacgttggctgtggatgagaggaagatagtcagatgaaggaccagtggctcaggaacccacaggagtagatgacgcgcccaataaaccccacgataaatggcaggtaatcatctaaagggaaattcaaaacatttcctcctatccttagaagttagactaaacataaaagatttcccttttgtcggaaatcgagggaaaagtttagaaagatgcagcatttatcccttcaaacaaacaaactaaacacacccacaaagacaaaacacaataaaaaa…	434
MSTRG.16717.52	cttaataaataaatatcttagaaaaacctattaactgcagagctcaactaaaatccacttacaacccaatcatataaatagtagctacatggaaagaacgagtgttacaaggaatctattacgttcttagctctgtggtggtaggaaacaaaactaccacaggaatagaaaaagactgtttcctcaccacaagatcacgctgaaaactgcagttctccgatcggtgattgtcaatcacagctctctcatctctcaatcgtgtaatagagcaaggtatgaaagaaaatcgagctaaggttttgaggataggtccagaatggtgttcggatggcgcgagatgacagctcttggccggaaatggcaagagaggggctttggcggtgggaagcgatcacagat…	435
MSTRG.15937.1	atctcccatttacccggctaacaaaaatcagaatcaggatccatatagtagtaacagaatataacagaaatcagaatcaggatccgtataatagaaacagtctcacaaacccatggtgacccacttcatcccaattccacacaaacaagacacagcaatatcacatcacaggtaatcaagcaatatttaatatcaacaaatagtgcatcacaatatggccataatgcatgataacatttagccgtgaatgcatgaatgcaggcggatgatgcgaattatctaacactactcacagttctttattgtcctttaaaggactatctttattactgcacgcttccagcatttgtctccacctttcggagcttacaaacatcgattgaaaatcagattttattt…	436
MSTRG.6500.1	ctgtaaggttgttttcacaaacaagttgaaggttttggttgccgcaggttgtcggatcagtgttaaggcgaaaagggtagcttatgttatggatatcgccgcaagaactggtgcactgatcattattgcttttgctttttctagcacaacaactttggagatggagtattattaaaattataactagaaaaagaaggtttgagtatctgctgatcattatgtgaactgatgagacagagagaattgatcattaaatttgtgatgcaggattaccttggtcgtcactggaaacttcaaagcgacttctctcagctttcaattaagacggcaaaggtggtttgacatcaatgccaagtctttcaattaacattgcacaccacaagtcttccttttaagtca…	436
MSTRG.16765.2	ctgcaaagaaatgtgtatgtaagtaacttttaatcagagattaaggaaattggaaaacaccaagaggatggtctaaggaaatcacaaatccagttgaaactaaaggctaatgcttaatttcattatcaccaactcacaactggaagaaatagccaactcaaaagaaacaatagaagaatgacaggaacatgacaaaggttaatcaactagagaatacacaaataaaataaaataaatcaaaataagaaaagaaaaagaaaacagaagttatcgtaccaaaaaaaaaaaaaaaaacacaaacaatgtgctttcacttaataatgcttcccaaaaattgatttatccttaactacaaatatactgtgaatgcttcttagacaaaacattgagcaactcctt…	437
MSTRG.14531.1	gttcagcatccaaggattctttcgttttcctactgcagaaatcaagtatttatcatctcttatactctacagatggatcgggtaacagcgtcttacatctcgcatgtgaaaacaacccggttgggttaatggtggagcagtggtggagatagagagaacgactgctgactccgtacgacaagtgctttcgatggatttctctggcgacgagggaaacttttccatgtcattcaagagcgacgagagaaaagtcatcattttcaaaacttccgtactcaaatcctaatttagcggtggccgctatctccactctccaacgacaggtcgtccagttatttttctctaaatctatatttgggctttaagaagcccaaatatatatatatatatatatatatt…	438
MSTRG.31337.8	cagagttttaatacaatgctataaaaagagatacagaattgtctgtccttaaatttttatgaagtatcccacccttcaagcccttgtaaggcaaatttggcaagggccatcacataagacttggcattgctccaaccaccactacagttttgaaccatggcccataaattctctttctcagcctccgggctccccattctttttcttcctttcagacatcaactttggtggaggttgcattaacttaagattggttcagacttcttttattaggggcaacaccatttattaccagtgaccaaaagcaaaccagaaggaagctgcttcaagaaaacaactctctttcccataaaccccgccaacaaaatcaacaccgttccctgctgttatgctctccct…	438
MSTRG.18119.1	tccatacgtcatgtataccttgacacatgccttgcaagtaataacaggaatggtatctggcaggcactccaaccaaagagtgccctattcattcttgaaacaaaaatatgaacacaaggtgataaactaaatatgaggatttaccagagcattatttctaccagccggagctgctgcatttcctgtgggtgctgatggcaagttgagttctgcatccagatcaggttccttatcaggttgcagataagaaggaacaccatcagcctcggtttccattcccatgtctgccttcagagcatcaagttctgcattgcaaaatttaatcagcattaaataacatgtatataaacacatggaacattctcttccaatttaatgcatggatgtccatttaaaatt…	440
MSTRG.2897.1	caacaaaaaaaaaatatatttgggatcgcctgggtccatctagtgctcctctcggacagaatcaaaactagagcttcgttctccaccactgtgagtaataataaataatgcatatcaacactgcatttgcatatcatttatttataaacattatattttttatttacatatttacaatatattataagtattttatcatatatattatgttacgatcactataattatatttatatattgtgcatttggatggaattggtgtattatgatgaatgaaatgtctgattatttgtgctgtgactatactgtgatttgtttgtgtggaattgggatgaagtgggtcaccatgggtttgtgagaatggcatatgtgatatggatcctgaatatgatatgaaat…	440
MSTRG.13218.1	cgattatctaatagagatagattgtcaaatatagtatctaagattaagagacatggaataaaagttccaaggtggagaattttatatctactggctgcttttagaccccttgttttccttttttattatgcagtaaatgagtcttaccactcagctcttccatcttgttttccttattccgattagatagtgaccagaatcaggaatactagtagtgagaaacgaaagaggctctttctttcatggtaggagatatttggttttttttgaatattccgaagattcattaactctgcatagctcgattcataagaaaaaagtgaatctgcttgaacaggagatattcggtttttgttgatcattctaaagattcattgacgttaaatagcttgattcaga…	441
MSTRG.24863.4	ttccgagatcggccgtaatacgaggtaaccagaaaggtgcgaagtcgtaaataatccaatcaggagtagaagtttctagaaactgaagcagagggcattgcaggttatcgtaggctttcttgaggtatggaaccttgtgcgtgggaatgtcagtggtggcctctgaattaggggggagatggtcttcagaaggtaaagtgagggtcactaaatggacaaggtttgctaaatttggagggattttgggcaaacgatggatgtttttaggggtagaaataaaggagattttgtgacctcatttggctaaaagcttggcgagctcgaggaatgggattatatgaccaaacgctaaccatggaaacagagcaatatggagctttttatgttcattcatggtga…	442
MSTRG.17363.1	atatatatatatatatatatatatatgttttgatgtcattatgtattgtgaaggctcgccaacaaaaagtcagagaagagaaattgagaagtttctgaaagagtcttatgataacctcttcaatcaaggttcctcaaacggaggtaaaaagtacaaacaacagaaatatccaaaaaagcaaagagctaaaggcagtaacagttcggatgctgcagagttagagcatgaactagtggatgtacctattagttatgcagacctttgatccaacttatagaaccagaagatgaaaaggtgcctaaatattattattattatatatttatcttcctaattagtataatctatgtatttacaagtgatccttgtataatatactttgctttaatgctacctaaa…	443
MSTRG.18799.1	ctccgacgggtttggaagtatttatggacatggcaggtggtctaggctcccttttatgtttttctggagttctttcaccaagaggaacacccagcatcaaagactcccatttgcagaattttgcaactcttatgtcccgcaaattgaaaaggaatatataattgtgttattttaatctacccaactacagaatatcccagagtcaataagcctctaccccaaaacagagcaaaaacgacaattaggtacaccaactccacaaaactgagctccgaatgaccttgctctgcacttcgttttcagagagatctagtaaagtccgtttagcaaaatttgatagatggtgttagttacacataaaatctctattctccggagaagataacaaataacaacacg…	443
MSTRG.30994.1	ttgagcttgaggtgccattacttttgagcgtagcctcctctgctttattctttgcattcttcaattctctcttattctcaagttcagttttgataattgaagatactgcatgaggtgtagtaggttcagttttggcatctgcagcaggtttagcagtttcaagatgacagattgaattggcagtgccatcaataccgcatgttttagatttacaatcagaaaattcattggctgtagttcttttctctatagtaggttcagtttcaggcttgagtaaactttttttgtcatctacaggagctggggaagaagaaccttgtggggattcatgcagacttgattccaactctacactcacatcattggtcgatgcttcagtcccctgtttttgagtatggt…	443
MSTRG.6697.9	tcaatagggcaagtctcttgctttgggggtggaggtgggcatggcactggaggtggcggaggagggcatggtgtttcagttggcggtggcttcacaacaggaggctttggtggtagagttggcggcttgatcaccggtggttttggtgtcggtgttaccggaggggtaggataaggcggcggagttggggtaacaggaggctttggtggtaaagttggtggggaaatgattggtggtttgggtacataaggtggtggctttacagtaggaggttttggtatatggggtggatatacaattggaggcttgacaaccggaggttttggtacatggggtggatatacaattggaggcttgacaaccggtggttttggtacggttggtggtttgacaacgggt…	443
MSTRG.29614.1	aagaaagtgaaaattcaagtaccgagaaaatgggcaagtccttcaagtccaacaggatcgctgaagtaaccaacgccaacatccattgaagcagaacactgaacaaaatttaaccgcagtaccttatcggtatcgggatcgctaatgaggagaacctcaagcgagtttttaaggacgatccgccgatactctctcttatcattacgcggcttcactatctccacttcctccaccgccatttcagctgttgctttgcagagagggaaacgcgggacgggaaattaataagagtaagtaaacgcgagtctttgctctctgatcttagattatggtgatttataaaagtatcaggcagcattgtggaagtcaatcggagactaagaacaacgacgttgacta…	444
MSTRG.12036.2	gactccacgaattagatactctaaatggattacaagtggagctcataaatttcctgaattataatcatctgaacatacagaagacaccaaatatggaacctcttttaagttaccacctccggagagtcatctcgcctgaaaaattttccccgctcgaggagaaaataatgatggttaatgtggtagcccaactaagcaaaatggtggcacaacaaatctctggttaatttatttatctaagtgcggagtggacctgtcacaggatcacgaccagaattggcatccttttgtttcaaggagaggtttgcaaactgggattcaaggtccctgctgttagttcggcgatggctggaagatggttgctgctcctgctgctgtggctgttgctgttgctgttgc…	446
MSTRG.31337.3	ctcaaatattaattaagttcttcaaaaaggcatcagtagcggcatttttctgctacaatattctaatagaaggttcaatcatcatcttaaatctttgaagtaatagtgaaacgtgatctttaaactacattcatcgcttcctttttttttttttttttgcttcctttgccttcacatttgactgtggtgctctttctcagcctccgggctccccattctttttcttcctttcagacatcaactttggtggaggttgcattaacttaagattggttcagacttcttttattaggggcaacaccatttattaccagtgaccaaaagcaaaccagaaggaagctgcttcaagaaaacaactctctttcccataaaccccgccaacaaaatcaacaccgttcc…	446
MSTRG.22663.1	cgcggtcgtctaacaaagaactgtggtttataagggtatggttagtttcgtcatttggcttcataaattcaaattggaggactcgaaccaaactttgacctaagtgcagccagatcagataaaattcatagatatttttactttccctccgaaagcgagattgggtgaggtcagaaaagcaagaaataaaaaacgggaataaattttgctgaaatagaagatagcaccgtaggaaagatcaccggtcgttgaatttataaccgccaaaccctaggaccagttcgctcaattcgcttccattatgaatccttacgatcatagatattccgaccccgaatcgtaccgtcgccgtcgcagtgacctgatgggtccacctcagccggtgggaccgccagtggc…	447
MSTRG.24573.10	cgtacatacctgaactactggatagatgagattagcaagttggattgacagttttatccaaacacctctcttcccctgttgcttccattgtgaaagggaggctctaagtaaaggaacaaaaatgtcggcgtccatatgctgcttcatttctacaacaactccatcatataaatcatcaactgcatcaagcaatccaacctgctcaatttcactgtcaggaaccatctgatccttcgaaggcattctacttgtgatggctagcacgttgatataatactgcaaccttccttttcaaaaatcagaaaaaagaaaatggtgcagctccaggaataggattgttggaaagtggtgaacttgcataagaataccaaagattttgttggttctcaatatgtgatt…	447
MSTRG.24280.1	atgggaaacattcattttatttatggatttaattattataaactcgatattacatgagaactagtttatcaactattagattttgaaataatatcacgaaatgttaaacacatcaacaataattgtaattatcccaatacaatttcaaaatctaattgtttggcaaattgcagatactaacagtgaaatattcaaccccataatttttgttgttgggttggaggaatgcacaaacacctaccatgttcacaaatacaattttcacagaagcatttggtgcctacgcaatcagaattttgttggcatttgaaattaattacggggcctctagcaacaatcatttgcaaatcagagacaatcagcagggaaattgcaatgaaagcaaacttgagtgcctcc…	448
MSTRG.25961.1	aagaaatgtaactgtacagtatagattgtttgtttttctgttctgaaatctgagatcatccatctacaagaaaatcaagattatattctgagatttcctttccctttcaaattgaaattaaggtgaaaaaaagaatgaaagaaagcttccatatatgattgaaggtttgtgcattagaggtagccccattatttggagcagattgaaacggaaacctcagagtgggcacaaagaaattgactcagagtttggtggaataagtagagaaagatggattgacatagcagtgagatactaagacagtcaaggtataccagccaaaacgtcttcctctgacttttcactataaggtatcaattatgttagcacaatgtccagttcttcgtcaatgtgttgtag…	448
MSTRG.29607.1	cacttggcaaaagattcatcattacaaacagagataattccattcaatctatattacattttagcttcatcctaactaaattaaaattcattctaacatttcaaaaataaattacccagcaaattacttcaatcaccatttcaacataattataatgatggacaaaacaacttaaacccataaaaacttttctcgtttttagcttctctgcaactcaacttctatctcattcttgttcttcaacaatccaggaataatcatctttgctcaatcgaatcttgcaagcaacaaatctcattctaggattcaactccatccatgatgttcaaattgggcatacaattccacacttgcaaaatcgaaaatccatctttgagaaggacaaaagaagagcgggag…	448
MSTRG.31183.1	atgtcacgacccatttccgtgggccggaccggcactaggacttgggtgggcttaaggcccccgaaacccgtagtaagcctaacttatttaaatctcacattctattcataattatggattcaggcccatttacttattatacatttgcatctaaaatacagttcatatgtttaatatgaacttttattatttatttacaacccaactggaatacaattgcggaactctacctttatatttacatcgttatttctatcattaacagtcttctacaataagtgtctcaactccatagggctttcctttctttctattaccttgtgtccaaggcttgcctgaaacggcgtgaattgtcggaaaaaggtgtccaaaacttcaagctcttccccttcaaaatag…	448
MSTRG.31332.3	ctaggctaaacctatttccatcattctagcaaggagttaagactacaaggcattagttagacatggaaaatgctacgtctcatctcttttcaataatttttcgcctctctttctgggaagggcctgtaaaggaattgccaaaaggaaatgccaccgcgtatagctgcttagagaaaacaccatcgtttttcaaataaaacacattcaacgcttgatgctgcttagaataataataattgccggaggtgggaaatcacagatatgcagagccttcttttagttggtatgccaagaatcgctaaggtttcagaatgattttacctctagactgagaatcactgcctgtcaactcttggtagctaccaattagataatggcgaagattgcaatgtagttaca…	450
MSTRG.11255.1	aaaagatgactttgcattatttttgagagaagagaacacgtttgcatccaataaactcttgttccaattgaaaagatactgccattacttcttagagaattgatttaacaagctaaaacgaataagaacattttacagtttcaagctacccctgatcaggttaaagacatattgtgcctgctaaaaaagacaagcatcttgcttttttgaagttttaagtgacaatgagaggttaaattaaaaaactttttcactaacaaggacaaatattttaagcagaaattacctttttcttttccctggcttgttctgcagtattagtgcgagcatatttacttgccctctcattgccataccctattcattttttgaaggaaattaatatttggaccgcactca…	451
MSTRG.15093.1	aaatatggattattttgtaataactgatgtattttgcaacttaccaatttctcttttgattcattgaagatttttgtttcaggatacgaatggtttgactagccaaaaggtggcagatttgtccttggctgggtttatatttacagagatttagccattgagagaatacactaacatatggaaaggtgaaaccatgtaaactaagttttgcacatgtattatttcatcttttacaatttcctagtgtaaagaaagtgctgagtactccagttttgctctggataaaggcagtcataaattcataggaagtcccaatatccattttttttttttttttttactgtacaaagattcacaggtgaaatagcaaatgctccccttttattttgtgtgaagaca…	451
MSTRG.17259.8	gaagctaattgtaggataatgttatggcgctgcttgacttagggtagttttactgctatttacggtgtttttatttagttattcagtgtttatcatgttattatcagtttctttgttagtggctattagtggggtggttaagcaagtaacttattgtaatgggtagttattagtgggtagtgggtagttttagctttacatttagttgtttaaaaggctgttatatcaggaaaaatgtaagcagaattttatgaaaaggttttgagttcctaaaactcagagattgtagagttctctcttaatgagctctaggagattgcagattctctctaagtctgtcaccattgatagaaggaagaaaactccttctaagatacccatctcaaacccgattcccct…	451
MSTRG.34444.1	ggcaacaataattttcaataaactaatggatagtcaaaatccgtgagcataaattcaaatttattccaaatttagaaaatcagcttatgcttatggtttacgaatttgggtaccagaatgctgctgctcctcctttcaaatggtttaactaatgtccactattcatggactcacccagcattctcaaaaaataaattaacagaacagaattcaaatgcattttaagataagacaataatcattttctatgattgaattggaatgagagacttacagcttaaggctattcaacaaaattgcatcaaggtaaatgtgcagtgtcatatgtcatagaattacacatttaaaagtaaactttggcacttctcaagactttctcaatagaagttttcattgaca…	451
MSTRG.24125.2	tccttctttcttttttatcaagtaggctttgattgcagtttgatttcaaagtcaaaagttttgtaaactacttgattgctgaatataaacatggggttatgcatcttcatttgaaacttggaagaaattaaaaaccagagcatatgaacttatttcaaggtccccacaaaaatcaatctgcctgtttgtttctgcaacttggaagaaaaccctaaaataagaactgaacagctacagttcccaacaaaagccactcacatgtcttggcatacatcatcacatgggcttgagtccttcggtggtggccaccccttcgactttgctactctttgagggctttttagccataatggtccggcaaccttgccattcaattcaccgaccatatggaaattgacc…	452
MSTRG.16581.1	taccttttcacctttctttgttttatctcctcccaatctccaacaataacatttagctcgctagctagcttcactgttttttatttgaatcttcttttcaatgttttctgaatcttctctgtttggtttagttgaggattttggtggctttggatttcttcgctgcagagttttttcaccggcaatatttttatcacctacaactccaattggaatcacaattgaacttggtatatcccattctaatggttatgaggagaatagccaaacagcgtaattgttgaacagttttaattcagcctcagctgaaattttatacatatggcatcggttgatcttcatgcgactgattttatgaagtcaaaacaagctaatgggaatattcaacttcgagttaat…	453
MSTRG.31604.9	tggttgggtgactcttgagattctgattttgagctattttgtgatattcaatcttctgcatgaaaaaggcaaatttgagcctccttttatacgcttgagttttcttttgtgatgttcattcttctgcttgaaaaaggggaatctgagcctccttttaatatgcttaaatcaagggatgcttgagttaactttggttaggtgactcttgagattctgattttgagctattttgtgatattcaatcttctgcataaaaaaggcaaatttgaggctccttttatacgcttgagttttcttttgtgatgttcaatcttctgcttgaaaaaggcgaatctgatcctcctttaatatgcttaaatcaaggcatgcttgagtttactttggttaggtgacctgtga…	453
MSTRG.4251.14	aacacactgttgaaaatcctaaaaaaagaaaatcaacagcttctggttacatcctatttactccaatatattcaactaatcaatttgctgaaggatatccatacttcttgatttagattttggatgtcctcaataatattaacatttcaattccgaaattacttttagaaatctaaatttcacaagcataaagtcttatcaacctttcattcagcatcattcccaccattcctccatcagtcattgcacacgccaacgtgtctcacgcttttcaataactcgaaggcaagcacgcaatgcctcaacagctcgctctctaacctccagtgttggatgcctcaatgcaacccagatagcgtcgacaaattcaggtacatgaacattgaatactgtggaagc…	453
MSTRG.26908.1	gtacaaacgacaagctgcaggaaagcatggctcttgattcttgaagagccggatgcagctacacgtagccgtttgaagcaggtggcaacaaaaggttgttatcttggattgtggcacgtggagttgctgttcttgctgcggcttctggcaatggaacagttgatgaagaaatatatgatcatttggacggtgataacgagtgagtatatatctcatgccattatttattttgcatatatttgtttgtcaaaaatgggtatggtttgtcaaagatatatatatttgtttgggaaagtaaataaaaaagaccgcacatatattttatttgtagaactttttgttcccagttggtattggttgaaatttttgcattctgatgttgcaaatcctgaatatgac…	454
MSTRG.22160.1	aaattattttaatgaaaactgttacgtcggcatggaccacctgtcacattctccaaccatcgccaagatatttttaaagtcccttctagtcttcgtcacatgtttaaacatttcccgcaggtttttttctctctgggattgcctttcagttcttttaacgagcaaacaagtgttgattttagacagctgcgatttgataaacacagtatttgatatcaatgtagaagtgtatgaactcatgctgccgacctgctgtccaaggataaaagtctttcttcttcttacttttactctgttgctttgggtggtgcctcggtgtttggggtttcaggctggcttagttgcaaatgggtcgggatgcaagaattttcttcaccgttgaacccatacataagaaag…	455
MSTRG.18815.1	gccaagccatcgttgaacgacccggatgaaaagtgactacgctgcgtttaagcagatcgtccctatagtttcagcgacagtagttttagttttagctaactttgagtaaagtgctgctaacgtcatttccacgacaatcaacatgtgcctcgtcgaattcataatatgctccatctttgtcaatggacaattggtcctacttgacaccttctcagaatatgagctgcatcctgctacagtgctacgtccttatcctctctttctttcgctaactagacatcactattctcagtccaaaaccagtctccaagaggggaagaagaaaaagtgcagttattcggcttagctgctaccgccggcgaccaactggagaaggaggcagtcttgcagtgaaattac…	456
MSTRG.9306.1	gtcaattccgagggccatcattgtctaatgtgcacatctagacctgctatctacaacctcaatctgtgatatgatttcaacagaagagggagcaatctacaacctcaacatggagggagaatttcatatcaatcatatatcatctagtgatgatatccatgttcaatcgatcgtaatatcaacttcaacaaatgaaatgatattcggggtaataaccatatctatatcagctgtaagacttttaaaccattccatttatgtactaatatcaaaatcacaatggacaacatttcatttcacaaccactgctaaaaacattcaatcacggccacccctcatactacagatatcaattggccaacatcctcctctttcaaggtataagaatcataaaactac…	456
MSTRG.12116.1	aataatgttgattttcttctgaaatgtattagaaatggtccaaaaatattaacttttacattctcaaattttgttctttttaattttgtcaaattatgcagcaagaacagaatcaacctaacaactctatgcagctacaggtcttttgtaatgcaaattgggcgtcttgttcatttacaagcaaatctttaactggattctcatttttcttggagatgtaccatttcctagaaatttaagaaacaagccttctgtagaggcagaatacagaaacatggcttcctgtttcctacataattcctgtaatggtcctgctcggtttacagtggcctctcgctgtttgcaaagttcaaattggactaacgattctgataaatatcgctcctttaactgctttca…	457
MSTRG.28862.1	gtaggcttgatgcttggcattttcttactgagttcactttttatctgccactcaatttggaagagaattatgatcagatgcagacaatacaaaaatgtaattacagttgaagtacaagctgaaggatcgttaagtggataatcttgccaccacactgagccactcccatcaatagtgcctgttccctgaatttatggaccagagaacgaaacgggtcccacaaggaatacatattctgctggaatgagcattgttgatgcctccaccttacaagcagctgcccatgcagcctggaacgcctgtgatgcaccaaaacacaccatttattactagcaccaaaatcaagcacattaaaggttgcagagcctttgattggtgatgttgatggtggtgtatagt…	457
MSTRG.35527.2	attttaacataactacaatttattattttaattaatattttaatactaacatcatacaaagaaaaataattagttaattaatattcaaattccctttttttttttttttttttactcaactaaatcagcttaaccgaatgaaattaattaattatatatcttctgcaacatcttcttcatgatccatcaatttccaggaaccatctgattgctgcaccatacccttgttcttttgaatccgccatgaaggtggtacaagatactcatcctttaaaccatctaaagatttgtttactaaagcaatatcacgattaatttctaacttaaaccctcctttagagccttgcgttcctgctactccatgcaagtaaccttccaagttatgccaactggaaacgt…	457
MSTRG.18023.1	agactacaaatttcattaattgaaaactatatacagatatgatatacatatcaatatgtttctatatttttgtatagaaagtctaataataaaccatttatacaaacaataaaaaaatacaatcttgatttgaagtatttgatcaagttgacacaatataatatttgtgtcacaggcaatcgcttgtatcacttggtggctatttatggtcatggttcaactccatagtctttctataagtttgatataattatcttcaaatttcttcttttattggaggaaagatctgcacttttttcggtggccgcccgtggaagaagaaaagaaaacttttagattttagatttgaagttttgagtgaaagagaaagggtcaagatccaaattattctttttcagt…	458
MSTRG.26181.2	gacgagccaaatggatacttctattggatgtttgatagctaaatcgtaatgatatcagaaattattaaaaatgggaacttataaactcgaagaaatgagaaaaatgacagaaaggcattgaaaataccatcgcttggatgtgaaaaatatgggacgaaagaaaagaagatttaagcaaagaccattgaaaaataatccagtaagacaaagctctagaaagtactatatacaaaatttcgtcaaccatgtaggtaaccactgcctttgggaaaattttgcagtgacatcccgcaaggcacaacccaaaaaaacccaccaactccaccaatcacaactgcgaaatctatgccatttcctcaaaagaattcctatcagcatcttgccatcttcaaatttatc…	458
MSTRG.35716.2	cctgacatccttactttataaaaaaaaatacttaataatctatataaatctgtttctaattaaataaaaacaattcgaataatgaataccctgttcagataggagtgaaataggcttgtcaattcaaagcataaaggcacaaagtgctatataaccaatgaaatacttgcccaagacagaaattgcacgtggcagcccacagttcttccttgttgcaataccacagccattgcaggagactttaacttctgcatttgcaaggattccagtctcatcattcccactagtgccacagatctttttttggcttccagtcattgagattccagcagaaacatccgttgctgatgctaggaattctagattactcggcaattgttctttgggtgttagagagtg…	458
MSTRG.1315.1	tgttgtggtggctgtggaatcaagaatgccgttgagggaggtggaggagtcagctgcggtctcgaaaagaaaagctacgtgatcggagacttgatcgtcgttggaagagattgattcacttggagaaataatgttggcaaactggtaatggggatcaaaataggagacgatggtgatggggttggactatcgacacgtggaagaaagagattgggtgagggagtggatagagctgatatctgagatttccagatgatggggtttgtatattggagggtaaatatgtaatattatattatttatttatcattattattatgcccttggattttaatgcaaatcacgtgatgggtatacagtgtttcttatcctgctcatgctgcaaaataaccctttttt…	459
MSTRG.30892.1	caaagactagacccattgcctatttaagttaatcccacacccatcttccctcttttctaaatctgccaccaaacaacccttattctttctctcttcttcgtaacgttaacttgctttcatctccaacgggaagaaaaatgcaatttgagtataaaacatgatttggtagaaatcttcaagcctaatagattctccggcgcacaaagaaaagaaactagtgccatgaaacactaatcttggaattgcaaatttggaagcagcatcagtagcccaaggaaagaacatatcagcaacaagacaattagggcggcattcttgaaggagcttttcaagagtccggcttcaactgaagggaattcgaggattcgaatattggtatcaaaacccaaatcttttgtt…	459
MSTRG.23261.1	ggcatttaaacttcattagagtaatgaaattaagaagtcaatttaatgagaaaaaccatgactgtgtgatgcttaattgtcatgtcctttacagtaactgcaaagctggttgggagattttgtatttcatcttctttatctcgatttttttgaacaggtcagcgtgaagttaatggattaaggtcatcgtccgcaaaaacaagcttgtaattagcacatggatagtaatagaacttcagccaacgagccctgtctatggttaagacatagtctaccacttctttccatccttcatccaaaaattttcgctttgtttcatcttctgaaaccaaaaccttcatagtagcaagaccatccacatgcaatgtaatgtattggcctggccgtaggtgtcccacg…	460
MSTRG.29979.1	cacacatatatactacaaatggttgagacaaaaagcatcagaataattgagaaacagtagtgtaaaatgcaaaaaaacaacaagacagaaagaaattcaagaacaaataatttcagtaacttacagaaagtcaaaaacaaaagaatggacttcaagcttcttgaaaacccaaaaccagaggccacccacatccacatacaaattttagtgcaaagaaactgaatagccttaaagacagtagtagctgtagtgtttcaatggaccaccctcatctaactggaaagaaaaattctcgttctacattcatgatttggaagatatacccatcaacaaaatggccagacaatgccaaaagcatgtgaaactgtcttccctttcccaccatcattttttcttttc…	460
MSTRG.22107.3	gtttttgtggagaaattaaaattaattccaatatgttatttatattaaagatccagttaattaataatacaaggtaattagagaaaagaaaaaagtgcaacaccagaatcacaaatcaaactgacctaattaaacaaatatatccagttagacattaatcatcttctccttacagattgctccttcaagaccagtagtaattgtagtagtagtagtgctggctcttcttcacaatggaataaccttctaatgcaaaatgactaaaaagaccattgattacagaaagggatgaaatgaaaccctttgaaggaagggcaaaatgttcatttcatcttgtataagaagaaaatggcccaaatgggtggttgagaaagatgagaagtgcttgtcctcttaagc…	461
MSTRG.27412.1	tttgtcacgacccatttccatggaccggaccgacactaggacctgggtgggcttaaggcccccgaagcccgtagtaagcctatattatgcaaatctcatttactattcataattgtggatacaggcccaataatttatttcaattatgtaccactagtacagttcatctacaacccactagaatacaattgcggaactctacctgtacatttacatcatcatttatttatcgtttacagtcttctatacttatgtctcaactccataggatttttctttcttctattacagtttttttgttgtccttcaaaggactgcctttcttattgtgcgctcccagactttgtcttcacagtccgaaactttataagtatctatataataagaaaattctacata…	461
MSTRG.27663.1	tttgctcaatcccacatcggtgagattgagttatgagggttgtaggtttggttataaaagaaagctaatgtttagctttctaatcacaccaaaacacactaaaaatacttgaatgtgttttatattagggatttagagcaagtctcttggagtcccttggagtataaaatatttggggtgttttgagggtgtcgggtagaaaaatattttgtaattgtggttgtaacaatttgccgcatagtgaatattttttcttggttgtcgtttgacaacggtcgtggtttttctccacttggggagttttccacgttaaaatatcgtgttctctttaatttctcagtcattattttattttctcatttgttcctgcttgaagccgatccgaaaggcgggaaaaat…	461
MSTRG.7690.2	ttgggaataattttttcattatctttaacgcattttcttgaaaactaattataactcaccaagttaacccttcatgaaaaacagttttcatggtaaaaattactcacatccataaatttgaattaaaaatgaaaatttttaccttctagggatgagatgggagggcagaaatctcttctcacttgagcaaaggtctcgagtttacgcttctgcaacgtcgtctctttaacactctccctgtcctgtactgagtttatatgtttaacataagccgcaagttgtaacaaggattcaagcagtgagcttccagcaggaactcagaagaacaaagatgtaaatgatttactgatataattcaaaatgatcttcttagaccaagaggttcctgttaatctcttt…	464
MSTRG.14015.1	gcccgtagtaagcctatattagttaaactcatattctgttcataaatgtggcttcatacccaataatttatttcaccaatatatatcaaaaatacaatccatattattaatatatgtgctattgttatccagttacaatccatttggaatacaattgcagaacttcataatctacagtccttaacatttacatggctaacacaactattaacaagtttctagttccgatatttcaactcagtcgggtccataggactctcgtttcttcctattaccgattgaaaatcggaggacaaatccacaatccacgagagcagaggaaaaatctgtctcttggtgcctcgccggaccgccaccgtcaccgccgtgcacggtggccggaaagtcggtcttgcatat…	465
MSTRG.24406.2	catcctccatatcaataacataaaaatctgctggaaatattaagttattcacctgaactaacacatcttccaacactcccttggggtaaactatagatctatcggcaagaacaataagtatcccagtttcttttaaagggccagcatttagttgcaaataaatagaataaggcattacatttattgatgctcctaaatcacacatagccctatcaatcccgaaattaccaatttgacaaggtatggcaaacatacctttgtctttgcatttttggggtaattttctttgaagcacagcagaaacattttctcccacatcaatatacccagataatttctttttattagtgcacaactctttaagaaactttgcgtacctgggtattttcttgatagcat…	465
MSTRG.14907.2	aaaaagaatccagcagctcctcatcctctgacttagtgattttatcccaaaaaggcaaataaatagagtcaaactaatacctgcatctatttaatcacatagaccaacaaacccatcaaaaataccaaattatatgactaaaatagtcacatttttataggttattcggcacaaataataaacccatcaaattcccccacacttaatatttgcttgtcctcaaagaaaaactcaatctaaactgctggacttgtgatctaaaaccaaaacaggggacgcatctattgggtacaaaaccttcgaacactgctactagaagaagagggaatggctccgaagctactgattgggctctatttttgctggcgttgggcgatctgaacagagactgaacaatct…	466
MSTRG.18882.1	tcaaaactgaaccctaacccgatatttttgcaagggcagattgcaaactaataacagacaggaggggtatttagggcaagtggttaaaaatgtcgcctggtatattatagcttggcttccactgcgcagccctctctctccctcgtcgaggtctacgcttgggtctcctttttctcaaaatcttttcccaattctattaagctcgctaaccgttttgctttgcagactttccaaaccctaatcttaaaacccaaatccaccttctcacagcctcgcaggtatactcatctctccaattcctaatttcattttacttgttaaattgtacaaccctaattttttctcaatcaattgatttttgtttcagaagatctaaccatatctcgtttgttttcgtaa…	466
MSTRG.25889.32	ctcttgtacgcttgaagagcacgactgctgcggaggcgacggtcaagaacgaaagcgacgggaggtataaagaaagactgtggctgtagaaggagagaacaagagcggcgcaggtagcgggtgggagaggagaaacgcagactttgagttgagagatttgagagatctttgcttgtattgttaaaatgcaaccctaagctaaaacgacgtagtttatttgtgggttcatttaaacctcctacatacaaggactaacaatcatcatcatcttcttccagacaagaaaacatttgaatccacaattgcaagaatctagccggtaccacggttgaagctgcggaggcgatggccacgcaaggaagcgacgggaaagtatagaacaatatgactgtgaagtag…	466
MSTRG.25889.31	ctcttgtacgcttgaagagcacgactgctgcggaggcgacggtcaagaacgaaagcgacgggaggtataaagaaagactgtggctgtagaaggagagaacaagagcggcgcaggtagcgggtgggagaggagaaacgcagactttgagttgagagatttgagagatctttgcttgtattgttaaaatgcaaccctaagctaaaacgacgtagtttatttgtgggttcatttaaacctcctacatacaaggactaacaatcatcatcatcttcttccagacaagaaaacatttgaatccacaattgcaagaatctagccggtaccaaggttgaagctgcggaggcgatggccacgcaaggaagcgacgggaaagtatagaacaatatgactgtgaagtag…	467
MSTRG.20021.2	cataacgattcaaataatttataataacaactaacctggtaaacttctcgtatggataattcatgacattaccatattgaatcttcaatattaaaatttcctccagcctcacgatctgagttctagaatgtcaaattgagtgtttgccatgcttcgattcactgtttcctccagcctcatgattctatcactcaaatccccagtagattaatcatgtaacagtgacctttcttctaggttttgaaatcgcgcggcgtgtgtcatcgtggttttctttgtgagttgcgaaaaaagcgaggtaaggctttggtctaaatcggttggctctgatgccaatttttcaggcgcatcaaccatagaacctgagatggaacatgaatgtagattcttgagtagttt…	468
MSTRG.33494.1	acgtgtaaaagaatataaatgaggaaaatacttgcgaaataagcggctgctggactccaagtcggagcggagggaggccggagaggtgtgctccgctgccgcacacagtttgccaaaaggttttcgctgcaacaaaaactgaaaatcgacaatccactgaattgataccgctttggatttcttccttcaaagccacttgttttctgaatctccccaaatttgaaatttcttgcgctgttacccgtcgtttgcttccattctacctgccgtttttggcaaaattcctgttcacactcaccaaatcccgatcaatcaaattagaaaatacatcgattctaattcagattcgcaaaaacacagacgaaaaaaaaaaaaaaaaattcgtttcgtcaatatctg…	468
MSTRG.20299.4	cacctcctcgtcctgaattttatcctccaccaccccaccaccatcatcatccaccgccgcctccgccgcctttcgctccacacccaccacctcccggtcctcctggtcctcctccaccacctttctttgatccatatatgccacctccgccctggcaccgtcctcctccacctccttactagcgcatttgtattcctaagctaaagtgcttgtgatggatgtgcaagaagtgctgtagtgatcaactgagagaagatacaggaattgaccatcgctatggttcttgatgaatttaggaagaaatacaataatttactttcttttatttttctttgagctgcttattgtattgatgtctctgcttcttgaaataatatggattttagaacactcaattag…	469
MSTRG.23382.1	aagtttatcttctacatttcacagttcgagccccatttacaatacaacacatttttagtataggctaacagaattacttcatctatattactacacgactagatgtatgtaaattctacaactgcggagtcactaactgtttgttatacacagcttcctatacatataattacatagcaaaacaattatggaactaggaaaacttttaataaccctgcggcgaagaaacatagcttaacccgaattaaagagaaacttacttccaaatagaaagtgccgctgctagttcggtcgaaagtgaaggaggtagtggtcgaagaaactgcaagtgagaagatcgggtcacaaacgccggctaaggacaattgtcgccagaaaaatgaagaacaggactggtgg…	469
MSTRG.3196.1	aggaaagggtcggtagaatcatgaatgagaaatgctagttcctgaaatactattcacacgactaaaagttgggaaaatctgatttttgactattaattgacactattaacaacattttacaaggaaatgtgtaagttagggtgtttattgtagattctatgaaagaaattagaatgattgtgatatggcagtagccacctagctatttgctcaaaatttctgccttaataccaggcatttgacatgataaattaatttttgttggtaaatgagtcaactagtgtttatagtatggattttgatcgagaaaccttgattttcttaggttagcagcagccagtttagttgattttttgaactaaagctatgatatgaagcaaatgaagttgtaaattgagt…	469
MSTRG.17948.1	tgctaaagtcctttttcttccaaatgtattctccagctccttagccaagtactcacataatcaaaaggcctcgtttcttccagagcaggctgttgcaaaatatactggattggctgccaagaattgttgaaaggaaatcctcgagaagaagatattcactggaactgtgcttttgaagaatttgatgatgttgttccacttgaatgtttcctataccttgttgagggtgattttaccagaatcggagaatctgcaataaattaagaaggccaggatgttatttattgcaacaaaatgacagcaatagaaggaagcagaatctggtaattgtcatgaagataatgacagcttgttttgcaagtgtacgaatcgctacaagtaatatatgaatgagaagat…	471
MSTRG.21445.1	cttttcaaaataaaatttaataattactattatctaaataaaatatccaagcgtgaaattacgagtagttattatttaattttattgttatacttccactaataaaacatgagacttttttccttatggattaattattttccttatcatagaaacttaagacctctcaacccctattatttacaacaacaggctgaagcaaaacgagaaagaggtatacaagcacctcccttcggaaatcctttagcatggcaagcccgctcacaatttggaaaattttgacatgtccccaaacaagatcccacgagagcagttgtcggtcctgaaatgagtaagaaaacaaagcataaaaccacgatccccatataacggcgttgagtgataattggcattgatatt…	471
MSTRG.35316.1	tctcaaccgcatttttgcttctcaaagcaagatagctcaagtatgaaggaaaaagggatagaaaagcatcttcaatgtatgacacagaggagggcccacatgaccattttatatatggcataacctctccaacaaaatatcatgtaccacccaattaattatcttctccccatttgctaattctgttaagcattctttaatgagaatactttatagttaactgttgacttcattccataattataatgggatgccttctgtatttcagaatatgcccttgttgcttgaggaaaaaaattgtcaacgtaaaggaaactctaatgtggaatttaatacttgtactcaatgagaacctgttccttgttgcatatatgtatatctaaaatctcttgcaagttt…	471
MSTRG.4850.1	tccacttatatactatgcattaagaaaataaataataaaattaaaatattttttaaaaaattcttattatcgttaatttgatccatagccagtggctgtaaatcccgtttagttaactaatctccttacactttatacacgtaattgccggcccacccactgcggcaagtggactcttaaattttttttagttaccttaacctccaccaattttttaagaaaaaagccgcactaaactttttttttttttttgacattaataaactaatggtattatttaatcataaaggatggagttccaaacatttctatccaacttccgatccatcatttgcaacaaatgaagaccaccaaaccgatcatcaaccaaaatactgcctagaacaaaatcttccaaat…	471
MSTRG.36970.1	gggagatagaaatgctaaccaacacgtttatgctcggtcgtagtaagatacaaaagcgaagtataaaacagagtccttgccatatagtctgatatgtgttctgctagatgagggtacttcactccagcaattaacccttttcggaggataatatgtggcggctccaagtatcgcatagcaatcaaagacatagtacggtcaaaatgataaacttcaggaacatgttcaggggacaattttccgtgctctttaagtgcacgaccctcaaaataagctctttccttagtcataggccatgattctccgatacaacgtatataagggagtgcctgtttgatgacaaaagagccagcggagccaataacaatgtagacaaaattgagattcccatctccaact…	472
MSTRG.16137.2	taattagtaaaaattcagcgtgttacttgtttattctatatatgtaatttaggaaaattgatagattaagtattggaccttattcaagtacttctccgcgagtaagggtatatcagtgaggggcttgaagttcccataaaaagtgtcctttagagtcctttcactcaagaatttgaagggatgagtctggaacacatcatctttgttagccacccctacaagaacagcaacaccccaaccatcatgaacactttcaaatgcagaaatcatggcctggacatttcttgtgcactcaatgcttcgatctacacctccattagtcatctcagctaaaacctgtaaaagagtttgtgtgattagagtctttttagaccatcttcagtttaagttcaagaaaaa…	475
MSTRG.26158.3	tcaagtaagttttgttttctttgatttaacatgaggcttctcttggatttcttcatcatcttccgaagagctttctgccatttcatcaggaacatcgtttggaacattatgtttggtgatgaattctttcaatatacccatgcttttctctttcatacaaaccaattcctcagagatggtactgccctgacttgcatcaacagagtatatctctgacccaagtttaagcgtagctttgacacgaggcacatgaacgtgagcctccattgcaatcgtggagtgccgagaatgagggagctggaaactcaaggcagaggagctctcgactgttagaagcaggacggcggataattcttttgttatttcaataaataaataagatatatttctttagcggcc…	476
MSTRG.11614.18	ggctttagttttacattcggtgaatgttgttggcatgtgaataaagttttgcataattttaatacttgtttctcatgttggcagcagcccatatatctgctttctttcttgtgtgtgagtggctgtctggcgaggttttggtgggtgacccgtgagcttctgattgtgagctcttttgggatattcaatcttctacttgaaaaagcggaatgtgagcctctttttatatgcttaaatcaaggttggctttagattgctttgggtggtgaaccgtgagcttatgaatttgagctattttgtgatattcaatcttctgcttgagagtaggcaaatttgagcctccttttatatgcttaaatcaaagctggcttgagtttactttggtgggtgacccgtgag…	477
MSTRG.36970.2	gggagatagaaatgctaaccaacacgtttatgctcggtcgtagtaagatacaaaagcgaagtataaaacagagtccttgccatatagtctgatatgtgttctgctagatgagggtacttcactccagcaattaacccttttcggaggataatatgtggcggctccaagtatcgcatagcaatcaaagacatagtacggtcaaaatgataaacttcaggaacatgttcaggggacaattttccgtgctctttaagtgcacgaccctcaaaataagctctttccttagtcataggccatgattctccgatacaacgtatataagggagtgcctacactgtttgatgacaaaagagccagcggagccaataacaatgtagacaaaattgagattcccatctc…	477
MSTRG.35527.1	ggcaggggagatctccacatacttacatattttaacataactacaatttattattttaattaatattttaatactaacatcatacaaagaaaaataattagttaattaatattcaaattcccttttttttctttcactcaactaaatcagcttaaccgaatgaaattaattaattatatatcttctgcaacatcttcttcatgatccatcaatttccaggaaccatctgattgctgcaccatacccttgttcttttgaatccgccatgaaggtggtacaagatactcatcctttaaaccatctaaagatttgtttactaaagcaatatcacgattaatttctaacttaaaccctcctttagagccttgcgttcctgctactccatgcaagtaaccttcc…	479
MSTRG.20715.1	aagtagtgccttttgctctagctaagtaagagattaagaatgttaaacccataattcaactcctgattagactatgtcctttgtcttatgtttattcttaatcccatgaatgcccatgaatattccgataataatatcattgggttattccttttctccaagtctattgtaatgtctatcacctgtaaaatttatacctaatatgatctaggaatatcctcaacatctgagttttaatgtaccagttctcaaatggacctaactaattaagtattcccttaaaccattagatatgtcgcaaacagccatttataacacaattctcttcattcaatcataattgctaccaattgctaaggaattcagaatagctttacattgactccaaatcatatatta…	480
MSTRG.12324.1	aatctgagatcttgcaaattgggagttgagttggtcctgacgactaaattgatttgcttcctgctgtctggagtcatatcgaccaaccaagtctctgttttctcgaagagaatcccaggacctctcctctcctggcgaagaaaattgcggagtacgaccacgccaatcacgattgtctggctctgaataacgactctgaggctgaactggtggctgcatgaagcaaaataaaatcatttttcaaaaagccgaataacttaaatgcaagcagaaaattcatcacttaatcatatttgaccattttagttacaagcagtccagccataacagagcatttgttaccatttggtatttggaaggtaactagctgtctgactaaattaaacaattttaaaaatc…	481
MSTRG.22160.5	tcggcatggaccacctgtcacattctccaaccatcgccaagatatttttaaagtcccttctagtcttcgtcacatgtttaaacatttcccgcaggtttttttctctctgggattgcctttcagttcttttaacgagcaaacaaggttttgaaagagctttgttgaaaaatcaattttcatgcatgccgttgttatttgttgattttagacagctgcgatttgataaacacagtatttgatatcaatgtagaagtgtatgaactcatgctgccgacctgctgtccaaggataaaagtctttcttcttcttacttttactctgttgctttgggtggtgcctcggtgtttggggtttcaggctggcttagttgcaaatgggtcgggatgcaagaattttctt…	481
MSTRG.31884.2	ggatcatctccaacatgaagcggcctttctcctaatatgcattctcttggctaccattttcttttccccttctctcacttcagctagaaaattagctgctatcgagaaaggaagaacaggaagaacaggaccgtttgaatgcggccatgggaagagatattgtctgccctctcccaaaagaaaagacccaccttgtggcccttactcaaggtcagggaaggcttgttctcatgttccgaacccaccaccttgtgacccttacaaaaggaattgctctcatgttccgaacccttgaatatatatacatatatatataaaatgaagttatcttcattttatatataataatgaataaataaaaaggagagtgttatgaacttgccaactatatatatgtca…	481
MSTRG.36971.3	aaaaaaaattaagggcaagaaaacgtccctaaatcattggatttcttgcgatctggagttggatcacagttggatcggggcaaggcatgactgtcgtttggtacagatttattggacgtcgcttcatagtagctctgttattagtggagagagactattcatggccgatgatcgaaaagatgaagaaaaaatcattgctgcgagagagtaaaggcgagttgagaggctgaagtctgatggcgataacgggaggagagcaaaggtttgtggttttacccatatgaataaaatgcttcttcactcttaagcttcaacaacaggggtctctaaagagatttcctctgttccaggagactgaaatccctcataaaatggcttcaaatgatgcccattaacgtt…	481
MSTRG.10505.1	cttcctcagccaaaagatgtccatgtggcggcttatgctttggtggtggcttattacccttatgtgagtcctctacaacctctgtagctaaaagacgtctgaggggtggtttgtgctctggtggtggcttgtgcggtggaaaattcttaggaggtggtttctctcccttacccttaaatggcggtttttggaagtcctctacgctatcctcgcttaataggtgcccatgtggtggcttgtgtggtggtttgtgctctggtgttggcttttgaggtggaaaattcttaggtggtggtttctctcccttacccttgtaaggtggatcatggacatcctctacattatcctcacttaacagatgaccatgtggtggcttgtgctgtgagtggtggtgatcat…	482
MSTRG.10505.2	cttcctcagccaaaagatgtccatgtggcggcttatgctttggtggtggcttattacccttatgtgagtcctctacaacctctgtagctaaaagacgtctgaggggtggtttgtgctctggtggtggcttgtgcggtggaaaattcttaggaggtggtttctctcccttacccttaaatggcggtttttggaagtcctctacgctatcctcgcttaataggtgcccatgtggtggcttgtgtggtggtttgtgctctggtggtggcttttgaggtggaaaattcttaggaggtgggttctctcccttacccttaaatggtggtttttggaagtcctcttcgctatcctcacttaatagatgaccatgtggtggcttgtgctgtgagtggtggtgatcat…	482
MSTRG.15586.15	gcttcgatatggtcaattcttgaaaagcaaaatataattttagccttgatgattccccattttgataaatctccaacttggaaatatttaaacttatgaatgtctaagaggctccagtttgcgaaaaataacttaactatgagaaatatgttggaaaaccttttttgaataataactaaatctttcattctaagctagttaaggtcggctatatggattaatctcttctattccagaagtactgtcagatataattttacaatgagttcaaaccaaattttaagagtttcaagtataccagctgaatcagacaaatgtgccaacatattgtgcaatcaagcacgtcttagaacaaacaaaattcacacaacatataaaccttaggaaaaattctgcata…	482
MSTRG.34404.1	tctatgctttatcctcgcaattcttttctattttccgttccaggagttccagtattagaatttctatttttacccacccaaaatttagacttatttatactattgccctgtgatattttattttctccgtttgtgcctcgcttgtaaccattttggattgccacctctcacaatatgacaatgtgggtaatcagagaactagcataaacaaagacatgcaatttgagaaatataacatctatttcacaaaacgatatctcaaaagaggatttgactagcaaatgggcagagcccataggtgaggctgctaaatttcttgcttcactacagccagcagcatttatcttgttcatatcatattagtatttatgagaaggaaaagacgatattatgtgacaa…	482
MSTRG.22994.5	ttgcagttggacatatgtcgtgaccaactccgcctttcaactctctaatcgccaccactatcacaccataaacatatcaccaaaactgcaccgccgtctcaatctccaactccacctccaccgcgtccagggcttttaaattattcctcctccctgcaaaaagatttcagaggtaagagattaaattattattgttagtattatattaaatgctttccagatccacatactaaaaaatcctacacacagaagagagagaaattggatctctctctaagtgtcgcatctgagtctataatttcagagttaaaattaatatggggcaagagagcttcactccccaaaaaagagctagcggcggggggggggggggggggggcacaagttttgttgcaccca…	484
MSTRG.9694.1	ctcggattcgtcctccgccgcgcccaaattcatgttttcctctttcccaatattcacaattcaaaatctttcttatcctaaactgtacaaaaaaaaaattacaaaaaaaaaaaaaaaaaaaaactatacaagaacaagaacgttaaagatatgatacaaagctacacaatttataatttttgagatgaaacaaaaacagaagtttatatttgatcaaattgattgcgaatttgctgtttttttcctcctgtggaaccaggttttagatcgtagtcgaaataaaatgaatggatctaacattgatgatgttgtttcttgactgtccttaccggagattgaatcatcttcgccgccgtcggcgactggaaactctcagctggaaagttcggatctttgcat…	485
MSTRG.3575.4	ttaaacaaatgaacgggatacggatcggtaggagtaataattattgaatgtgtaaatgcaaaggatagcgaattatggagtagagttccgcaattgtattccaactgggttgtaaatgaataaatagagtatagacatttaatatatgaattgtacttggatatgtttgtaagataaattattgggcctgaatccacaattgtgaatagaatgtgagtttaagtaatacaggcttactacgggcttcgagggccttaggcccacccaggtcctagtgccggtccgatccatgaaaatgggtcgtgacagtttccttaatcaaattattttaattaattaacaaatcttgtttgtttcatgggtttctacaaacaagttagaaacagaatacttttccgt…	486
MSTRG.23075.1	ttttgttttaggtcacttttgagtgtttcgagaatttgtgtacatatattttatttttctttaatgcactaggtaaatagtactgttactagctaaagtgcatatcattattgtttcagattattttttcttttcatttcttttacctagcaatgaaaagtaatttattattattttttattagtggttatataaataataacttgcagttgagtgaaagggttgaagatcgagtcatgacatgtttttttaaaatgttataattgaatgttaaaattcataaaatataagagcaaatcatcattgaataataaaaaagagagaaaaaatgattaagaacagtgaaatattagaaaaattaataaatacactattaagaatttcgaaataaatatatat…	488
MSTRG.5083.3	aaacttttcctgaagaaaatgtaagctcaaaagtttgatgattaatacccacgtttacaaatttactgcacttgattaacccaatctcacttttgctatgcaaacatttgtttgctcaaatctaatttgcatgaaaactgcatagaagctatactatggcaagacaaatgagttcatgccttgtaagtgcaaagaacacagatgcacaacaagagatttgctaagatggaactcccaggaatttttgtgtgaaggaaactgttgggtttagcgaatgtttgattacaatcagatggttggattcaagaaaacaattgagatttctacaagcgtggatttgaagatttgcaaataagttcacttagggaaatgcatctatgtcaattttttctgggtgca…	488
MSTRG.22675.31	cgagtcatccaccccaagtaaattaaagcctactttgattttagcatataaaaggaggcttagatttgcctttttcatgcagaagattgaacatcacaaaatagcacaaaattagaagctcacgagtcacacacccacagtttgccagacagccactcacacacacaagaaagaaagcaaatatactggtataagggctgttgccagcatgagaaagaagaatcaaaattaagcaatgctttgttcacataggaacaacattcaccaaatttaaaactaaagccgacattgatttcagcatatcaaaggagcctcagattatcccttttaaagcagaagattgaatatcacaaaatagctcaaaatcagaggctcacgagtcacccactcaaagtaaac…	489
MSTRG.7048.3	gtctaatcatcaatagccatttatttattgcaagggacatataaatctcttacaaaattaaaatgatagtagttacaaattattcagtaacgaaaaagaaaataaaaaaattattattaagaataaaactttttcaaaactcttctctcggttttgatttttcgatacgggttgaagcgtttggtttcagtggaggtctttggcttctttggtctgataggggttttacaactgttgtcattcatactcatgctcaattcatggtttgtagagttgcacctgggcctagtacgccatggaatatagtttttgtttatggcagtctctcgttaaacaagtactcttgcaattaacaaggagaatcttcaagtactcttgaaaacaaatctgggattcttg…	490
MSTRG.8159.1	ctttgtcattctaaatgatttttaagttttgttttaacaaatgttgggttgctttcttcaatccaactcagatgataacaacttctagtggtccaactctgataaattcaaagtttctgtacacatgaaaatattttcaggaaaccctatttataaagcgtagatatagttgttatcattcaccagcttgctattgctaacagtctaatttactggataggcagtcaagtcttcaagttaataaattttatttattttttattcctggtctcattcaaaagctaaaaatctatttgccagagaaatcggagtctgatttatgataacattcgaatagttgatgtttaatcataagtacaattcgggataaatttttgttttcaatacatattaggatca…	490
MSTRG.3407.1	caaatattcacatctcattatattcattatagcataatgaagacaattatactaaagctattaaggaagagaaggaaaattctgcagattctgtaagtatggaaaaacaaatattcacatctcattatattcattatagcataatgaagacaattatactaaagctattctaaagtttattcaccaaccttccataagtcaaagaagtttgttcaccaaacctacataaaagcaaggtagttcgcctacttcttgacttgaacaacgtacaacaaaatctaaatgactttaacaaaatttctccaaacactgtcaacaacacttgcatcaattttagcttcaagtgctgtagctgtaactttaacactgctctttgatgcaagagttgagacaaacacc…	491
MSTRG.19966.2	gtttcactaatgtcatgttgagaactagataaaaataaccaaaaatactagcagcatttcccattacatcactgcatagcagagaaagaaatccgcctatggctaacttgacatactcctgcaaaacatatatatatatatacacacacacacactgctcaaattcaaagcagttaaataaaacagatagatagctgcaaattctacaaacccctaataccaggaacatcaatccactgcaactggagctctacttcaccacactccacatttcgcaatcgaagaataatattttgaatcactttcccctcaacccagataatctggctttcatcagcaaggcaattttgtctgttcggttgaattctagttattatggttccgcttggaaggtcttcg…	492
MSTRG.36198.3	tgtctttagcttttcgagttatctcttcccataatgttttccttgcttgctgggtatgttcaccatatactgcactaaaccagaattttagccttgtttgggtacattggaagaggcagtgtactatttgattataaggagcctgttgaagaagtgtaagtttggctgggctccaaagcatccagattttattatcataagcatgaatgtatccacccataccagtcttcaaagcaaaattatggattttagtgtaactaaccatgggttccataatagcagctatatcaatgtgccatttgttgattaattggcacagcctttggcacctggaggctatcccacatacattccagaataaacaattcatgaggttgatttgagctggcattgctttga…	492
MSTRG.32776.2	cacaatttatatttagtaaaacacatcattcacgatctatggttgcattggaaatgttataactaccaaataaaaattctacctcttctgattgattcggtgtcatagccctccccttggtaagtattgtccgctttggggcgttacgtatcgccgtccccctcacggttttgtcccctcaggcaggctttgcaacccgcccaaaaggcctcaaccatgttctggaaccacccctcttatgtacaggaccaccccctcgtacttaaccgatgtgggatttgcctaaggtgtgctggccttgccacatacacccccccttggggactcagcgtcctcgctgaggtttgccccaccaccggccagaggaacgagggtcggctctgataccaattgtcatag…	493
MSTRG.15050.1	cacatttcagatgttagaaaaagtaatctgctaatgacgtttgggtatctcgaatggcaaagagcaataacaagacatcactttcatgttatcattaaaatctgacttttatacaatgaaacttttatacacatctcattgtgagcagagcaactactagcctacaactaatcaacacaaatcgaaatctagtttatttgcatatagcatacacaagagtgacaaaaaacaatccacaaactatgtgcattcccttctgcaaatataacatctttgcctcaagcctttccaccctagcttcaacatttgcaatccgcgcttgcaacatcgccagttgtgtctccaaccttacatcaatgtgttccctgccatttcctacacgtgcgtaatcatcaactt…	494
MSTRG.25283.1	gttcgttttacaatgaaaaatttcaccacaaataaaataactaattaagcaataacacaaatttaagtacgcattttatttattaggcaaagcctataaaaggagaacactgcatgtaagtagcaaacgagcagatgtatatattgaaatccatattatagatatgaattaactaccacgaattaaaacaactaattcatggtttcttcacattcatctcctcattttgttgctggccttccggttgccttcttcctaggctcccggggtttctgctcagctttgggtgcactacttgttttcggtgcgctactagttttggaggctggagctttgggtgcactgctagatttggctggctctttcttgagtgcagctggttgagaaccagtagctggt…	494
MSTRG.3563.3	gaaaaaggcaaaagctggaacatttattagggaaaatgagcatgacccaacaatggtaccaagccccatttcatcccccacatctccaattatatggaagttcaggccacaatccacatggttaaacctccacctataaattcttatttctcttcatttgtaactcatcgtcatcattaagctcttttcattcttttaccattgttttttagctcacaaaaaattctctctcgagtctctatccgtctctctccttgtttcaaccgaaaaagctgagaaacaacccacagagttagaacagctttttttcttaatatacaggaaacagaatttatcgccgagagagaaaattactatttgggtttcaatttgaatatttcctggtaagcttcaccaatt…	497
MSTRG.16044.1	gaagatatcgctttcaatagttttattctctaccgttttgcagaatcccactgtgattcatcatcatcatcatctacattcattataatgaaaatgcgatacattactcgtgtctatgcagccacttctctccttcatgccaacgcagttcgtgctttggtaaaacacttctcttgttcgacaaaatgcttaaaagaaatacttacatgaattacaatgatgagccacccgcaaaccaaaaacaatacatagtcactgagattcaaagaccacaaagggattaaactgatatagggtaggggccgcgcgaacgcaggcccccactgccacaaattatgacgtaggctctcccaacttggggagaccttagaccagcacccctccgaagtgcaatggagg…	498
MSTRG.19116.3	atatattcaaagaaacaggtcgtcaatcctttcacaaatgcacactgccaataaatagatgtacaaccatgccctaatgttttagggaaaacaagctacaacaattttgaacaagttaggaagcctttgtaatacaacactcaaattctctaaattcttatgttacaattcaataaaaggatgtggagactctcattcccttgtgttgctcacatctctttcttccacgaacaggttgtctcatgcatataaaaccatcctgtaaggaaactccacatgtgaaggtgtcaaaccctgagaaggaagcagcagtatcagaaaggctacaaccatctctcctgcctttatgctgccaacacttcttatttcctcgaacaggttgccttctgcagactgaac…	498
MSTRG.26494.11	aaaaaaaaaaaaaagaaaaaaaaaggcctgaacacctaacaataacctttctcttttctactggaccttgtagttgatcaccgaatgtggaatctgatatccttattctttggattttgagtcttcagtgcaatttcagattaaacacgataggcgaggagactacagattaagatagatggtgaaggaatgattacctgaattacaaagcaacaagtatacgtgcttaagtcatcacaaacaaaccattcacaaggtgatgagtgaagtgactgtagggactttgctgccttctgtttttcctcctccccagctgcaaccactgcagtcattgttgatgctgccactgctgcagccacctctgatttgtatactcgagagctacaagatgaatagact…	498
MSTRG.28733.1	gatataattctagttaagttattttcataatgcctttattctttttgtcagtttgtccatctgtctgtcttctctctctctctctctctctctctctcctgttaattactttttcaaattcaacctgctatcagcagaactgcattttattggtaaatcaatgcatagaaatcaggggatgtcttctctccccagcaagtgggatctgatagtggatatatcaagatgatggtaaactgctgtacagaaagttaatgaacagggagttcttgagtacatgtccaatacctttttacatttcttagggtgcatgatgaacatgactgactctttaacttcccttgagggtgaagttgtcatccagaccctcattgttttgtaatatgatcaggatttact…	498
MSTRG.28733.2	gatataattctagttaagttattttcataatgcctttattctttttgtcagtttgtccatctgtctgtcttctctctctctctctctctctctctctcctgttaattactttttcaaattcaacctgctatcagcagaactgcattttattggtaaatcaatgcatagaaatcaggggatgtcttctctccccagcaagtgggatctgatagtggatatatcaagatgatggtaaactgctgtacagaaagttaatgaacagggagttcttgagtacatgtccaatacctttttacatttcttagggtgcatgatgaacatgactgactctttaacttcccttgagggtgaagttgtcatccagaccctcattgttttgtaatatgatcaggatttact…	498
MSTRG.30751.1	caaagaaaaggtgaaagccccgtcggtgcactttaccctttttcaacttttattaattcaaaatcgaagacgaaggaaaactcgctttctctcacgggcaccagctgagtgcggtcggccccagacgctgatgcaggctagggaggcgacgctgactcccaaaaacaaaacaagcgcccaaattgagcccttcaaaaaatacaaaggagcatacctaaacgtaaaaaaccctaaaaacgtttctcagagatagaataaggagaaggaccatactgaaacaaaaacaaaaacagaaatatctgctcatgtccccaaaatcccctcctcctcaggcacgtcgtttatcttatttaaatacaatgttcactctctgataaaagctttcttcagttcttaaaa…	498
MSTRG.5519.1	ccaccactttcaaatcaattcttcttttttcttttttttttcttttttttcctttgctgtaaatgagggagataattgaggagaaaaaaaaattgaaaaacaaaataattttattgctgaaaaatcaaattaattaattacatataaaacataaatatctatataatcaaataaaaaaaaatacaaaatacatcttcacgttctttataatggatcaggatatatgttccctcttctccaatattcctcaaaatcgccatgaacaaattataaccttgacatatatgagttgatggggaagtaagaaactacaataggagcacttgaagatgactttgatttgcttttgggtttctgtacattagatcctttgatgttggatacttctgcatcatctga…	499
MSTRG.27448.2	gctaaattctagatcattctctttttgtacataaattcaccctgtagtggaacattaatacttgagaaataaaatatagagcaatattttttctccaatatttgaattcaaaagctgttaaacacgcctttgcagcgaaataaaatataataattgccttcccaaagccagggaaagttcgcgcatgtcaactacgataggtgcagacattagatgaatttgaccagaagaagacatcagcaggacttcatttaagcatcactcaaccaattaactttatacagaaatctgcaatggctttgaaaatggaaaaacaaaagaaataggtgaatttcaagctcatcaacttgtattgaaagagaaaaatgatgaatggatatgtgagagaggaggtactac…	501
MSTRG.22994.3	cttgcagttggacatatgtcgtgaccaactccgcctttcaactctctaatcgccaccactatcacaccataaacatatcaccaaaactgcaccgccgtctcaatctccaactccacctccaccgcgtccagggcttttaaattattcctcctccctgcaaaaagatttcagaggtaagagattaaattattattgttagtattatattaaatgctttccagatccacatactaaaaaatcctacacacagaagagagagaaattggatctctctctaagtgtcgcatctgagtctataatttcagagttaaaattaatatggggcaagagagcttcactccccaaaaaagagctagcggcggggggggggggggggggggtgggggtgggggaggcaca…	502
MSTRG.36546.1	gagtaacaacacaaacataattcacattcaaaatcaaaagtgtcttaagcagtgaccttttgaaccagcttcgtcccagccaccgcgatcactaccgccatcctcttctgttcctctccgatcaaaccccaacctgaattgaccattatcgacataattttataattagggtttaaggtaagaagcaattggtttctgccaagcagtacttacgcaaaaagcaaatagcattaccaatgcgttcctttttgcttctctgatttcttctttttattgcttgcttaaatattggcagacatggaatttgtaagccctgaaggactccgtctagatggtcgacgccccatggaagtatgcatctgtttgcttctcgtttgctattctttttttttttttttt…	502
MSTRG.12901.1	aatatgtttagatagtaatttgttaaaaggataaaataataaagtataatggcccacttcttaaaaagttaaattaataatgcaaactaataaaaagatattatacactttggatagtttttcttagcatattacatcccaatcacaggaggcctaaggaacaatgatgtgtgcattgaattaaagaggggtcacttcaactctcaattgtatatgctataatgtcgttttattactcgcgtgctgccctggatttttgctaccgtccactcagactcactatagtttttacaccttgttgcatatggaaaattatctttaacaattaaacatgcatgtctggcgttgcatgtggcccgccacctttgtctaaataatttctatccagttactgtgtgt…	504
MSTRG.23070.4	tgctggcaacagcccttataccagtatatttgctttctttgttgtgtgtgtgagtggctgtctggcaaactttgggtgtgtgactcgtgagcttctgattttgagctcttttgtgatattcaatcttctgcgtgaaaaagactcatgagctcttttgtgatattcaatcttctgcatgaaaaagactcgtgagcttctgattttgagctcttttgtgatattaaatgttctgcttgaaaaaggcaaatctgagactccttttacatgattaaatcaaagtggggactcatgagcttctaattttgagctcttttgtgatgttcaatcttctgcttgaaaaagggaacctaagcctccttttatatgcttaaaacaagttcggctgctgcttacttttag…	504
MSTRG.29607.2	cttggcaaaagattcatcattacaaacagagataattccattcaatctatattacattttagcttcatcctaactaaattaaaattcattctaacatttcaaaaataaattacccagcaaattacttcaatcaccatttcaacataattataatgatggacaaaacaacttaaacccataaaaacttttctcgtttttagcttctctgcaactcaacttctatctcattcttgttcttcaacaatccaggaataatcatctttgctctgttgcacataacaagattgagtcattcaaagatatcgcaacaattgttctgctcaaccaatcgaatcttgcaagcaacaaatctcattctaggattcaactccatccatgatgttcaaattgggcatacaa…	505
MSTRG.33467.3	ataatcttcctaagacttaagttaatacataaatctctaattagatacaatctccgatatttcaaatttacatgtcatatttaatacataaaccaaaacagaataagttatttccaccaatatgaagtctttggctctaaagttggatctggactccaaacaacactcccgagtctacaacctcttaattaagctttaggaagcttaaaatcaccaattacacttagctttcccttagtctaacctagagggtccatcttctttgaacttgttaaaagaaatcttgaagttttcttcaaaatcacaacttaaatccccacgtttaattttaatctttaagagttcaagcttagatttgatttaaagaagatgaatcatgagttcttttgtaggaaaatg…	505
MSTRG.21431.2	cttgtttcattatcattcaatccatatttagaacattatatgggacttgtcactcattactcaacacgatatatttcatattaaaatccaaattactaattcagaattcataaattccttgaacaatttatcacatactatgtttctactgtaattgcggattctacaaagtagacaaagtaaaagagtacaaccgagaagaacctattaataactaagcttcatactaactagctccatgaaggaagggaaatagagcttctggcacattgcgaagtagcgatccggtttccttagtcaggcagaaccactcaaaccacgccagctacagcaaggctatagccccgctgctgtaggacatggccgatccccagccacagcagtatacccggccatttt…	506
MSTRG.3563.5	gggagataagaaaaaggcaaaagctggaacatttattagggaaaatgagcatgacccaacaatggtaccaagccccatttcatcccccacatctccaattatatggaagttcaggccacaatccacatggttaaacctccacctataaattcttatttctcttcatttgtaactcatcgtcatcattaagctcttttcattcttttaccattgttttttagctcacaaaaaattctctctcgagtctctatccgtctctctccttgtttcaaccgaaaaagctgagaaacaacccacagagttagaacagctttttttcttaatatacaggaaacagaatttatcgccgagagagaaaattactatttgggtttcaatttgaatatttcctggtaagct…	506
MSTRG.6718.3	catgaaaggaactgaaattttattattatgggaaatataagaactccttgtatgtttagcaaattcacaagcattacaacttaaagactctaactgacaatgctaaaaaatactaggatatagtttcctagaaccaaaaaagactagatatggagtttaagaaaaaacaaattatatatggattcctatactgcaagggtaagatatcatttccttttttaatgcggaaatcagatcttgcaaatgagaccaaattaagaacctcctgggcctggaaagcaacacatttttctaattctagtttgcttgtcagactcgaatttaagagtatactgatgccgtgtgcttcgtgttttgcctacttgtcaaaaggatttgtttgtgataaatgaaagtttg…	507
MSTRG.6899.1	acaatacccagtttttctccaattccttaaaatgctattgtaatgctccaaaaacagttttgcaaagctaccagatctctgaaacagattgctgcttcaggggcatagttgtccaactgaagatggccaatgaccacggcgtgtgaagcgtcaagggatggctgaaacacgtgagcaaaccgaaaacagagagcaaacgtggcagcgcatgtttgacatttggcacgtgagggcgtattaaatgtctatagtaggattttgttatgacttcgtaaactcaccgttagggttgatgatcgatgggaccaatgttgcggcatttttctttttggtactattttctttcgttaagtttcaagaccttgacaggacggtcggtcacgccgttagtggtccccg…	507
MSTRG.34090.2	tcgttccagttctctttcaacttgcttttcccggaagaaccgattgaagattccccactcgatctttgtgattcttctcctttggatccttcctccgtttcatcaaaagttccatactgagaaggtgaatatgcatgtggcacagacagtgtcactgccctttgcagtgcagccctgtactcctctgtatgttctcgggccaaagtctcctgccgctccatcctctgctttgctgggatctccatgatttgatctttctctagcattagctgagtttacgctatgcctcaaaagatggctcacaaaggaaaatatagatgatagcaacttggatgatgtggacacaacttaacatttcaaaggaaattgatagagtgcatatcacactcctaaaagtgc…	508
MSTRG.15445.6	ggcgatcactgaaaccatttctccaataatcaatcttaatatcataaaacaatgtttgattacgcctgctccgagacaatgaaataacttcagatgttggtgctctggaaataatctccatacttgaatgcagccgtgcccgtgtttcctccaataagggaagtacatatgatgaaaaataatgcttaaccgattcaaacaaatctggaattgctgccaccttgaaaagttgatcattgtaaatgtcctcaagagaccaggaaaatatggtagtaatgaaatcacagtcatcaggaattcctctatttttgcttgaagtctgtacttccatcatttttatttgaattattttccttgctctattgtctccttaaaacccacataagaaattttatttct…	510
MSTRG.19708.1	agtgctttacatgccgctagatttttctaaagactgaaataaaagagacactattgaaaactgactgtagcagaataaagggcctttgaatagtctgatgctcgctgttgatcgcctaccccaaatcagcaaccttaaaatttactaactctccaccacctcttttcctattgatttagatgatttgcctcccggaaagtttagattttcttaaaagaaaatatactatcttaaagatcttgaagaggggaataacatattatatttcggtgaggaggagatgagatttgagtggtattttaggccttagaatttttggccataagggttcttaagtgttagtaagattaattgaggaagaagaagaagcaaggaagaaggagatgagaggagggtgat…	514
MSTRG.25056.1	aatcgaatgtgctacaactcatcttcttcttcatcaaaaccctagccacccaaatgcaagctctctctccctctatccattttttttcaaaacaccatcaaagacaccatttttgaacaagttcaagcaaaaatatgtaagtacctaagctgaggaagtgacctcttgcatcaaaatctcagattttcaccatttggtaatagatggtggttgcagaagaatagtaagatgggtgcttcagagcagtggatagattagaagtaattataatgatttgatttattgtggaattagtggcatgtagtttattattcgaggttccatattaatatgatgatttatggagtgttgtatctaaattattgtatgatctcagagacatatgtataagatagtgca…	514
MSTRG.6618.1	gcattgcctcctcatgcacagttgcacttctgcaagcaaaaaccctcaggaaaagccccattatttggtctgcgtattgcatgaacaccatcttagtaggctctgcagaacttaacttctgaatgattacttgtaggcacccacagagaagcccttgcaactctccctgtttctctctctcatcagatccaagcttctgcccttccagagttttgtgaagctctgtcatgatgactggaaccagctgcaacaccatcggagatgtttcatcagttgagcacctcaccacttcgttcagcgtttcatatgcagcagtcctcaaccgggattccccagcatcttctctgtgagtaacagttagaagagcatgcacaatttcctggaaataaggtgtcaagg…	514
MSTRG.24702.1	tcttcttcttcttcttcttcttcttcttcttcttcttcttctcctttaggtcttcaatttttacttcctaaacacatcaaatacactccaataaactttgattaagtacttaatctttgagattaaagcttgagaaatgatatttggtgaataatttcaagtaatttggaggacaaagggtggagaacttcctaccaaagacaagggaaaactaaggcttcaagagtttggcttaagcttgttagagcttatatttaaggttgaagatcgtggttgctacttgaagatttgaagagtaatatcaaagcagaagtgactaattttccaaatgtatataaaaaatgcaaggaaaatgaaatgaaattgctattataaaaattaaaaaaaaaattgactcgc…	515
MSTRG.14332.5	gatgcttccttaataaaatttttcttcgtgtacactatctatggcctccgttggaaccattaaaatctccgaagagggagatatgatcatgttttgcattagctttgggaccaagcttgattttaaatcttgtttctaaggtccctaagtagccgtggtctcgtctatatatttgtgtacgtactgccgttttataagaagtaaagaaacccaagtattctctcttcatttcatcttctccatagctggaaaacaccaacagcgttttaaacttccacagatttctttcctgtccaatttttcacaagcaggctatgggcaatgtctttaagattcaatgcggtgatataccagaagcagtggaaaggaatcaaggtggtgactgacgcacaagaacaa…	516
MSTRG.16522.1	gtggcctcccacaagacatgtgtgaaagtgaaacatatgtatgcagcagtttatttgaatgtgatttgaaatacaatccaaattaaagaggaagcagtgaaagaatcacaaaaggagcaggcggcgcaaccaagggtgtcggtaatgggtggctgctgtgtcagactttcatgattcagctactccgttctttttctccttttcttttgattttcctctcattccactttcgattttattatgtttaattgagttttgcatttcttagtgacgaggaattgagtttagtagagttttacttttgattttctttcagatacgatctatcgctgccggcgtgcgcttactgtacaggaaaagaagaagcaacgacttgtttaggtagaaggtgaaataggt…	516
MSTRG.23071.4	tttgatccttgtttctcatgctggcaatagcccttataccaatatatttgctttctttcttgtgtgtttgagtggctgtccgttgaactttgggtgggtgactcgtaagcttttgattttgagctgttttatgatgttcaatcttctgcttgaaaaaggcaaatctgagccttcttttatatgcttaaatcaaggtcggctttactttactttggttggatgactcgttagcttttgattttgagctgttttgtgatgttcaatcttctgcttggaaaaagcgatttggttggatgtctcgtgagcttcttgttttgagctgttttgtgatgttcaatcttctgcttgaaaaaagcgaatctgagcctccttttatatatttgaatcaagatcgggttg…	516
MSTRG.9129.1	gattttccttttcattagggtaagaaagacccttcagaatatgaattctccatagtcaagttctctatttatggaagagctagatcagagagatccagtgatgtctctatctaactaccatgtattacatcaagcatggcccaccatcagcaggtaggtggggacaatatctgggtgggaaccattcacccacccaagaaaattgcattcctatgtcacctttctttcagttggtcactcacaatcaacttgttgagttggtaattctaatgttgagttggtaattctaattttatattatataatattacctctcattttgagtatctttcttttaagttgctcagcacaggcctcacagtgcatgttgacgttgagctccacagttgttgattcact…	516
MSTRG.12316.1	gttttaattatttaatacatgtattttaattgcatgatacaatgatggcggagaggaacctccagcttagctactaggccaaggcttgagggagtccgaacttcatttcagtaacaaaacaagtacataatagaatacataaactgctttatgtgcactaatcaaacaaatacaacgtaaaacagcaatcctaccacaatatatctaaataatattattacaaatgaagatgatttgagtagaaatgagcctgaagctttgctccggcgaggagtgcggggacgaagaagatctccgccgccataagatccctttccatgtccacctctttggacaatctttacatgcacgtccttgctatgtaaatctttagctatatgatttgggttgggtagtggg…	518
MSTRG.6175.2	tgggccatacggatccaagtgacaccggcctgttatccttccactgctaggagcgggaggtggtcgatgctctgtgaagccagcctgacgcggtgccctcccctctacgattcatgcagttcaagccttcgctagagccacaggagccaactctcagcttggaacgggcagcccagacgatagccaatcgaacccaacccgctggtactgaatcaatgtcccatcaatttcatgcccccacttgggtcacaagcccaagttactggacggcctgttatccttccactgccaggagcgggaggtggtcgctgctctgtgaaaccagcctgacgcggtgccctccactctacggttcatgtagttcaaagccttcgcttgagccacaggagccaactctca…	518
MSTRG.15435.1	cccgattcaacccaagcagagatattctttatatcaatgttattgattgtagattaaacatatcaagaataaaaaaggggtgaatctgaaatataagaaattccatcgtaatcatggcctccactgcggattttaagctgataaccaacttttttagtgcagattacgaaggattggacgtgggatatttgttttggagttaaaatgattaagggttttggagttgttgatttgtttaatctagcgtttctgatgtaagattgaagaactgaagtgtaggaatcgctggtttttgtgtaaacaagatttgtaatttggtcatttggatttgtgttgttctttaggcattgaaggaaagattcataaactgtatcatctgtagtagctgcaaatgtaaat…	520
MSTRG.19966.1	tattttactattagaaagtaatatttgtttcactaatgtcatgttgagaactagataaaaataaccaaaaatactagcagcatttcccattacatcactgcatagcagagaaagaaatccgcctatggctaacttgacatactcctgcaaaacatatatatatatatatacacacacacacactgctcaaattcaaagcagttaaataaaacagatagatagctgcaaattctacaaacccctaataccaggaacatcaatccactgcaactggagctctacttcaccacactccacatttcgcaatcgaagaataatattttgaatcactttcccctcaacccagataatctggctttcatcagcaaggcaattttgtctgttcggttgaattctagt…	520
MSTRG.5666.4	tcacttgtcatccaacacagtgtagccctccaactgaatagctagcaggtcgtccaacacatagcagccctccaattggatagctagaaaatcgattcgaatatttgggatgtgaacaattttaggccaatcatcgcgatgttggtttccacattttgcactcaggtgaggacaatctccaataattagtgtttgcagagaagacagttgatacatttcctccttcgtcactttattcccagccatcacttgttgttgcagagcttcagtggagaagtcatccaacaagtcatctgcgtcataaacaacatctttcagctttccaagccaatctctgacctgctcattcagcgcctgtttctcgtctgcatcaataagcaaagcctgtattccactgac…	522
MSTRG.6175.8	atcagcccatggggccatacggatccaagtggcaccggcctgttatccttccactgccaggagcgggaggtggtcgctgctctgtgaaaccagcctgacgcggtgtcctccactccacgattcctgtagttcaagccttcgcttgagccacaggagtcaactctcagcttggaacgggcaggccagaggttagccaaatgaatccaacccgctggtgctaaattaatgtcccatcaatttcatgccccactaaggtcacaagcccacgttaaccggcctgttatccttccactgccaggagcgggaggtggtcgctgctctgtgaaaccagcgcggtgccctccactctacggttcatgtagttcaaagccttcgcttgagccacaggagccaactctc…	522
MSTRG.23069.7	tgctggcaacagcccttataccagtatatttgctttctttgttgtgtgtgtgagtggctgtctggcaaactttgggtgtgtgactcgtgagcttctgattttgagctgttttgtgatgttcaatcttctgcttgaaaaaggcaaatctgagcctccttttatatgctaaaatcaagatcggctttagtttaattcgggtggatgactcgtgagcttctgattttgagctcttttgtgatattaaatgttctgcttgaaaaaggcaaatctgagactccttttacatgattaaatcaaagtggggactcatgagcttctaattttgagctcttttgtgatgttcaatcttctgcttgaaaaagggaacctaagcctccttttatatgcttaaaacaagtt…	524
MSTRG.32310.1	tcctcatacatgacacataacatgatatccctctaagtcatactctgccaatacatccaagtcgatgagactccttagaatgttaggttaacattattcctgctagaatgctagaaagtgcaatcaataatcaacaagattatcatccgagtgagctactatacagtatacatctttatgaaaagatatgaaaaggcttcggtaaccaattagtgcaaccatagaaatgggatatccacacgatctcaagaaggatcatcactcataagatctattatctgttgggaggagaaataccttcaatcatcatacacgtctctataggttaggtatcaaaatgcaaacctctatatcagtagtcgtgaagatgtaagtctcgttgtcttgacgtggattttc…	524
MSTRG.19989.1	ttttttttttttcaatattagaggtgtgctaaggagattgaaaaactgaacatgagaatgtggttaattggactgtttgtttcagtttcaattttttaatcttaggaactacatatatgtttttccaacaattgctattgatttggtaggctcatcaattttaagttctgcaatcattagcttgaaactcattattactagctatcagtcactttctacctttgattcattttttttctttaattatttttttatcaagtctcttatctcttttagatctatttctgtagttttatttcttttaaccaatcttcatcttcgttcttcaatgaagcttaaatcgctcatgtaaaacatttctttgtctgttctcaattcctcatctagattttttttatc…	525
MSTRG.13545.1	tgcgaatcgacgcccccttttccctccagcaccgctgtctctctctgcgcgctttcccgactacctacgagtcccagtcggtgagactggtataggaatgcccctctcttgtcactgaactctattcttaccttccttcacgccaaacagacctccagtggcgcgaatcaaagctgcctccttcgacagcttcctcttcttcgacttccagcgacctcaatgcttttccggcgacataatctgacttgacttgaggattccgggcaaggacctagctccggccaccgtgcacggcagctgtcccagttgtctgacgacagtctggtgagactccgacgaggcataagacatagaagcctccccttgccatgccgatcctgaatctgtaaatggaaatga…	526
MSTRG.24578.1	agtaactttttactgtactttttggccaatctgcaatcagaatgaaaagtaaatggaaaagttatactattcaaaaagaaaagatagaaagaaaagtagaaattaaaagatgatatgatacgcacaaagtagaaaagttatatatataatcaattcaataaaaaaatggtggttcaaccattttgaacatgtttcataaaattgaaaggcaaatttatacattgattaccaataatatgaaaactccagatcacttcaggaaattcatagacatatactttgagtagttgcatgtatgaatgatctaaaaattacgcataacatatgtgattcaacacattattgcaaaagttttctattaggtatggaaatattccggctaataatttaacatttcaa…	526
MSTRG.24865.1	cttttatatatattataaatagataaccactatacatgaaaaataaactggacagctcattcataaattcatcgctagcctatatttttccttttttttttttattttttttatacaagaacctgatgatgttcgtagaattcctttcagtgggatctgcccctgtcccgtagtaccttctgaccaatttcggtgcaggaacagcaatttgcagctttggccttttctggatccaatttgcagattcctgaaaccaatgttcaaggatttaagacttccattgttggcttcaaatgtaaaaccttaataatcagcctttaggttggtaaatctttggttccattaatattttatcatcaaagcagggaataatgctgaaaaacccattactcaaggtag…	527
MSTRG.14280.1	ctgaaggatatgatagcaatttgaaggcttggggggaaaaaaaatccaagtaaacgattcttgtatgacatgttgctagttttttcctagagtaaaagtttagtcttaaagatggaaagaagaagaagagggaagttaactggataaattaagccatgatagattgttatgcttgactaacagtagaaacttgattgtctgatatttgtagttgcttttcggttaacttatcccatggagagggaggaaaagcagatttgttttggataataaatatttttaaaaagaaaaagggattgtaatggtgaatgatattcagaaatatgaggatctgaaggatccctctctgactgtttagctgagatagcataaaatcaagattattaaacctctcctacc…	528
MSTRG.32471.1	cgccggaccgccgccgccgccgccgtgcacggtggccgaaaaatttaaccttgaagtctcaggtcgccggaaacggcgtgaatggctgaaagaattgctactatggcgtcgcacctttcgattgaattttctctcaatccgggctcaaatcgcgcaaaccaaggcttgaatcagactccttgcgatgagtagatatttttagagtatttatttgccggatttggtggccggtggtcggagaacgagaagaaaaggggaggggggttgttgagagagaagagcgagagagagaccactgaatctctcttctcgtttctcttttctttttttttttcttttttttttttctagaattttctaattggtggatggggtttgggtcgattcgagtctgatttg…	530
MSTRG.16022.49	tttcccagaaagcaaatatagctaacaatacttgatatccactatgtagtagtttggtcaaatataactaaatataatcaactgtcacacataattaattatgggacaatgaactcaatattatatttcattatctggtttttattctcttctgatgtaacttcaggacttctatatttgcaaagtttctaagaaactacattttttttccaaatgataataaattgtccaagtcatctatcaaccctcaatatgtggaagaagaggttctaaaatttctcaccttatctttgctctttgcataccaccactaattttatcgacagtcacttcctgatgaagactgctcgaagccagacttttcaagtcctctgttctgtctttagaaatttgttacat…	531
MSTRG.24272.1	gtcatagtagtcaattttggcaaaatataagggcacaattataattttttcttattttattattttccgtgatttcaatttatatacaaatatgttgggcattaaatttaacagattacacatataattatcattattatagagttggtattggtgccaaactttcttttttatttctgtatacaagtaaaagcccaattcaaaagttttactaagttacacatgttttgacaattccttttacttgtttgctatttgatttccaataaaggttgtagcacttaataaatctggttgacatgcacacatatagtttatacaaaaacaccagtagggtggttgacaaatctcttgagaacatgttggattattttcaatacaatctcttactgttttgca…	531
MSTRG.29549.1	gggggggtgggggggggggggggggggaattgaggtacaatattatcattttcccaattttcaatgctgatcaaatattttgagaatgcgatgatgacagagttactcaattgacttgagttgtttctgaaaaagcactggttaaggtttggtaggtttcaaaaaacaaaccaccaaccaccattcaagaaaatccccatcttcttgttgactgctcgctttcaaagccttgaccagcgaaagaaactggagaagagccgagagaaagcgaatcgtacgcgaggataggctctaacagtgtgtaaagcagtttggcggagcaaatcttcgattgtttgaacgaatagattgagagatcgaatcggcgggacatagagagtcaaaggcactgccgagaag…	531
MSTRG.31093.1	acaaaggctggaagcgcacaataagaaaggcagtccttttaaggacaacaaaaactgtgagtagtgttggataattcgccttatccgcctgcattcatgcattcacggctaaatattatcatgcattattttgttgaattgccatattgtgatgcactatttgtggatactaaaaactgtttgattacttgtaatgtgatattgctgtgccttgtttgtgtggaattaggatgaagtgggtcaccaaaggtttgtgagaccattctcgttatatggatcctgattaggactaccgttaccgttatatatcgttactgttatatggatcctgatctgattactgttagcgggtaaatgcgagatcggcgcccccatgtgcacctaccgttaccgttaccg…	531
MSTRG.34930.2	cttgattactcttctgataattcctacatgttaaaaggaagataacagctagcattctgtcaccaagaattagatatcgaagtacttgtgtgatttgctttggtaaatactgaactcattctaaataatgattacttttcatagtttacatgctaacttgtttgtgaactagattcttcggaaagcatatgatttggataattgacgaatcaatgttgatttaaccttttgtttgtagggagcctaatgatatagggacccagaagataattcctacttgataaactaacattttaggggctcatgtttggtaatgtcttaagaaagtagacaaatgggcaatgtagagaatttcagtagcaaaataacttttcagttgctgatataacaagtaaaatg…	531
MSTRG.17093.3	agctcggtaagcagatgtgtcaacagagatatcatagagatctcatacaacaaccggccagaaaacatctcattggtaattgatatagctacagccgctttggcaagtcaaggtcaaggccacccattgctatgctatgccttcccttggtacatatagctttcagatcaatacaaaatcacaaaactaatcaaacgtataaaaatgggaaacagtatacttttaggagtgattggctcagacatccaaggaaggataaaagcagcacaagctctcaagcccggcgaaaggcgaaagctcttaggcggccactgcgaatgttcttgagaaacaagcctttggatctatcatcattgccctttgtaactccaattggttttaattataactaaccattaa…	534
MSTRG.5079.1	tttttttttttttttttttttttttttttttaaatttttataaatgggatactacgtggggattgagttcaatttaggggctcttcttttgactgtttacaattaggattttttcccttttcaattttgagaaattgggaaaaaatgtcatcttatctgactttaatttttggtctaagacgtttctttttgtttctgtttgattaccgagaaaatgctggaaatttaactttatctcttataaaatcgatttatagatttcaagctgaaaaatagaagaaattttgttaattatctccttaatgtttctttctgtttggctgcggagaggttgtagaaaagtgaaaaatattagtaaaataggttgttagtttacaaatgctggaaactcaactgctg…	534
MSTRG.16365.1	cctctcctccattcgcagcgccactccagtccatgctgacgccgctccagcccgcctgtcgccgccatctctgctccattgcaactccggtcactccattgctatttggacacaagttgagtatgtggagcagttgtggaaattattttcgagaaaaaatgatattgcaattgggaacgttgcggaactagtgaatcccttcagataccaagttctgcagtacccagcaataatgagcggtgcagtgagccatagatgattgatatgttgaagagccaggtaaaggatgttgtccacaaaaaaaaaaaaaaagcaaattgaaagagaagatgaaagtaacatcgggtgacaatttttttaaaagaggggccatgtcaccctaatttataggctacaaca…	536
MSTRG.28169.1	gtcttaacttaacatataaatcataagactaaaatttataattacatacttcaattatatttcaaataacataatatctgaaaatgtaacaattatacatgccatcattcttcattatataaatctcaatcgactactaccaaattagtcacttttgctcttcaaatcttcaagtagcaaccacgatcttcaaccttaaacataagctctaacaagcttaaatcaaactcttgaagccttgattttcccttgtctttggtaggaagtgctccaccctttgtcctccaaattacttgaaattattcaccaaatatcatttctcaagctttaaactctaggattgattccttaaatcaagttaaatgggttgaatttgatggatttagctaaggatgaagt…	536
MSTRG.6498.112	caaaaatacttttcattactattttttctctttgcaagtaaatataaaactaagaaagacatataatgactataggggataaaaaagatcacccaaaacgcaatttttattggttgaatgagtcctaattagtcttggtcacaattcagttttgaaccagaactgatttacaatcataataaccattcaaacccaacttgaaatggagtccatggaaatgaaacgtactgtaacagtatttcgtaatgttggcaatgttgcagcggttttcctgatagttgtcacagcaagcccaaaaccatgacatctcaaccccatatgacataatgcggtgaacatccagatatgaaatgtccatcgcttcttgtggccgaaaagatgccataactatctgctcaa…	536
MSTRG.20021.8	cggccataatttgcaactatatagcgttgcatccataagagcagctaccgattctttctcattgcaaaacaaactcggacaaggtggttttggacctggtaaacttctcgtatggataattcatgacattaccatattgaatcttcaatattaaaatttcctccagcctcacgatctgagttctagaatgtcaaattgagtgtttgccatgcttcgattcactgtttcctccagcctcatgattctatcactcaaatccccagtagattaatcatgtaacagtgacctttcttctaggttttgaaatcgcgcggcgtgtgtcatcgtggttttctttgtgagttgcgaaaaaagcgaggtaaggctttggtctaaatcggttggctctgatgccaattt…	537
MSTRG.5602.1	ttggtttataattgtaattaacaaaaataataaaatttaaaattaatttaattttttgtattcatttgcaaagttgattaattttctttatcttgtataagtattcaaaaaaattccctttcaaaaaaaaagtattcaaaataaaatttatccgaattttctcaagaaacttacacaagcttgcttacattacgtataaaaattgcatatgaaaaatatttgcatgaggcacatatcttaagtagcaaccatggacctctgtttatttatttatatagcactatatatatatgcacatataaaataagatctttagccactgattaagtgcaacagagtctttcgattcttagcagcaacaccatcaggaccatcagcttcgatcaaaacttgtctaag…	537
MSTRG.18871.2	gccacgcaagagatgttgataatgaaaccctaattttagggaggagagacctaacaatcctgcacagtaatcaaaacaacccaatcaaatccattaaataaacaaaccttttcagttaaaaacctttccattgaaatcttctgctgacaatcagagaaaagaatgacacagaactaaaaaaaaacaaaaaaactagcaaatacaagaaatagaagttgttgttgtttcctcagaaaaattttcttttttttgttaaaaaaaaaaaggaaaattaggtgagacctcaaaaatggcatggttggagattatgggttcttctctccttcctttgaaaaatttgctctttggctactgtactgattcaaccaaagagatcttccttcctgtgtgcctcccttt…	538
MSTRG.28784.2	aaaaaacagagaaattataatatgaacaggaaagtgccactgactgtactttggtttgagaattctcactgctgatcccccatcaacaccaaattcattaaacctgtaacagcagaattttatcatcatgtgttcattagtacaaactagagtctccatgggttcttcaagctcgtagttgaggacccattagtgtatctaacacagcacaacacccattaatgcccataagaagataagcagatagaataatctatttttgcatccatgcaaagcttttgttattttcccgcggcagccatcattaattgctacaccctcaataactgtgtttacagtaagataaaccgcaattcttggtaagcagaaagtatgaaaacagaggcaaaagaactctac…	538
MSTRG.19989.3	tattagaggtgtgctaaggagattgaaaaactgaacatgagaatgtggttaattggactgtttgtttcagtttcaattttttaatcttaggaactacatatatgtttttccaacaattgctattgatttggtaggctcatcaattttaagttctgcaatcattagcttgaaactcattattactagctatcagtcactttctacctttgattcattttttttctttaattatttttttatcaagtctcttatctcttttagatctatttctgttgttttatttcttttaaccaatcttcatcttcgttcttcaatgaagcttaaatcgctcatgtaaaacatttctttgtctgttctcaattcctcatctagattttttttatcaaacctagtttcttt…	542
MSTRG.19989.4	tattagaggtgtgctaaggagattgaaaaactgaacatgagaatgtggttaattggactgtttgtttcagtttcaattttttaatcttaggaactacatatatgtttttccaacaattgctattgatttggtaggctcatcaattttaagttctgcaatcattagcttgaaactcattattactagctatcagtcactttctacctttgattcattttttttctttaattatttttttatcaagtctcttatctcttttagatctatttctgtagttttatttcttttaaccaatcttcatcttcgttcttcaatgaagcttaaatcgctcatgtaaaacatttctttgtctgttctcaattcctcatctagattttttttatcaaacctagtttcttt…	542
MSTRG.20021.1	ccgaaaaatctagttatcttactgtagatgatgctgggaaattaataatcaagcatcctgatggccaaattgagttgtattcaggtccgttcgcttcccctggtaaacttctcgtatggataattcatgacattaccatattgaatcttcaatattaaaatttcctccagcctcacgatctgagttctagaatgtcaaattgagtgtttgccatgcttcgattcactgtttcctccagcctcatgattctatcactcaaatccccagtagattaatcatgtaacagtgacctttcttctaggttttgaaatcgcgcggcgtgtgtcatcgtggttttctttgtgagttgcgaaaaaagcgaggtaaggctttggtctaaatcggttggctctgatgcca…	543
MSTRG.6048.3	cctctctctccctctctagccataagtaggtgaaaagcaaagactccctctttatctctctcgcagattacaggttaccatattactacacaaccactactgttgccctctacctaatccaatacctaaagccacattcaacaataaaataaaatttccataaacgaataaagaagctacctaagcgagaaagtgaaagaaaaatgaacggaaagtgagagaaaataagaacaaattcagttattactcattcatttgccaatttatgaagatgctgtggtagctctgctttgcttcctcttctttcttcttttttactgtttagttatcaaatcaaaaacccctaaatacatttcacccactttctagatcttgaaccgattgttaagtcttgagtta…	543
MSTRG.12247.4	tcactgagagcaaagcctcgtacttaaaccattcacacagcaatcttaaggtaaacatattttatgcaaaagcaattgggatttttttattttagaaaaaaaataacagaacaaaaatcgaagaaaatgaagagcgagagatcgtagaggatggaggctcagattcacctttaatcagacaagaaaaggaacaaagtgaccattgctgcagaaatggagctctctatttgagaaaagaaaagagccattctagaataaagtctccatactgccccgcaaacgatcaaactattccttaacgtctttcttttgcactctaaaacccaaaaatcgtcacagcctctttacaagaaagaaagaaagcccgaaagagaagagaatgatgatgataatgatcta…	544
MSTRG.17262.1	atcgctaaatgattccactttccagcctttcctgttagcttgcaattggtcatgaagtatggttctcttgccacccgctttgaaagagtagaaacagagagtaattaaccttaacccctctctctctcattatctcttttgcttcatcggcttcttgcccaaaattgttctcatcctcgacgaaattccactgaaacagaatcagatttcgcttcaatgaagaggggctcgattcgctaatcgccaccgtatttatatttgagctctgttttctcattcagttagggttagggtttttccctttttggaggctctaagttctattgtactttgtcatcgcagtatcatatcatattatatatacatatataatatataatacagcaattgaatttaggg…	544
MSTRG.1471.1	acctgcatctatttaatcacatagaccaacaaacccatcaaaaataccaaattatatgactaaaatagtcacattttcatagattattcggcacaaataataaacccatcaaattcccccacacttaatatttgcttgtcctcaaggaaaaactcaatctacacaaaaggaaattcacccaactcttcacaactcttataagaacatctttagaaaagcaacctgaactgctggacttgtgatctaaaaccaaaataggggacgcatctattgggtacaaaaccttcgaacactgctactagaagaagagggaatggctccgaagctactgattgggccctatttttgctagcgttgggcgatctgaacagagtaggagaacataatataataagaaaa…	545
MSTRG.3210.1	gtgattttatgataagtgaattatttttggatttagagttgtcttttagcatatacatgcttaatcatgctccaattacttcttttctttgttttctttgtttgattttgagtttcttccatgtagagggtggagagccttctaataaggataaaggcaagaccaaagcttgagaagctttgattaaagcttgttaaagcttgttttgaaggttagtgttcataaacacacttaccttactcaaattttgattttgtgcctttatgctattatgtgtatattttgagattttgtatgaaatgattggtttgttgaattttggttgccattacatgctcttggatgatgtttgatgagtatttatgttgtggtagacatttctaccttgtatctttgtgg…	545
MSTRG.35096.9	ttattcagcaatgaaagcagcagctagagaaaacaccactaattgtttttttttttcaaattttgaactaattgttaactccctttgataggaattaatgccagtctaggtcaattctttggcagcttgtaacaggtagcaatttttttgagagatataaaagaaagtataccttgatattagggagtaaatttgccaatccatgagctcagctttgcttgagaactgaccaggtgccagactgatgggttataattttggctatttcactctatgctcaattccttggaatatgcttcttacactccaaatgattccacactttcaagtttccacttcgaccacttacatctttcatcattctactcctcaatttgacccaaaaataatttcgttgtc…	545
MSTRG.7893.3	gcttcatgtctattagttaagcacgtatagttaagacactgatggtccatttgatgtacaacagcttagatcatttttgaaatgcaaaacagtgtctttctgctgtgagattaataacttgcaattatgtagttagatttcatgagtgagttacaactggccatgtaggttagtttgacttttaatgtgtttttcacctgcttccctttcagaagatatagctaatggttgaattatccattaaagattttaatatttatggtaaggtttactacctacgattacaacctcataataaccctatttttttctcactcatagctgagcacacttatcagttatcaatagtttgccatgctgctctgtctgagcatactgttaattatttatttcaggtgc…	545
MSTRG.18098.1	tctaaattcattttctattcttcctgtgcttatatttgcatttctctctgtctatatagattctgtaatctgttgtagacaggctctttatttgaaaaacttttgtgtaatagcttaggtgaaaagctatggtgttataggttatcaagcgaccttctccttgtgtgagattctaatgtcttgatttgagtttctgatctctgcaaaatcagaaaggggttggggttaactagaacctttggaaaatctagtgggataaaggttagatctaggtgttgatctatttccttgtattgttggtttgtctcttacccttgaaaagagataacatagtggaggatctcaagatgcgtcttggggagtggatgtaggcgagttagtgccgaaccactataaatc…	548
MSTRG.5143.1	attttctttcctgaaaatgatttcgaaaacaatctcacaattctgagcttgggaagcttctctaatgtctgcattgggtcctcgattagtccagatgcagacaaggtgacctcagtgaggctttgcggaaaattagatataagatcttgattccttagctttccaaccaaatatatatcagaaagctccacattgcccgataaagactgcaaatgtacatcccaaggctgacctgattcatcaaatgacttcaacctcagagattgaaggtgttttagattcagaacccaatctgctatattaaacagttgcaaggacatggctgctttttgagatgggtctgatattttgcatttcagtgccaactttctgatgcttaaccaactgtctaggccattt…	550
MSTRG.19895.1	tccaaatatttgagttgtaaatgccaatggacatttcacaagaatcacaactgccactataaaagtactaacttttcagttcaaaaaacaattgcatgagatccaagcaacttttgttgcatgccttgacagactttcagggatggtttcttttcatatacttatcagagagcaaaagccttcattggaaccttaaaaattttgcatcaaacacatacatactggcttcttgtagagaagaagaaaatttttaaaaaatcaaaatttgatttctggcaagggtgaaatatgggcagccagcaggtgtggtctccgtctctctttggtgatgaagcagtgaatttatacgcaccataccaaaacctttaggctttttagggtaatgttcttttagtgaaa…	553
MSTRG.31884.1	taattatgctattagaattcaaaattggcatgctgatttattactataaataagagtacttgaaaaatataggatcatctccaacgtgaaggccgcctttctcctaatatgcattctcttggctaccattttcttttccccttctctcacttcagctagaaaattagctgctatcgagaaaggaagaacaggaagaacaggaccgtttgaatgcggccatgggaagagatattgtctgccctctcccaaaagaaaagacccaccttgtggcccttactcaaggtcagggaaggcttgttctcatgttccgaacccaccaccttgtgacccttacaaaaggaattgctctcatgttccgaacccttgaatatatatacatatatatataaaatgaagtta…	553
MSTRG.7207.64	tcaggtattcttctgctatttttatttagtatattagctctaagctattagtaaactattttgtaccttctcttttctgtttctcaatgggctagagtgcaagacatgaaagaattcattaacggctctcacgcacctgcaagtgaatgaagaaatatattacaccatgactcccatgcatatcctacagtaattgtttttcacaatccaaagaatcatatatcataccatgaccgcgcagttacataaactcacgaatggtctctagcgcaacatgccaataacacatgttgaaatacatttgcacatgcatgatatacctaggtcctaggtaaatatgacaggtcttaattcatggaaatttgcttcttaatttttatctatcccattggttttatc…	553
MSTRG.23456.1	gctcctctaagaggctaacaatctcctcttctgttatgtcttgagggagagtgggaaggtggatcatctttgttggtgagcagcagtacttatagttctttgcagcatttcgattgaagcgattgagattagagttcacatattcatgtgtgtcagcaccttgagttatatttggatactttgaaaagttcacctccaatcgcttcccgaaaagcattgcgccctgctccacattgtaaaataagtgttcaaggtaaagcttccaaacataaaggaacctcacacttgagatagaaggaccaaccaaagtttgcaacgcaatatagtcaaaaatggacattgtaaatactctagtcaaatgacattgaatgaaaggactgacaaccccataaaggaatc…	554
MSTRG.32075.6	taagaaattagggttttaaggcttcacagtctctatataagcacaagacctctttcttcgtttcatggcagtctcgacgatggaagctgattgttgggtctgaaaagctcagatattgtgtgttgtcatcagcttcatctcttaactgcccacgagataggagttaaataacagcactaaatttggtctttttgttgttttcatagttctctttctgtatattggctctagtgtttctcattgttcattgttttgtgattgcagatatttccgaatccagtagccttagcttggactaattctgatggaggactgaagtttgttgacgttttagtctgtattttctgtatttacttgtaaagatagtataatatgagaactcgaaagattgtacaaaaa…	554
MSTRG.1038.7	gttcggttctaaacactatttcagcttgattcgggtttcatcttaaaagttcagtttgatttgatttattttaaaacgaatcaacggttcgcacaaccctatttaacaacccaaaaacgacagttcgcacccccgtatttaaaaggctgttgcaaaggtttgcaatcccggttgaaagctatctacgctgcgaattcctgtcgtcaaaaagaatcagactcaaaacgccaaacggagaattttggcatttttttcatttatttttttttaactgccctccatataataccggcccttcacagtttttaacttctcttcagttttcgttctgccctctcttttcagggttagctaacctgcaagtttcagcctttcagacaacagaagcttggcttaatt…	555
MSTRG.2655.3	ggcttcgtctctaaggaaaagtaattgctattgatatcttttgcttattaaataaatgttgttgacaaatttatgggtgtagtttccaaatacagcataacaatatcatgattataattaacaaaatatcctctaaaaagaattaacaaaataaattagttctgaggtattgattgaaatggtaaataatctcaatcatcacaaaaatgagactgtaagtttgatttccggaaagcgcaccttgttgggaagatcaaacttttacgccctccagctcgagagaaattacacctccttaatgcaattgtgcattcttgttttcttctttgattgtgtctgcttacgagctaccttttctataagcgatttgatcaaattgaaagcagtagaacgaaactt…	556
MSTRG.26836.3	gcaattgattgtaataatactatagacaaagcaaccttaaacagtagcaggaaatgatgataattaactcctatttcaaccattacagtctttgtctctttccttcctttctattccttcagttcaggctaaagcactcaactgataactgggacacttgaaggttcaattcgtgttggatgcaaagtacaaatcaatggaaccctccaatgaggaacttgttaagcagtcactagttgcaaatataaagaatgcacatcaaaatttcataccagtcaagattttaaactgtagatattggcattcatgataaaagctcaatggagaggtaaagtaacttggaccatcttaacacctgagaatgccggagacggtgcgaactcgccggaatccatggtt…	556
MSTRG.4488.1	cccgctgctagtagacatcatcgattatctgcctatgcaagatcaatggctaacaactggtatttgagtactttgagtgcttgccattttagcgttcttctcttgggctccttgagtgctttgatcaccaaccgccgtcgattgcaccaccgttaccttggcctgacgattctgcaccgtaagctttacagtaacgcaaagtcccttggctgtctcatttggcaatgtcttcaatgttcgttttggggaaagacctagggctcgattttcggagcaagattttttggggaatttctgtaatttcacgttgcacagtgaaattttccctcttcatttgctcattttctctctgatttgagagaatccagttaggtggacccggaaggaaaataaagacca…	556
MSTRG.21254.3	ctcctttctcacgatcttcctcaagacacgtactctcttctcagagcaaaatctgcatttctcctggatcaagtcttttttttttccccttcctttgctgtttctccttcagttttacacatttctagcaccaacagggaaaatatagagagaaatagaacggctagccatttttggttttcggatcttcttctttcattgtccatttctgttgaaaaattaacagatctgcaacattttgtccatccggaaactttttttaccagatccataacaacgtcaaaacagaaaatggtttgatctttcacggcatcatccgttaaacgaaaataatctaggagacactacaagaaatggtctatcattggtaaacacatgcaaattagaagaaggaaaatt…	560
MSTRG.24633.2	acagctggctttacctcattcattatagccaaagtttcccagcaagacttagcagaatcaatctctctgacgtgagaaaatacctccaacgaacatgaaacgtgaattgcatgtaaagctgcagcatttttccttgtccaagccttcaattcagcttcatcctcttccagtttctcatttgcttcaataacatcccatagatcatgccaacaaatagttcttcaaccaaatgctccagtctgcgtaattatttccatctagatcttgaaggacaatctttgttgccatgtttatcctcttgatcactaaatgcaataaacttggaaggataagtagttgtaatgtgttttagtagtgtaattcttccaaccgaactcgttaaagctgtaagctcaagtg…	560
MSTRG.32598.1	gagacttggaagaggcagctctctccatgccaaagaaatcgagctcaacagtggctctcgacattgtagattcttcacgacaagtatagaagaattttgattaaactgagagaatgttttgtaggtagagaacttaaatgcgaaggcgggaggatgcgagaaagttaagggacgttaataaagaggagatatgtacatgaaactgcacgagttacatgagataaggaaggggtcaaaaagaggaaaaaaaaaagggagaaatttaaaaaaaaaaaaaaaaaaagaaaagaaaaacaatggcagatggcacacatcttccacgtggtgtccctgccagcaataaactggatactgttacaactacaatctggttgaaggattcaccggtttggtgttttt…	560
MSTRG.7976.2	gcagctgcgtcgcttcggaaaataagacaaaacgaagaaatccgagttgctgatagacgagccagattcaacaaccgcataactcaagaaagaaaggaaagggtgaaaataggaaaataggaaagattgagaaaggtgaaaatcggaatgggtgagaactctgcaagatgcagacaggaaagagagaagaaagagactggggttgattcttttaaatcaccattcacaatcaaaaatttaattaaatattaatattattttcaaaattagtaccgtgagggaatggtgcggaagcttttcgggtttgaaatggaaaaaaggatttgcagtttcccgaaaattttttaatttgacataattaagaactttttaaaatatcttaaatttattaaaaatctt…	563
MSTRG.6048.1	ccctctccttcactaggctgtcctctctctccctctctagccataagtaggtgaaaagcaaagactccctctttatctctctcgcagattacaggttaccatattactacacaaccactactgttgccctctacctaatccaatacctaaagccacattcaacaataaaataaaatttccataaacgaataaagaagctacctaagcgagaaagtgaaagaaaaatgaacggaaagtgagagaaaataagaacaaattcagttattactcattcatttgccaatttatgaagatgctgtggtagctctgctttgcttcctcttctttcttcttttttactgtttagttatcaaatcaaaaaccctaaatacatttcacccactttctagatcttgaacc…	564
MSTRG.6048.2	ccctctccttcactaggctgtcctctctctccctctctagccataagtaggtgaaaagcaaagactccctctttatctctctcgcagattacaggttaccatattactacacaaccactactgttgccctctacctaatccaatacctaaagccacattcaacaataaaataaaatttccataaacgaataaagaagctacctaagcgagaaagtgaaagaaaaatgaacggaaagtgagagaaaataagaacaaattcagttattactcattcatttgccaatttatgaagatgctgtggtagctctgctttgcttcctcttctttcttcttttttactgtttagttatcaaatcaaaaaccctaaatacatttcacccactttctagatcttgaacc…	564
MSTRG.3423.1	acaaatgtatcaaattactgcaaatctgcagcttctttaactccccaaaagaagtgctttttcacttgagtgtgcttctctcgtttcttatgaagccagtgcttcgaatcaagtctaaaaacggctgttacagactatttttaatgtagagtggttatagtctgccagattagaaaaaggatttttaaactctggaaaacaaatcctgacaattccaagattgtcagtactgcattaaatcaaatgtcctttcttacactcacccggatactctttctactaaatgctgctttcacctcaaagaactaggcaactagcactgtcaaatcttaaaaaaaatgataataaagcaaagtgcaagaaaatttctttcttttttctctcttgaaagaaaacttt…	565
MSTRG.9752.1	aacagcataaccataatttatcaaagaaagcaaatcaaaatctttagtttcttttattttctagctgtaaaacatccattcttgatcaaggttacagtacaaacatagccattcttctcccaacatgcccattgggaatttgccaactattctacatggtaaaaaattttaccacctggtacaaaaattaattaaaaaacattattttgaaggagaagcatctcttggatcttgttttgatcctgacatagcagcactagctgctattgtcatggcagtcgcggcagcccccagctttgcaccaccagcagccttcattacaccagctacttttgcgaatacagctagacctccaacaagcatagcccttaaaacgactgttggttttacggtcatttc…	566
MSTRG.23104.1	tttttttttttttttttaattttttataatctctttataataatcttctttctctattcggtatttgcgtgttggtgtgcatggcctaagctttctcagctcttgagagttttcaaggagcagggtttgatattggctgctcttctgggtttggctgctcttctgggtttgtttgctattgatattggctgctcttttgggtttgtttgctatggcttagacttccataactacgttgtggccgtggaagataaagagaacaatgggtttaagacgtgtacggtatacacattatgtggaaaagctaaagcaccggctatttccacaaacaacattggtcattttcacactgttgattgaggtaatttagtattttggttgatgctgtgcagtaacatg…	567
MSTRG.6894.6	tccactagatcattatctgtagatacattgttggtttgtccatttacacatacttcaccctttcttactcctgtgaaatcaattacaatgggccatcaccttgtcccaaaaaattggtaagcatcaagaatccttttacttttcagtctcaaatgaaattgatacaacctcattttgattaaggtattactagaatcacatttgatgggtaagttccatcacatccatgaatttcaaaatcagccacaggttttagcaaagttgggtaacatcaactatgctttatgacacggatgacctgttgaacagagtagaagaaatcaaatttcttttacagcctaagttttacccaatgattaaaaccaacaagaagacctgtggttgatgttttcaattact…	567
MSTRG.12670.1	tttgaatggccattcagttcacttcagaacttcaaattactgagatcatattactgtgctcaaagcacctcgttgtcatctctctttcaggttaaccttctacctgtctataccactgctatgctttggcaatctgaaaccctagcttcccaattttttccgtctttttttatttgaatggccattcagttcacttcagaacttcaaattactgagatcatattactgtgctcaaagcacctcgttgtcatctctctttcaggttaaccttctacctgtctataccactgctatgctttggcaatctgaaaccctagcttcccaaaggtgatgcaggtgaatggaaattaaatgagtaaaaagaattggaaatcatccaatgcttggctagagatgttg…	569
MSTRG.14021.1	tggctaccggtcatttaattcacttgttatatacgcatatatatttaggttctctcatttatataaataactattctaatttataacctttagataaaatctctaattattcggtgagaaatattatataatgataattctaatattgtataatatttcttaatacttcaaatttttgtcgtcactacttcttaagaatataactaatttaattcttcattaagtgttttattaaaaatttggcaacattttctctatatttcacattctgtctcttgaagtctcgccggagtctcgccggccggtcaccggaccgccgccgccgccaccgtgcacggtggcaggaaaatttaaccttgagcccttggcttgcctgaaacggcgtgaatcgccggaaaa…	569
MSTRG.22549.1	ataaagaacaaagaactattataaaaaaaaaataaataataaagaatcagaattgaagatcaccagctattcatcaattgttccaagttattcaaaagtcttctgatcaggcaaataggggaattataataaagtgagtaggtgggaaatcaagctagcatcccagcatgtttcaatagatttctttgtcaggacattgcataatgataataaaatgaaaactgcaacgtctaaatcctttgttgacaaaagcatcaagtatattctaatttcaattgatacttcctctcagacaatgatgtctcaactcgtagcctatatggtgaatgttaataatagcatgatacttctatgtcggtgcagaggataaccgtgggactcgaggagatttttaggagt…	570
MSTRG.36485.1	aaaaactaagggaactactataacaaggaaaaaccctaagccggaaaaaaatcgttacttgatcttatctgagctgacagaggagtctccctttgaggccaagaatctctctccgtactctttcctgagccacccttccattttcaatggatgacggcggctaatgcaacggatagaggggggagagggatttgcttttggtccaatcgaagatccgatgctgcgatgaagactgcctgcggtcagagcccaacttcgttatagcgattgggcggtgatggcgacgcgggctaaccaccaaaataaaaagttatatatgtttgtgattttttattagataagttgatttctttatataaattgtaatttgcaggtcaaacatggtgaagaacgcttcat…	570
MSTRG.241.1	ttatacttaaaactttacctaatattattattattacaattaccaccgaaaggatgtagttttgatgtaggaggtttaaatgaatctgcaaacaaaactactgtcgttttagcttaggcttgcgttttaacgaaagaaacaaaaacttctctcaaatttcaactcaaagtcaagcgttctcctctctcgctactacctgcgttctcaaagtcaagcgttttctccttctacagccacggaccacaatctgcgtttataccttgccgtcactttcgttttttaccgtcgcctctgcagcaatggtgctcttcaagcgtacaagcgccagattcttgtccatgtgcggagttgaaagttttttgtgcggaagaagatgttgattgttaatacttgcaatct…	571
MSTRG.25879.19	agccgaagagagatccgggagtgtttccaagtactcgctttcagaaagatcaagatattttaacctttgaggacactgcacattaaaccaatttctttttaaatgtcaattgttaaaagaaaaaaaactcacacacaatattttgtattaatatagaataaaatatatcatttaactattaacctctaatagtgtatagtacaacctgtacaatagcaaattatatacttaaatcataccttatttccattccatagttgcttgaccttgctccctttcatgttaagttcaacaacatttttcatgaaaaaatttgatggcaaagatttgtaagggtagtcttcccaatggaataaacttatcttattagggagaaactgaagctctttcgtctgacca…	572
MSTRG.2655.1	ggcttcgtctctaaggaaaagtaattgctattgatatcttttgcttattaaataaatgttgttgacaaatttatgggtgtagtttccaaatacagcataacaatatcatgattataattaacaaaatatcctctaaaaagaattaacaaaataaattagttctgaggtattgattgaaatggtaaataatctcaatcatcacaaaaatgagactgtaagtttgatttccggaaagcgcaccttgttgggaagatcaaacttttacgccctccagctcgagagaaattacacctccttaatgcaattgtgcattcttgttttcttctttgattgtgtctgcttacgagctaccttttctataagcgatttgatcaaattgaaagcagtagaacgaaactg…	572
MSTRG.31377.1	gctcacaacaggaggccaccctgcgggctgcgatcagatctagattatcaggtgcgcccaaagagaccaacccgtggttttccatatcatacagatcagaacagtaggtgcacacgggggcgccgatctcccatttacccggctaacagaaatcagaatcaggatccatataacagaatcagaatcataatcaggatccatataacagaaacagtctcacaaacccatggtgacccacttcatcccaattccacacaagcaaagcacagcaatatcacatcacagcgaatcaagcaatacaaatagtgcagcacgatatggcaattcaacaaaataatgcatgataacatttagccgtgaatgcatgaatgcaggtggatgatactagttatctaacac…	572
MSTRG.7211.1	gcacagaatcacctcacagcagagaaattcagaaagggcaatttatgagtcaagtatgcttttaaacgaacaaattcaaacagcatccaatgaaaagccattactgatcataaagtatgatgtcctttcaatcaatgtgaatctgtatgagaaatacatatgaggaacagagagatagagactagagaccagtcctccatggagattgaaaaggaaagcattacttaataagaaatcaaaaaattgtaagcaaatatataatactcacagtaattgatatgcctcccagtccccgatgattgctcacgacaacgttccaaccctgccttgccattgtgaaagcaagatgctttatatactgttatacagtacatttttcttggatattaaaagtagagg…	572
MSTRG.7341.3	aaaaaagaaaatattaggaaaatcattaaggccctttcaccaattggatgtggtggaaggaagaactcacgtgacaccgtgaagggttcggtgactgagagacggtgaaaacagaaatgagagtaaaaaaatcctccatctctgtcgaaaaaagcggacgaggaaaggtgataagaaatggcagcggaagattacgagcaactaagcaataacggcgacaacgacaggatctcggaatcgccgtactgctctcaactccacttaaatttccattagctgaatgtcgcagaaccaatgtctatgcaattcttggccgatcgccattctcctctaaatccgatattaaagttgtctataaacgccttgctttgaagcctaatgctaaagtttgaagaacaa…	572
MSTRG.1702.1	ctaattttatttatgattttattatatagaaactggaaatataactgcttaccactatgccaagtgccttatcaacgtataacacgcttttctctttttttcaatggccaaattttggcgaggattagatttgtctggatttggtctataggctaaccgcttacccatggaccaaaccaatgaaaataaatgttttttttttaaatattgttctcattttatccttttttttaaatagtcagaaatacctttgttccctcaaaaactcattttttggtttgttccataagtgggctaaccgcttacccatagacccgatctaggcaagtcaatcccttttggcaaaacatgtaattaacaccaccctccaaacaggcagcattttcaggtaaaagttgc…	574
MSTRG.20068.1	gtctagaagtgtaaaaatatccattaggtcctaacctccctctctccttcccgttaacgctgaccccagtagctctctcctcccctaggtctcgtttttccggagacgctagccttcaaccgactggcatgatctcttcctctccttagcagcagctctagtcactgcttcccctatctccagcctgccagtcttagcagaaagatgagagagacagaccccgatttggtatcgcggccgacttcaagcaattttcgactgctcttcaattagttacaagattctggaatcgtggtacctccagccaccacgaagggcagcgacggcggaggctccggtgatcggaattcctcatagacaatatgttccaatttttatattgattctagttttgcaatt…	574
MSTRG.20299.3	cagcaccaaaaagaaaaatgaccttccatagacacccacctccaccaccaccagacccttttgcaccgccaccatatctacatggtcctccaccaccaccaccacctcctcgtcctgaattttatcctccaccaccccaccaccatcatcatccaccgccgcctccgccgcctttcgctccacacccaccacctcccggtcctcctggtcctcctccaccacctttctttgatccatatatgccacctccgccctggcaccgtcctcctccacctccttactagcgcatttgtattcctaagctaaagtgcttgtgatggatgtgcaagaagtgctgtagtgatcaactgagagaagatacaggaattgaccatcgctatggttcttgatgaatttagg…	574
MSTRG.2662.1	gccactttatatatatatatatatatataagaacaatagctgtttatcatgtattgaggcaaagtttaataaacatctacaccttgatagagaatttaagttgcggtggagaaaaaaatcgtgctggcttgtttcattgttttcttggctatggtgcccctcgtattcgcacaagtctactgtccgcatccgcctggcccgtgtcctccgaattccaaagaatgtatgatcaaatgcgaaaatagttgcaaaaatttaaattgtgttgctttttgcgcaacatattgttgtgccggttaaaaacttgttgcaccaacgcaatctgcatacattgacgatttggagttggagtatcaaccttgtaaggcagtaataaaacccaatgtctaatgccggagt…	576
MSTRG.4430.2	cccacatcattctaactccacagcacattacaaacaagtcacattcaatcaccaaatttcacatcattcacgcaatgtataatatccagcatcgccatatattttaatataatacatgtattcgatgttgttcatggcatacacgcctatatggcatttctacatgtacgcatgcttcatatagatagcatattattcatgtatgcatagatgtaaaatgcatgagcgatgcggattatctaaccctgctcacagtttgtttgcttatagtaagtcattgctcaacttctcgatcctttatcagatgctgatgaactttttaaagcccctaagcctcgtcggaccgccgggacagccgccgtacacagtggccagagttaggttcttgcccgcgatcat…	576
MSTRG.32952.1	atcttaccaggcaagccagtgaagttcttgtattgttcaaagccttgacggattaacatttccgttccataaacaattacagctccgctttctttcgcttctcgtaagagtcttgtgtctttaggtgtgtaaatcgcatcaaacgctaggcagtaatgttttaagacatgctgcagcatacagaaaggcttatttagcagatagataaacgctcatggctctgtcgggcaacaactttctagaactaacatgtagcttataattaaatttttttgtcattttaaatttaatagctaatttcttacttatgtatatatataatacgagagagaggtcagtcaaacctttggtaatggagtagcatcataattcggtttcattccaacagaagttgtattt…	578
MSTRG.33312.1	tttaaaccacaagttatatcgcaaactgccatttataacacaattttattcattcaatcataatttccaccaattgctaagaaattcagaatagctttacattcactccaaaccatatatgaatgactctcatcctaattgatatctcaaccattccatgagcaaattttaaattaataaattaccagattaacatacttaagttggtcttcaagtatagtgaagatgtaatcttagaccatcttgttaacacatccgataatcttataattcatgttttcagtttttgaatacttgtgtgtattcttctccctaaaataatcccaaattcacttgtttattcttacacaaatctcaacattccaaatgaacagtaaattaaaacccagttagttcatt…	578
MSTRG.24633.1	acagctggctttacctcattcattatagccaaagtttcccagcaagacttagcagaatcaatctctctgacgtgagaaaatacctccaacgaacatgaaacgtgaattgcatgtaaagctgcagcatttttccttgtccaagccttcaattcagcttcatcctcttccagtttctcatttgcttcaataacatcccatagatcatgccaacaaatagttcttcaaccaaatgctccagtctgcgtaattatttccatctagatcttgaaggacaatctttgttgccatgtttatcctcttgatcctaggatgtatgttcaaaactaaatgcaataaacttggaaggataagtagttgtaatgtgttttagtagtgtaattcttccaaccgaactcgtta…	579
MSTRG.23328.1	acatgccataattcttcattatataaatctcaatcgactactaccaaattagtcacttctgctttgatactattcttctaatcttcaagtagcaacaacatcttcaaccttaaacataagctctaacaagcttaaataagactcttgatgccttagttttcccttgtctttggtaggaagttatccaccctttgtcctccaaattacttgaaattattcaccaaatatcatttctcaagctttaatctcaaagattgattaattagatcaagttgaatggtgtcaaattggtggatttagtgagtataagtgaagaaaacaaagagaagagaaagagaggctcaagttaaaatggaggagaagaagaaagaagttcacgttagatggataggaagagga…	580
MSTRG.29124.1	aaaaaattgaacgtttattctataaaataaatatatcattaaatcacctctcgatttggagccttattttttccttctcagcccattgctgcgttcgataaagggggggagaatacagttcaggtccccaatctaaaagcagagatccattactttcctctcaatctcgctaagaccatgtctcaggtacatctatctcaatcctctgattattgattagttctttctcgatcgatgattcttttttaatcgagattttctatgtagaaccctagaatgtttgattatttcctttatttgttgctttatagaaattacgttcgacgaaacaaaaattaatacggtgttgttgttccactgttacttaaattgccatgattttcatttttgacgcgcaaa…	580
MSTRG.3801.1	ctttaaaattggacgaggaacacggtttgtggaatctcaaaagagaattgctggtaagtctttcttttttctaattttttctgtttttccttttcttgtgaacaagaatacttcatttgcaagcttcaaattttcaaggaagaaattgcctttaagtttcactttttcttcttttattcttttgactgcactataaaaccgacattgaactacatccacttagagatgtcaatttttgttctaatggggaacctgtcttgctgtgaacccaaaggggaaacccacctgccaaccattagtggggtatccaggtttaggtaccctctctgatttttctgtgacttcaaatatagagagtttattgtattatattatatggattttataaatatgaaaaaa…	580
MSTRG.14643.1	tggcaaagataaaagaaaaataatgcatttcaaacttttcaagaacaatggggcaccatggattaactctgatacaaattgtaagcaagtttttaacaagaaagatttacaactcaaagttcctcgaagcaaaataaggtgcaattccattcactaaatgcctcctcatgaaatccaactacaaggtcctgagttgaggattattacattgcccaacacattaagtagagcacaaatctacttggatgcacatcaatgcaccagatcgccccgaaaaagtgcaagaacacggatcttatttgggggatttattgtccttggaggaagaaccatatctaggtggagaataaatcaaagccgccaccatagcaccaggtaacacaccgtatttcgccaccg…	582
MSTRG.24831.2	ctacgacaaagacaccgaatgtgactatagtgtcggtgctcacacgcaggtggccgagggataaagagggtaatcaaagaacctaacggtacactccaaaaagagtactttagcagcaaatgcttagaataatcatcaagaaaaagaaaaacccatcaccaaaaccaggttaaacgtacaaaatacagcaatcaacgctctaaaaaacattgctttttttttttttttttttttttttggccccttgagcgttgaaagagacatcaccctccataatcaagtcacagctttctttgtacagatgtccatgtgagatgctttaactctccctttctttcacagacctcaagggaaaaaaataaaaaaagaaagtgattcttatttatatatatttgtatc…	584
MSTRG.25991.2	ttttattgttactaagtgtcacgacccgtttccatgggccggaccgcattagggcccagataagcttaaggcccccaacactagtagtaagcttgaatcactaaaattcaactatcttaatatgaatttctgccattcagtccatattaccatactcaataaacctcataattatattatatttctaccccaaattcaacattttacacatttcatagtccgtgcccaatttataatacattagatttataatatgggctcataaaaccatttcacctatgttaatacacaattagaggtacataaaacctacaactgcggagtttactaacagataaataccaataagtcctcgtacatataactaattaatgaattaatttctgaaattagaaagtt…	584
MSTRG.13911.1	gcaggtaagctttttctgcctctattatgcaaataattatgttagacctatatttgcgaccttcaatatcttaagaatgagaatgtgtcccacttggcttagtgcaatcttgttgtcataattgaaatggaaaatagatgtgaaattgaaagaaaagatatgaaggatgttctatggtttatctaactgtggcagttgaaaaaactaggaacatttaattaaacttgtttctctttttttgaaaaaaagtatttgaatagtggttcttttctttgcaattatgtacttctgaaaccttccaagatctttatttatgtgaaaacccttaacatgttcaaaagtggtttgctccgtgtatgtgattttaacatatgacttttctcaacttattgaagggga…	585
MSTRG.424.1	catagcagcaacagcaccagcccagagatgcttggtcgtattcaaagcagctgatcctgatctcgatcgcagcacattaaccttcttctcctccgtgaaaaccactgcattttcttcctccaaattcttttcctctccattttgccccaaactctctcgcgattccccaacatatccttcttcttcttcgcttccctttattgacaaactcaccgataaaaacaatcctgctttgcgacccttctttcctcgccgccgatcaacgaacctcaacgttttccgagaaaaacaagaagaacgcggttcagtcttggacgatattaacgaaacaaatgaacgacaaacagtttcttgatcgaggaacagaccgccaccatgaaggaagtgctgattggacgg…	586
MSTRG.16222.7	aagtttaaactgctttaacaacacgacaactaatggaagctttctcaaaaaagtattttcaatctcgcaaacaaatgttatcgtttaccttccctttttaatccttgtggtctgttgttttaagaggaatttgcaaggtaaggctcctagtactgagtatatacaaacagacacaatgcctagaagtgtttaacttgcctgcttaccaaatagtgctgcaattagggatataatgcgctcttttagttcctcttggcatcgttctttcttattcttcttgttcatggggatccatgaaagcagcaaatgctgtcttcaagcccaaaacatccacaaaacgttcacaagcaggtggatatttggtcatggcaaaatcaagcgcccttatagcggacccat…	589
MSTRG.30427.2	attgaaagtagtttatgtgtgtgtgtgtgtgtttgtgtcttgctaacacttatctctctctctctctctctctcgaataaatatatatatatatatacatacacacacaccttgctaactgtgatactttgtagtgaccgagagtgttgttacttctttctttgatgttaaaatatgactaaccttcaagcttcgaagaccacgttgtagtagcaatgaagaggaattcgtaacctgtatgataggtttaaaacaacctgtatgatgggtttaacttggcataaaatagattagaccttaaggctgccctatggtgactgtgctttgccttgacatctcatgcaattatctaacatgtcctagagagcatggcgtttaacaataacctaattacaatca…	589
MSTRG.5283.4	aaaattagaaatcaataataatactaaaccgattagtattcggttgggtttttcaaagtgatccgatttgcactcacctctattaataaaataacaattatccgttgaagcacatttgtcaatacccgtcggtttctttacacgtggcgtatcagaccgttaaagggtcaacaaacctgtggtgatggtagccaaaatccaaaaatcttcttggttttgtataaagaaaagacttgctgtcgaatagaatgcatccaaatcaaaatctccttgctaattgctttggctattgtcttggtgctcctctctttaattcccgaagggagcccttccagaaattctctacggcctaagtcaagcctaggccgaagagggggtttggaaatagtttccaaccag…	589
MSTRG.3573.1	gccttctttcaaatttatgaacctcagtgacatacaattctcttcttacaattaaatgaaaatcagtatgaaattaacttgtatgtacaatataaatgttgaagaaagagaaatgcaagtggagatgcacttaattaacagtctctctttttccagtcatccttggaataagataccctatattagcttatttgttttttaaagggaagataatgtaccttacacacaaacatacatttaacttttgtgaccatgtctcttgtcttttgcaccacaggaaatatataagttggcctctctgtgggtctggaaaatttgtatttcatatatttactaattcataactaaattttgataaatctaaagacaattatgggctcgctcagcaaaattagttgt…	591
MSTRG.3405.8	taacacttactgactctatcatgatttctccaagttctcaggtgctaagttgaattcgaagcgaaccatgtttcgattattatttttattaatgtacattgtggagggccccatctgataagacacagatggagtataggtaggtacttgacagtttgatagttgtttatgcatgcgagcttgtttaattttggtttgtccatttttgagtcattctgagtcagtgcaacaaaaagatttcagcattcacatgttgagttgctggtcaatttgagccgacaacgtttctcacgcttgaggcatttgtaatgaaaattttaggaggtaaatatgaaattttctcaagatagtgcattcagttttggttctaaagagaaatgatttgcatgacataccttt…	592
MSTRG.10464.1	aagctgaacattcagataagaaaccacatcctttatgtcattacttccaaaagatccactctacattactgctgtctgctaaaaagaaatattaacacaggcaataggtacagagaccttcagagtttcactccaaggagaataagacagactgcatgcttgagaaggtaaagtttggtgcttgcgattgttgctgggtttggtccatttctcaacatcagtttttgttatgcactttcaccagaaatgcagaatgatatgtgtggaaaataacacatcaggacaaggacagctttgaaagggtcagagccaatactttcaccccatttgctatatcttcaatggaagcatattcttcaggtttatggctatatcctgaaagagcaaagggacttcctc…	593
MSTRG.6023.1	gctggaaagaagtctttcgtatgactgtactaaaactagtatcttgtagaacaaaaatatgaacttgacagtacaataaataagactgagtagggaaaaccaaccacagggaatccagaaacttcaacttcccctgacaagggctctggcttttcaggcaactcgagctgatgatagaacggaattctctaacggcagcactccaaaggaggaaagggctcaaaggtgatcttcgacggatactatgttaagagagaaggagaaagagagacaaaaaatagagtgagatattagaacaaaggaaaaaatgatacgcaaagccatttgtaagattggtttggcatatatatatatatatatatatatatatatacacacacacacacatatagggcaggt…	595
MSTRG.28830.1	gctgaatgattaagcaatttcaacgaaggttaaatgcaaaatataaatgggtcaaagtgtactgtaactaattgccaattttgctagttactcagcaatttgtatttctttcaaaactcaagactcctcctcagacatgcaatgaatacaacatcaaacaaactccaaaatgtctcgtttaattatgaaaaaaaaaaagaacatgctacattgcacctgctgattatcttgctggtagccataatagaagtccacaggccatgttatagaggtgttgcaaatccttcagatagacatccccaggtgttattgtgcaacgatagcaatgaggtgaacaaggcagaggcggtaacagtatgcaatggaatcaaagattgtgcgccacccaactccacagga…	596
MSTRG.20135.2	agtgaacccattttatagccaattgttagaagacagagaaaatctaaattctctcatctccttgctcttcgacgccgatagccctctctcctttctcttttttatttttccagtcaactcaatcattttcaatgatcgagcactctaaacccaagtactcaatgagaggaatatgaatataactttagattgagctcttgttgcattgttgaacaaaaatcgaagtttgaagattcgagtgttgtagtagatttgttttccggggattcacaccatttccagcaagtctagcttacaagaaattggaggaagatttatgagaagatggagaaggtaaagtgaaggaagaagatgaaggagaagatggaaagggaaagtgaatggaattttcgggtaact…	597
MSTRG.21448.1	atcgtcggttcgactagtttaattgggaactggattatgatccgatccgagttgaaacgaatatgtgaaatgaatgtatgatatttaagctaacatatttatgcttcatcaacacaaatcaagaaacacaaagaacaacagcaatttaatatcaatggcaatcatcactcaacgcccttacatggggatcatggttttatgctttgttttcttactcatttcagctgctctacatttacgagagtgtccagggtcatgtaagcaactcccaaattgtgcacaggcttgccgagagaaaggatttccaaagggaggttttttgtcttatgattgcaagcttcaaatataagtggaagagcatcatttgatcatattgactcaattaatcatttggctagc…	597
MSTRG.28815.76	acaacgtttgtgatggaaccaacttcgctcgtcacaagacgttgtgcaaatacaacctggtctacaatctctgcagtagtcagatgtctcttcaaacccatcctgccagtgcagcagaactgacaattcatggcacagcccacttgacttgaaacacaaactgtcgtcctacctctatcacaaggtatgacgactgtttcaattaccagttcatcatccaacctaaataaaatctgcaagctccttctagttcatcaacataatgcgcccaaatattttccccataaagacgctaccacagcatcatagcttgaccaggtctggatccatgagattgagccgtggacccatttctggcatagtggattcccacaattattacttggaaaacttgaacat…	597
MSTRG.5778.1	ttgatatccagacaagcttttgcttaaccagccaagcttgtttgtctaaaccaaagaattatttcaaaaggatttctgggttggaatggatttattcctgttccacccaaactgcttcagtaattgttatgacctgtcaatatcattcttcaaattcatttgattttgaagaaagaatcagaaacacacctaacggtgaactcatgtttctgtgggattatcatacaacattcacatgcagcagttcctctgtggaagcttccgtcgtttgaactcatatcaagttagaaatctgaaattatccagtgtgcgttcgtgtaccctaacattcttatgtttttatttaaaacttcatctatatcttgtttgcaagtaattaatcatttgcatgagtattca…	597
MSTRG.16958.2	cacgacattatccaatacatccaaatcatacatggtatataacaacaatgtgaaagtatatataatcatgtctgaattgatgtttgcagtaactaaagctgtaaaaaaggggctctttgagccaaggaagagccttcgacacagaaattggatgcttaatcaaataaaaacctggcagattctccactagtttgcttcctcctctcttgtttcatctgctgtacctcctttattttgtacgatttggcactaatccattatccatatacaagagacaatttacagagcacattctctgagtattaatgacatctgagaagaaagaatgaggaaaacaccgaagtttcagattggataataaattagattgaatggagactctgatggtgataacataag…	598
MSTRG.22692.1	ctaacaggtcagttctctctctgtctcttttaagttcttcgtccccaccctcagacttcttctcttttctttcttctcgaactgttttggtgctttaacttgctatcaatatatccttcatttcgaggttctctttgcgaaatgaaggttaaattgatagcaagtgaaagcaccggcaaatataataattaagagctcgagtaggtgtgagcaatgaaggtttcagagggacaaaagggtggtggagggagcggttactaattctgaaattcttggcttaaaagtggtaactttgtttaaaaattgatgcagggaggggacccaaaatgcagaaagacataagggtaacaacttcaaaattgtacaatggaagagatcattgatggtcccgaaagttaa…	598
MSTRG.24372.2	gttggtttagaagagcagaaaattaaggaagagaaggaaattctccaaaaactatcaacaacacttgcatcaatttcttcaatggagctgtagctgtaactttaacactcctccttgatgcaagagttgagacaaacaccaagtctattcctaagaaattcaaatcttggtttttgcaatgccttggtgaaaatatctgttgtttggtcttcagaactgcaatgaacaatctgaatttcattttccttttcagcttcacgaattgcatggtacttgattttgatatgcttggtttttccatggaagattggatttttaaccatagcaacagctgatttgttgtcacaaagtattttagttggattttcttgctgaaaattcagatcaactaataccttt…	598
MSTRG.37006.2	aaaaaaaaaaaaaaaaaaaaaaagaagaaaaaatatcagataatcatatttgcttgaagaaaattggtatgcataccacgtgatgaatgatatcttgatttctctgaatgtcctgaatcttttcctctatccttcgatcgatgacttcgatccttagctttatctcggtccctctcagtctcttccctctccctttccctgtcagaatctctacccctctcctttattctatccctctccctctccctctccctctccctctcccttcccctatctctatccctttctctgtccttgatcctgtccccacttgcctctgatctgtgctcagacttggatcttggaatggcctcatctcttgcctctccatcagtaggcttggactcatcatcactcttc…	600
MSTRG.13472.2	gaatttttgaattctgcaccgcaccgtggtaaaagccgatatataattatgaatgcgccaaaacgaaaggtttgacaaaaacgattctgttgatatccacaaatcgtatcctatccaagttggtgattcagagagcaaatgatgagtatgtgcaaactggatcacgcctgaatgattatcattagatatggagtagaatctcaatcagtctcatcatgggctatggacgctgtcgcttcaatgcgtgctctatacaattaaaacctaatcacaatatatctcgtcatttgtcaggaaggaggaggaaaaggagaagaagaagattgagaggtctatgtctggaagccattcattaaacaaaggcaatcacttatggaaagcccgacaaagaaccaaaaa…	601
MSTRG.16022.48	atttcccagaaagcaaatatagctaacaatacttgatatccactatgtagtagtttggtcaaatataactaaatataatcaactgtcacacataattaattatgggacaatgaactcaatattatatttcattatctggtttttattctcttctgatgtaacttcaggacttctatatttgcaaagtttctaagaaactacattttttttccaaatgataataaattgtccaagtcatctatcaaccctcaatatgtggaagaagaggttctaaaatttctcaccttatctttgctctttgcataccaccactaattttatcgacagtcacttcctgatgaagactgctcgaagccagacttttcaagtcctctgttctgtctttagaaatttgttcta…	601
MSTRG.31377.2	gctcacaacaggaggccaccctgcgggctgcgatcagatctagattatcaggtgcgcccaaagagaccaacccgtggttttccatatcatacagatcagaacagtaggtgcacacgggggcgccgatctcccatttacccggctaacagaaatcagaatcaggatccatataacagaatcagaatcataatcaggatccatataacagaaacagtctcacaaacccatggtgacccacttcatcccaattccacacaagcaaagcacagcaatatcacatcacagcgaatcaagcaatacaaatagtgcagcacgatatggcaattcaacaaaataatgcatgataacatttagccgtgaatgcatgaatgcaggtggatgatactagttatctaacac…	601
MSTRG.5138.1	gtttatacaataattggaaaagcaatggatgtgaattatgatcaagcaattcagaaatttaaccatgattcattcaagcctcatatattatgtcaaaaagaataactaaattcaataatttattctaaatggacaagagataatagctaccaaattaactttacttaagtaattaagagggcttctctattgaattcaaagggctgttctaagttaagataaaattccctaatcatcataatttcagctacccaaaatcaatatcaaattcaagcaaatattagaacaaattactcacattttaacaagacccaacaaaattgctgctgattattacattacctaaactgctggacttgagatctaaaacaaaacaggggacgcatctattgggtacaa…	601
MSTRG.1901.2	tcacctcctcctcctcctccctctccttcgatctccgtcctccggccaccaaattcggcaaatgaacactctaaaaacatctactcaacgcaaggaagaagattatagcttagatttgaactgaaattgcgtctattttgaaggggaagagcttgaagtttcggccaccgtggttacacttttttccggcgattcacggcgtttcaggcaagcctagagcgcaaggtttataaaatacaaaatgcgaggacaaaagctggaagcatgtggctaaaaaggcagtccttttaaaggacaataaagaactgtaatagaaagaaagaaaagccctatgaagttgagacacttattgtagaagacggttaatgatagaaataacgatataaatataaaggtaga…	602
MSTRG.15645.2	gtgtgaacgaaaacccaaaactctgaaattcgaaaaaaggaaaagggaaaacggaaaaccttatccagcatttccaaattccaaatccaaacaaactgatatacccttctcgctccctctttttatccttttcttcctttatatagcgctcctctctctcactctgaaattgcagatcatcacatcaaatgggtctgaggctcgtgtacggtgtggtgttcctttctttctcatgcgcctgcttcaagcttctgcacctattccttcacccagtcttctactacacttcttcctgatatgtaggaatcatgtaacttgttaatcaaatgggttagtcttattttctttatttttaattttatataaaaaaaattgttttactttacacatattgggatc…	604
MSTRG.30560.1	ctcgccgtttcgttagacgacagcttggaagctaactggtccatttatacaagcgacatgatgttcaaaataaacgggcaataaaagttgttaaatgaaaaaggccagccgtttaatgtgaaccggatttcttctaacaagcggcaggtttccgtttcggttgacaacaggctagaaacgaaatgcgtccggtcgtttttagggacactaaatgtaacggagacgttaaaactgccgtttaacgaaggcaacggcagttttcggtagtttgatttgaggttgtgactcctgataattgatcgcttgagctccagctcctcctctgcaatggctgtattgagcgctctaatgggtactcgcttctctgcatcaacaaagtttgacggttagacattgagg…	604
MSTRG.3357.1	ttttttttttttttttttccttcctcctttcttttttttatatttatctttgtttattcaaagaactaaacaaaacaatttttataagataagagagaagtaaaggtttaagctttttctttcatgtttcttctcaaaaaaaaaaaaaaaaaagctttttctttaaaaaaaaaaaccagagagaataaaaagggttgtttagtatgagacttaaaaataaataaataaaaagcttaaatattggatgaacacgggtactggtggtggtgatagggtgctggagtggtggtgatggtggtggtggggtggaggaaacgtggggccgagtgatgaaagaggtggagataaataggtggtgagtatagattccatataatctaaagatctttcttgtgtgtg…	604
MSTRG.22438.2	gcatgcatatatctaaataattaaccaaaaaagaaacaaaaaataaaaaataaaattttcctttcattctaaattctgtaaattaaattttcttgatttgcattgtaattttaaagaaaatatcaagtaagatgcagtttcaattctttgcgcaaagtgtgtgtaggtaggagaaagtgggtatatagatgtatgaaataagtggccaagaacctccaccagatataaaatattagttccacacctatattatagattcttgaaaataacactagtattatatatatatatattaaaaaaaaaagatcatctgaaattcctatatatacttctttaaaagacatataatttattccttttacatctttctgaaataaggaaatatgaataaattcttag…	605
MSTRG.13777.1	cttctggcgtgcgtagctccgatccaacacgagcaaatttccgaactagcaaaaattcgacaaaaaaaaaattatatttgggatcgtccgggtccatctagtgctcctccaggacaacatcaaagctagaatttcgctctccatcactgtactaggaagcagctgattcgactgaagctctgcaatcttctccgcagagttataaatgtaaactttatatttctgttgtctaattttggatgtataagttactctattatcagattattattgaactccgcagttatagggttgtgtattactattggatttattgttagcactacactataaattaaatattatgtaattagctgcaggtgaaccagtaagcccataatgtgattataatttattgtg…	607
MSTRG.5879.1	cttcttccatcgtcggcaaccttgctccggtccctctcttgtcttgtctcggcctcgttaagcgcagcaagagaaacgtttgggctgtgttactccggtcggcacagccttctctctgtttctcatttttcagtcagcggtagcctctagttagagggagaactcttaacttgtcaaacattgatttgaaattgtctttccgtggtgggttgcaactgaatcgtccggaccggtctcctgcttctccaagtcaaaatccgagatagagcacattcttttctctatcactgaagtagaatccctatcgatccggttaaagctctgcagtcttcttcgcagggctataaaagtagatttctaatttctgtaaccgtttaatttatgtactgttatatttaa…	607
MSTRG.15645.1	gtgtgaacgaaaacccaaaactctgaaattcgaaaaaaggaaaagggaaaacggaaaaccttatccagcatttccaaattccaaatccaaacaaactgatatacccttctcgctccctctttttatccttttcttcctttatatagcgctcctctctctcactctgaaattgcagatcatcacatcaaatgggtctgaggctcgtgtacggtgtggtgttcctttctttctcatgcgcctgcttcaagcttctgcacctattccttcacccagtcttctactacacttcttcctgatatgtaggaatcatgtaacttgttaatcaaatgggttagtcttattttctttatttttaattttatataaaaaaaattgttttactttacacatattgggatc…	609
MSTRG.36971.2	aaaaaaaattaagggcaagaaaacgtccctaaatcattggatttcttgcgatctggagttggatcacagttggatcggggcaaggcatgactgtcgtttggtacagatttattggacgtcgcttcatagtagctctgttattagtggagagagactattcatggccgatgatcgaaaagatgaagaaaaaatcattgctgcgagagagtaaaggcgagttgagaggctgaagtctgatggcgataacgggaggagagcaaaggtttgtggttttacccatatgaataaaatgctgtcatatttagcatagagagttaaatgaaaataaccaaatagtccctgcaaatatctagactactcctcacggggctcctcaaaaattaaccaccattaaagttc…	610
MSTRG.6498.127	agtctttgccttcttatgatttttcacagtttgatccacttcagaatttgcagtcactcgtggaccttcactttccaagtttgaatggtacattggagtatgttggaatgtgtctgacaactttcccagtatatcatcacaactaagattttcagaatcctcagcaaggcgcataacaagatcacgtatgcttgttgctgggagctcatccaaagttgacagttaagcatttgcatttaatctaggcacattttttctacttgtagaatctcttttagcagattcttccacataaaattttgaaaggcacccttcccagtcaaatggaaacccaatctggaaatgattgcaaactcgcttaaagcaaacccagcaacagcaatccctttgttctcggac…	610
MSTRG.10678.1	gaattttaacaagaatatcagtaacagtttagaagtaactagtaatctaattatattgccatcaggcaacacacaaacaataggtataactgcaaaataaaactatcccactgagtcttgtttcaagcatgttccaagtctaggcatgctaaatgactaagtatgtcaagtttaaccaatggattgtgcttatagtttgcctttaaggaggataagcaagtcctctattgacagacgacaatcagcacatgttgaattcaataaactgtaaccacagcttcttgttgttcaaatggaaattctggaagtataacatatgcccccctgatgcaggaccaccggttacaaattttagggttgcatcagcgttcattttgtaatgcctatataagtattctt…	611
MSTRG.29343.1	tttggagccattagattagatttacattcaatcctagccatccaattttggtgaaaagtccaaactaccctttagtcaactccattatttgagcaatatttttcttcctcttcttctccatctaacgtgaacttcatcttcttctcctccatttcacctttagcctctctttctcttctctttgttttctccattttctacttgaataattcaccaaattcactccatttaccttgaataaagtaagaaaatctagagattaaagcttgagaagtggtttttagggattaatttcaaggaatttggagaattcattagagggtggagagccttctaacaaagataaaggcaagaccaaagtttaaggagctttgattcaagttgttttaaaggttggag…	611
MSTRG.22216.7	attcgatcttaattaattaattaataagaaaccagttaaggattgagttcacgagagcacaatcatcatagagaataagtatttgaagaagaagaaagagaaagggatcgagagagagagagagagaaggggagataatactctttttaattcattaaacaactaaattagggtttacaactcatatttaaacctcattgagattaatcttgtcctcaagatggaaatccggaaacatgaagaagacatcctcccaagtagaatctgtaggtgcaagattctgcaaagtatcaacacttggagaatctgtttgttgttcctaattatagttttggttggaaggacttgctgatactatcaaatgcaatacccattaaccgttcccgaacgacatatcaa…	612
MSTRG.27994.1	tgcgccggcccctgcgagagcttcggtgatggctcagcgagaagaaggcaggctgcttgtgcttcgatttaataaataaaaaaaattttgaaaaactggttttccggcgaagtccgccgcctcttggactgaccggtggtctccatgctcttccgaccaccatgcgacctgcatcaaacctcggcatagccagaagcgacagtggccatggtgaagctctgtgcgcggcgctaggtttcaatcgatgcaggtattagtttgattctatttatttgcctttttgggataaaatcactaagtcagaagatgaggagctgctggattctttttggaagatttattcaaaggttttgaagaatagagaggatcatgagattttattttgatggatttgatttg…	612
MSTRG.2655.2	ggcttcgtctctaaggaaaagtaattgctattgatatcttttgcttattaaataaatgttgttgacaaatttatgggtgtagtttccaaatacagcataacaatatcatgattataattaacaaaatatcctctaaaaagaattaacaaaataaattagttctgaggtattgattgaaatggtaaataatctcaatcatcacaaaaatgagactgtaagtttgatttccggaaagcgcaccttgttgggaagatcaaacttttacgccctccagctcgagagaaattacacctccttaatgcaattgtgcattcttgttttcttctttgattgtgtctgcttacgagctaccttttctataagcgatttgatcaaattgaaagcagtagaacgaaactg…	613
MSTRG.19555.14	aattcttattgcaatgggaacctttaaaattcttacttctagagcaggatccaaaactaatacaggtagtgcttattagggcattattggctgagaagaaccattaaaagtaatactgggtctcttcagtctccatgaataaattcctttatcctaatgtaagtaaagacagcgtagtaatgaaaaaaaaaaagctcaaactagacgttcttgttgattatttttgtccatagttgataacctgaaaaacaaactttaataacctttaataaatatattcaatatagtgttatttttcttatcaaccacagctccaatgttgcatttccgccttaatcaacaatacacccctcggacctcatctgtcatcccaatcccatccagttcagctttgagttt…	614
MSTRG.17597.1	gcccaaaagagtactttctttttcatttaacagactgggcaaacactatacattacaagctaaacctatagagtacagagaacttcatacaggaaaataaatgacaatttgcagtttcctagtagcaaagggaatgctttactttgagccttatctatatcagaaactaacgcctgtaacttgttgagatagatgattcaaatctgaaaatgtgggacaatcctatacaaaacgaaaagagaaaggaggctccttggttgccctgcttgtattcttgcgactgcttggtatctcttcgtttgctcaaattttcctttatatcgaaccaaaatactgacaaaagataatatcttctccagatgcagttagcatgaacttgctgcaataccatttattttg…	615
MSTRG.30427.3	attgaaagtagtttatgtgtgtgtgtgtgtgtttgtgtcttgctaacacttatctctctctctctctctctctcgaataaatatatatatatatatacatacacacacaccttgctaactgtgatactttgtagtgaccgagagtgttgttacttctttctttgatgttaaaatatgactaaccttcaagcttcgaagaccacgttgtagtagcaatgaagaggaattcgtaacctgtatgataggtttaaaacaacctgtatgatgggtttaacttggcataaaatagattagaccttaaggctgccctatggtgactgtgctttgccttgacatctcatgcaattatctaacatgtcctagagagcatggcgtttaacaataacctaattacaatca…	616
MSTRG.11302.1	gggagtgacatgttcaatctgaagctacagctccttttagggccatttgggttccttcaaaccatcatctttgaagacaataatcaaggagcacttggttgatcattgactatgaattccagctcatttgtgttgttttcaaacttagttaggtgttctttgaattgtgcctttgaatgagttatttcaaacttagttaggtgtcctttgaataagttgttttcaacctagttaggtgtatctttgaatgtattgttttcaacctagttaggtgtcctttgaaattgtgtctttgaacaacacattcaaagggagtttatggctatctcttgtttccctatataaagggactttgtgtattttgaaagggagatttggaataacaagaaagtgttaatc…	617
MSTRG.12638.1	ggcataacctccgccttggagaatatttaagagaaatgttcagtttgaacaatgcctccgccgtgttaagaaatagttaagacattttatcagatcaactgcgcatttatttaatgtgaaatagatttcattatttacttcttccagtattttctttcctcctctttccaaacaagcctaaaagccctttccttttcctgaaggaattatcagtacaagttggtctcagctcaaataagctgtcacttccatatgggaaagtcagacgtgttaaatgaagccgagtatgttagtgaggaataattaccaactctgttcttttttatgactcggcaattatatagacaagaaaagcagtagtctgaaaagggaaaaattaaatgtgctgttctacttacg…	617
MSTRG.2663.2	gcaaagtttaataaacatctacaccttgatagagaatttaagttgcggtggagaaaaaaatcgtgctggcttgtttcattgttttcttggctatggtgcccctcgtattcgcacaagtctactgtccgcatccgcctggcccgtgtcctccgaattccaaagaatgtatgatcaaatgcgaaaatagttgcaaaaatttaaattgtgttgctttttgcgcaacatattgttgtgccggttaaaaacttgttgcaccaacgcaatctgcatacattgacgatttggagttggagtatcaaccttgtaaggcagtaataaaacccaatgtctaatgccggatttgatgttggattcataaatgagaataaaattattgtcaattcgcttattgcataataa…	617
MSTRG.31744.1	gggtagacaactacacaaacatttcaaaaataatagtcattctctcataaccaagcaaaagattgaagtatttttttctaaaaacaaaatgaagaaacccaaacaagaaaggagcttgaatcaatagatacaaacaggtggataatagtagcaaaatgttaccttcccactgcctgcaggaccaattacaagttgcgcgtaacccattgtagccctttgaaactgctagctgctctaatcaaaatgaacagagagagctgaagatgcgaaagtaagagagaactgcgacggtaatataagcagtacaccaaacaccaacggcaaacaacaagtttaggacatgagaagtagccattaagaccgctgagggagacccaacatttgtagaatcttacgtat…	618
MSTRG.18121.1	cacctctatgtgaagtcttatatccattaatattaaaagaaaatcaagatgcgttcatagtttaagtttctcaatgaaacctcaaacaatttaccaaaacaccaaataatgaaacttattaagacatttaagccaaaatcaaaaaaaaattttgaactagccatttacatatcttaaaagtaaaatctaaaactctctcaataattcagaaagactattacatgtcatgatcgagatagactcacccttaagtctatggaactgaagatcatcctcctctgatactagaacttggaatcaatcaacaacttcaggtcttcaaacctttggttgcacgattcaaagcttaattacatccagttaagcctttttcttgccttccacactctttgaaggttc…	621
MSTRG.3394.1	gggctttaagtaaatgttttagtgggcctagtttacctcggggcccaatagttaccaatgcaatgcaaggaatttttttttttttttgggttaaactatagcgttatgattcttgtagaagctaaggtgtggtcaagctcaaatccaaggccttactcgtcatatagattctcttatgatttattatctcgaacttcctcaagctatagattttgttgtgcttctttgtaggaaagttatggtttatatagtttcttttgttgtgatttttttactatgaaatgataaaaagaaattacatattgtgatcaaggaaaaatacctagttaatactttttatctttatctttatttttatgttaacatattatttcctaacttgtagttattgatgttcgt…	621
MSTRG.20018.1	gaaggaaattagccattagatatcaattttaggtgaattaaatcaaaaaaaaaaagagagaaaaattcaaaagacaaaagaaaacgaatttgaatcgaatccttggaaacaaagcttctgaagaccttaactatcacttgttaagacattcaatccgtttacaatcctcaatctgaggattaggtaatctctttaccattcgttgtattttttttttttttacttatttttgcgattttagtaatttaagcttcattaaattatattatgttcatatttggccattttatgagtttttgaatcatatttagataaaaaaaatgatctcaataaatcgtttgaaaacaagcttgggccagaacagccgcatcacgcaactgttcatacaagaacagctgt…	622
MSTRG.29016.17	attaatttgttactaattaattaaattaattacataccaactggagcaacaggagccgttcttttcttggtttggggttgttggtggtgctgctgcttggtggctttctgtaaatgatcaagattgtctctattttctgctgcctttgctttgacaatgaaacgaaggtttcttgatcgaacagaagtgctttttgatgataaaggaagagaaaagcttaaattggaaagagcttgagacatttttctaaaggaatgaactccaaccttttacttgatcggtggagaaacacagaaggaattggtgacatttaaagagaggagtggacatttctggaaacagcattttgtgatgggtagaaaatgggagtggtagaggaccttaacgttctggaactct…	622
MSTRG.2523.14	atcgttaatcacttctccaaaatgaagaagacaatgctctttctggagaactcgatttgatactccacctcatggttagatagttttgtccctcgtgatctatctttgtgctcacgccatctttgttcaatccctaacccctagcttcctcgacgctactttctgagcaaaagccctcgctgtctctaaacttgtcgttgaactatctccatcaccatctccgttgcttatgaaaaagtcaggtagcttcgtgattctcgctcctcgggaccttattacccgtaatatgcagttaagattatatgctatcgtttgagtaggaaatcaaaagggtatgagttcgtgcagttcacagcctctagctttgaaggaaatgaatggagacagagcgctataccg…	624
MSTRG.28815.73	aaatacaacgtttgtgatggaaccaacttcgctcgtcacaagacgttgtgcaaatacaacctggtctacaatctctgcagtagtcagatgtctcttcaaacccatcctgccagtgcagcagaactgacaattcatggcacagcccacttgacttgaaacacaaactgtcgtcctacctctatcacaaggtatgacgactgtttcaattaccagttcatcatccaacctaaataaaatctgcaagctccttcttagttccatcagatgcagaacgaatattttccaaatatattgccttatattctgcgtgttcactcaacattttcctaaaatccttattcaaacctgaataaggttatcaaagacaaattcataaggctcagcatgtctctcttgttg…	624
MSTRG.13906.1	attggcttaaaggatttaggttgatcatctggccacgtccaaagctcggtctaatcggctttgaaggctccagtcggatcggtctccaaagctcggtttgatcggctttggagtgtttggttgtatccaaagcacattgtaatcggctttgtccacctcctcagctcggtgtaatcgcctttggagcgtttgattgtgtccaaagcacagtgtaatcggctttgtccacctcctcagctcggtgtaatcggcttttgagtttttgaaaagagcaatttctgtgtacaaatagatcttgccttatccatagagcaatttctgtatacaaatagatctcgctttatgggtgcatgaagcaatttctgtatacaacagattttgcttagagggtcaaagagc…	626
MSTRG.29592.1	tcacttctttgcttcttctgttactggctttggctcttctggtggcggaggtggtggtggtggtggtggtggtggaggtggaggtggaggtaatccaccatcaatgcaacttctgcaccttctttctatccaaccttcaatatcatgctctccattgctaccaaaatgtcttccaccgcatagtcgagctataattcctgttcggctccgccgttgctggtgttggtggtggctcaagtattggttgcagttgctcatgtaaacttgccttcaagaatcccatgatctttgtactgtcttcttgacgatgagtttaaagaaaagaacagagatgaaagtaaaatgttatccagggaaaaaacagtaggactagattgaaaaatagtgaaagaaataggt…	626
MSTRG.16022.45	tcggtaagtatttcccagaaagcaaatatagctaacaatacttgatatccactatgtagtagtttggtcaaatataactaaatataatcaactgtcacacataattaattatgggacaatgaactcaatattatatttcattatctggtttttattctcttctgatgtaacttcaggacttctatatttgcaaagtttctaagaaactacattttttttccaaatgataataaattgtccaagtcatctatcaaccctcaatatgtggaagaagaggttctaaaatttctcaccttatctttgctctttgcataccaccactaattttatcgacagtcacttcctgatgaagactgctcgaagccagacttttcaagtcctctgttctgtctttagaaa…	627
MSTRG.23070.3	tgctggcaacagcccttataccagtatatttgctttctttgttgtgtgtgtgagtggctgtctggcaaactttgggtgtgtgactcgtgagcttctgattttgagctgttttgtgatgttcaatcttctgcttgaaaaaggcaaatctgagcctccttttatatgctaaaatcaagatcggctttagtttaattcgggtggatgactcgtgaggttctgattttgagctcttttgtgatattcaatcttctgcgtgaaaaagactcatgagctcttttgtgatattcaatcttctgcatgaaaaagactcgtgagcttctgattttgagctcttttgtgatattaaatgttctgcttgaaaaaggcaaatctgagactccttttacatgattaaatcaa…	627
MSTRG.8632.5	aaagaaaaatgtagttttcggtttgaaaccgaatcaaccagttacacaacccttgtttagatcgtactttgtatttttgaaatcgcgcttcttgacttggcagaatgttggaaactaaagcagcttgcatttgaaacaacaaaaacgaggcggcaaagagaaattacgggttttaggtttggacttctccaagctggaactagaagtagatttcatcatcttcttacttctggtatggctgcctctgaagctccatcgatggcatcatcgatatgcaatgcaagcaagcttttggtggaacaaccacctttaaaaacaaggaaatatggaaaataaagtgggaaaagtggaggcataataacctcgtacaactttgaaataaaaagctaccaacaaaac…	628
MSTRG.23845.24	aactacttgacatccatttctgaactgaatgaccattcccttacacagtgataacgtagctgttgacacgtggtcctcaaggttttatcaaacgatatggctttatttatgcattcatgagctttagtcacgccaacaccagcctcttgtcatagaaatctataaacaaacttggtcttgctcaacccgcaatgccaatcctctttagcacactaaaattagacacattatggtcacctacaaatcttcctctcttttcttcttggataaaatatatagatctaaattcaaggtcaccaatatttattcaaagaatacgtataacgaacacacagaaccatttcaataacccaataggcaaaaaagttctttgcagcttattaacattgcattttctca…	629
MSTRG.12502.1	gcaagattaacctatgttgctcaagttgtaatcttaaaattcaaaggtttcctcaggtttaaatttgtctaccttaaatttaaaataaaaaatctcagattagatttgcaacctatgaagaagtttgcaccaaaagatttacatatataattaaatataaccaaactactatacaaatttgaaatggcttctaagcagcagtcatccaacagaaatcctcacaatcacacacgtggcacatatgtccttggcttacaagaacttcaaacacaacggaatgccgctcagcaccaatctcagtttagatgacctttcaattctatctctcccgttggttaagcagatgtatcttggggcttgagactagctcctagtcctagcataattattaataatata…	630
MSTRG.18424.2	gtagctaataagttcactaatcttttaacaaaccaaaagtattgatatcttttcaacaataaaactaaaattaaaatatattattagatatttctacttggagttaatattgacaaaatatataaatcttcataacagcaactagtccgttaattgattctggatcttctatacttggattacttttccaataatttgcaacatctaacaaacacagatgagtttatgtcactatgcatcaatagcatcagtgtaggaataagctgcactaccaagctccattggtggaagatctgcatcttgagaaagatgcattttcataggaaactgcatatatcaactcggggttactatgcagttgatagataaccctgtgtccgcgaatcctctaataggtca…	630
MSTRG.20024.1	aaaacaatttacaaacgatgagaagaaaaggtattcagagaacaaaaacagagctattcaattgatgcagtaatttcacatcaaaatcatcatattttccatcacctttataagaaattaatacaaccccagaaacaaacaactataattggttccaaaaaaacccaaaaataaataataacacaatttataaaatataaagaaaaatggattgagagaaattacagagccaggagtgaaaggagcgaaatcggtatcatcagccgggccattactcatgcgaccacgcatataaggatcacaagacaagtagagattcttgaccaaaacagctttacttccttctggtactttaagcttaatagaagtagtgtttatattaaagtcagattcattagg…	630
MSTRG.20400.1	acatttcttcactatgctttttggagatagatagctgctgtttcagttcttgtagccttgtctcatattgctctttgataaatgcaattctcaaggactcttgcatggcaactggtggtgcttcaagttctcttttttcatgagcctggatatactccgcatcagctttatctttaagttccttcaaatggacagacaaacttctaaattcttctgtcttcaaaatctgttcagcaagcttctggtttagctcattacactgtttttcagcattattaactcattagaatatccttccattgcaattatatgatcctgttgttcttccaatttggccttgagtactagagcttttacttctagttcttccttggagaagaccagattatcaatctcctc…	633
MSTRG.18454.1	ggcagatccataagaagacaaaattaccccttataaaaattaacttttcattattttttttaacttaatgcaatattttaattttagcaaaaaaaaaaaaaaaaagtgaaaagcgtaaaattaaattctaatttcgtttcctccactttccaaacgagaacccaaacaaagcaaaaccaaaaataaaacaaattataaaaaacagaaaattctaaaatcctaatctcaccaaacctttctgctatacttcgtgatccaaaagtatatgattctcggtccatccttgagctttaataaactcaataagaatgcgagcttttcgttggagacagccgacactaaaaagatgcgggagtggtagggtgagaaagagaatcgataggtgagcaagaaaggagt…	635
MSTRG.2608.1	gattttcattatgtaaatcggtaaatgatagctttaaaaaattagctttattaagaaatcattttaatttcaattcttaagtcatacaactacagcataataattatattttttagaaatccaatattttcaatataaataatttaaacttaaagagcgctcaacttattatgccttatttaataaaccaaccaaacaagaatttttcaaaatttgattcgattcaatgttactaatccaaatacccaatcacaactcattgtcaaacatcttccttgtactataattttttttagcatcaacctttttggcacacttgggcgtcatacaccacatgcaagttgcaagattttttttttttttttgaaggaaagttccaagattcagagttatcaaaat…	635
MSTRG.34158.11	ggattatcatggtagaaagatctggcccaggttggagaggttctttgcaatttggaatgcatctgctgatggaaggtcctgtgcacgaaagataatttcattacatctaatgcttttatttatccacaaggtttggattatcatattggagtatggacataatcacgagcatacagagaatagtagggaataaaagaaatattttttttgtatgattgtccatttgccagtatatacatagagagcttgtaaactcatatatacattggtactgcagatatcaaagatgtgagagcctatgcaaggatatgaggccctttctttgcagtggaaggaagctgagatagctgcttgttggaggagtatagatcctatggatagagttggtgcaaccaggca…	635
MSTRG.6175.1	ctaagttttaaacaataaaatctaatactaaaaattgaaaaaaaaattgatggtccaattagatcagcccattgggccatacggatccaagtgacaccggcctgttatccttccactgctaggagcgggaggtggtcgatgctctgtgaagccagcctgacgcggtgccctcccctctacgattcatgcagttcaagccttcgctagagccacaggagccaactctcagcttggaacgggcagcccagacgatagccaatcgaacccaacccgctggtactgaatcaatgtcccatcaatttcatgcccccacttgggtcacaagcccaagttactgggtccaatttcatcagcccattgggccatacggatccgagtggcaccggcctgttatccttc…	635
MSTRG.28119.1	ccaaagtaacagtctcttaacagacaatataagtcacgactctgtctctctgggtcttaagcgccagcgaaatttaggactaacaacatatatagcagaactcggagaagcagaagctaaagattttacaatatcttttattattattattattattatatttttgttaaatataatttgtattgattggaaagcaaacaacctataaaagcttcaagcttaaccagaaaccagagaaaaaaaaaaagtgtaaaaaaaagggtgacggagagtgattgtttttcttggcgattgaacccggatccgacatcgtcggacccacccattcaccaactttcctaccacccgccgttctattctccctctccctctttcagtgtttctgtttcttttgggtgt…	636
MSTRG.13916.1	cctgctaaacatacccgtgtgagataacattactttatatttaaattgataacataaaattttgcatatattggtataagtaatattaaatgttttcggtcttaactagcacttaaattgtttcccatatttgctacttcacagttctcgcattccttccgctttatagatgatgtagattttttcaaactataatcatcacctgtagaagattcctggttcaatttacatactttaacttgttcccatttcgtctcatcaacctctaaaggatggggcttgccatatctaattggcaacacctaacaatcgtaaaacaaatactagagaagattattctactcaaacacagtacttataagtataacctctcttcagccatagccaccagcactttgc…	637
MSTRG.4358.1	ggtgaagataaaagataaaaatgaaatttgtctattaaaatgggacgaaaatgagaaagtgaaatgacattgttaacgagtcttactattctcttatgtgtatttttttttttttttttttaatctcagttgcaggttaaggaaaaatttaatagtaccacacctaagccattaggcctctccaatacacaatatcctaatcttggcattcttaagtaaaaaatctctgaaggaaaataattacatatacttccatacaatctggataagagaactcttcttgagttaagaaggtttcatttaacaaaacaaaagatgtaggcgtatcaactcctgtctttgctaatccatcagcaaaattgtttctctccctgaccacatgactaaaaacaatctatg…	637
MSTRG.5048.7	cgaaaagcgcaagtttattgattgatttgatcaccaatgcccaagcagatcagatgaagaaacacacagcgatagccatagctatttcctacatggattgagtttgtcatctttaacattgccaggcagatcagagaaagcaacgcacagcaaacgccatagctatctcttacatagtcacctgattctttaatactcggatctgtccttagtcatcaacaatcggcgcccatcgaaaagtcaaccttatcgcagcccgcacaagaattgctatggccaaagccgaaaacacaagcgaataataccggcagaatttttcataattcgcattttttggtcttccgctagtcagcaacgagctaaacgccccggcgaaggaaaaaatgatcgagattacaa…	637
MSTRG.16607.3	gcagcataagaacatattttaaaccttttaatacacaaaaaccaagctcattctaaaggtttcaagatcacattgtattgcaacttgttgaagaatggaaaaaagggaggtaaagaaaaatagagagacaaaaatgacaatatagaggcattcctttgaaacttcatgaacaacataaactggattcaagacctcagaaacctcaacaaagggcaatgcaattcagaaatgctttgagacaatggacttgacatctgttaaacaggcgatttaaccaggtattagacccacgtgttttaacttgttttgggttggaccaaaagcagacaaacaaaggagtcaggcctgacttctttaagttcaggaagcagaagcaagttccaccaaagcaattgggac…	640
MSTRG.17880.1	tgggaattgttaaatgttaggttttactttactcttttattttttgggaattgattttcagttaaaaaatatatctgatttcaatttttctttgataattaaacaattgtttcacattttcaattggtattccgtttattatttctgtacgtttaataactaattgatcttctggttaattcgactttcgggtctgaatatatatttactggttatgcatttctttactgaaatttcaattttcttttctctcgtgttttgattaatttctttatgcttgattttgctattttcttcattgagaaatcaataattataaatcttaattcaaaatgtggggtgatgaagaagggtttggaatattttgaaacttgaaaccgaataacttctattgtttga…	641
MSTRG.1968.1	aaaaaatgaatgatttgatctagatagaaaatggcttcacattctagaaagaaatcctacacatggttgattgctactctctgtgcattttgagaacaatcaagatctgcagaagcatcaatccttctacctctcaatagtcctttctctttcagtatacttgagctctcccattatgattagatacagaattagaatctcaagacaatgagcaacttttctttttctttccgtaaggcatatgagtttaataagtgaatccttggaggggttaagaaacaaagaacagttgttgaagaaaagtgatttttagcaatccatttttaacttttggtgtcctaaatgttgggcataaaggaaatgagaaaagcaatgacacagaggatcgcgtattgaatg…	641
MSTRG.28454.1	gaatggctgaaagaaaaaacataaattatcactgcattagttgcatcttcttttaaggttcctccctttctaagatccttgtcctcaagggttaaagttgaaaaagcttagtcctatggcttttcatttcaaccaatataagaattgtgccattgattgaaccaatcctttcacacaaagtttcggattttataatattgtatagcaacaagacatgacagcctcctccatttatttaattctctctctgtatgcaatcttaaaaacttcatatctactgcctatggtatttctagcgactggatagcaagcttggctgcaacaatggaaatatttccattaattagttctaaggaattgtttagcctttcttgtgtgtctttcacacccattgctgtt…	641
MSTRG.12034.2	tgcatactgaatataaattagatatagattacgatgcagcagggttttatggagtgatatgtcaaaatttgcatacatttgcatctatttatatagagagattgtgtttaatagatatagaaacaaaattcaagaattcaatgggtcaaataaaaattgaaggactcaataggttttttggtagcatattctgcatgaattaccccccttcagctgaaataaataactaggcatgtagctctgcgcacatagggacaaatcttatcctcttgtttcaaaatcttcccacttgccttgtgattgtatcacagttatgttgcatgtcttgtctggttggcgggtggataattttttttttttttttttttttgttttgatatcggggtggataatgatagt…	642
MSTRG.24160.1	acccttgtaccatttgtgaaaaactgtaatgcctcaatttttattttgattcaaaacacttaaacatataaaattacagttattaaacacttctatttgctagctttcctctaatttcttattctttttttgtagttatagataatttataagaattttttctcgagtattaaataagtcatacacattaaattaaacagtaacattcaccttaagattacatggcaccaaatggaatagtaattgatccaacaagacataaatataagcaaatataactttcattccttattgaaacttcatgcaagttctttctaatataatgcacaacaggtcattatcatgtttcatacatattttttgctggccaactatcaccacttaatcaaaaaactatgt…	642
MSTRG.24381.4	tataaacatttttttgggttttcgggagagaaaaatcacattttcttccccgtcatcgtgcgacggcagtgcctctctccttccacctgccgatttctttccggcggcgcaacggcctccgaccgtgacccgcctcttgtactctctcttggtgcgatagctttctcctcttcttcattcgttcctttcctccgacgaagtcttctcctttccgacgggttcctttctttttccggtggacacagcaagccagatgttcttgtgggtctcgagaaatcagatgtcgcatagcaagatatcgaaagagcagcataacttctagcgaaattacaaagttgtttggattcgggtttcaaacaggttcagttttcaaatggattgattgaatttatgattaaa…	642
MSTRG.3226.3	attattcccacaataatgtgtttccatttagctctttcatcccttccttatcacattatttccactaaactatatttatctttaactaccaatcctttcacaagtttgccccatttataatgtttcctcatttagacccttccattcctttcttaattacattacagctttgctcgtcgccggaggtatgtgataacttttaaatcctagcttggctcctggccggagatgttattctcaccgtatgcaaaagaaacagagatgacatggtagtttgagtttaaagacttccatactcctctatccttctaacaaagaaggtcaattcaccagatcagcactacccgacaagcttccttcagcgatgacttctacacctgaagatgcttcagaaaaaga…	645
MSTRG.22814.1	cgaaccatttcaacacactagagatctttgtccatctcctctgtgcctcagcaacagctgtggaacgtgccaacaggaagccctcaacagcactatgtaaatcagctgattcttccaaaccaaggttatgagacggaatagctggatcaaaaaaccgcagatgatcgtcgtcacaaaaagcttgagtcatggtatcagtgtcacaaatgagatggttggagacttggcctgagaaactcaaaggatgatcatatctaagacccatattttcaatgctgggcaaggcataatcatccaagccacttacaccaccaacagaatacatagatgaaataatatctggagaagaagcatttggttgtgcataatcaaatccacccatcttgtgtgaatccaaag…	646
MSTRG.17107.1	cgagccattgttggaccttcaacaatccctaaaccaagcaggctaggcttcataaatctatctcagtgtctgccctatcgcataacgctttctcctcggtaactcatagcggcttcctcgcttcctcattcgctgggagcggccacacgatctcctgaagtagccatcatctccgcaacaagcgagggcatcacatttactttgaacgaggctgttatccataatgaataaaataggtgtctgctgtctgtgcgcttcagttctgctttttttaactttccgaagtcccacgggccatctctcaaatcgccgttttctacttaacagccaaaaccatttatctactttttatcatgcacacattgaagcgccgccgttgcctgatgacccagagccaaa…	647
MSTRG.21875.1	caatggtatgtgaaatttcaaattgtttttgtctaattcaatttcaagtgttttccattcagaatattgctaaactttgatgccgtttcttttcttatcctcacaagtgatttcggccatatcatttgaatttgactggatgttcaaccatcaaacctcaatcaagactttgctgcctatgctgaattggtattagcaatgccattgtagcagcaaagctagtcttggacagagggtttcaattaaatcctggagacatcaaagttctgcctgctggaacacagacctgaaaatgggttttctgctctatcatgtttggccacatccaaaatgtcattatttataagaaaccctcgaataatttcgaatggattatcaatctgtttttacagttcttga…	647
MSTRG.21875.2	caatggtatgtgaaatttcaaattgtttttgtctaattcaatttcaagtgttttccattcagaatattgctaaactttgatgccgtttcttttcttatcctcacaagtgatttcggccatatcatttgaatttgactggatgttcaaccatcaaacctcaatcaagactttgctgcctatgctgaattggtattagcaatgccattgtagcagcaaagctagtcttggacagagggtttcaattaaatcctggagacatcaaagttctgcctgctggaacacagacctgaaaatgggttttctgctctatcatgtttggccacatccaaaatgtcattatttataagaaaccctcgaataatttcgaatggattatcaatctgtttttacagttcttga…	647
MSTRG.2608.2	atacaactacagcataataattatattttttagaaatccaatattttcaatataaataatttaaacttaaagagcgctcaacttattatgccttatttaataaaccaaccaaacaagaatttttcaaaatttgattcgattcaatgttactaatccaaatacccaatcacaactcattgtcaaacatcttccttgtactataattttttttagcatcaacctttttggcacacttgggcgtcatacaccacatgcaagttgcaagattttttttttttttttgaaggaaagttccaagattcagagttatcaaaatttgtacagtaaatttctcttacataaacttgtatacacctgtacgtcatgcacttctctttcagcttaccagccttacataag…	647
MSTRG.4256.1	aggcaactaccaaatctcttaacactacaagtaactctcagactccataggtttctcacaaatgccaaatcagattgaactccactcaagcacccacctagcaagcataattcacatacatagaagacatctgaggagccacaagaaggggtccgcttgcttcaaattaataacatcaacatcatataactttaatccttgaagcataacaacattaatgtaagttttcaaaataaggtccttaaactccccgccattaaaaagataccaccaagattctaaaaattgttatcacagtgtccccgtatcgaagcatattagactgtgagggctagggatacaattaaaaaaatatgcaaaatgactcaaatttattacttaacatatataaaaaagcga…	648
MSTRG.12217.1	gtgatgactgcttgacctatttttagtctagacctagggctagagctttgaagtttagttagtatttgaggcttcaaatgtttgaaggaaaatgagacagtttttgcactggattatcatgtttcgagctataatattgttgccaaagaatagaagcacctgatatgatactggaatgtttcggggcatccaggccgaaaaagaaagctgcggcagagcatgcagcagaaggagcactttggtacttgaggacagaggggctgctttaaagcatgctaacactgatatgatccttttgcctatagaacttagaggacaaggtaaagtagataatggtacatgaatgtttcttaatgttgcacattcctttgaagataactaccaaccatgtaaatgtaa…	649
MSTRG.7058.2	agacaaacgaataataaaaaatatgttggagatgattgtacttcttctattgcaagattaatataaaaatccacctcatatgtccaaggatgcccttaaagacacacggatacataaatataccatttggcaagtatctaattctctacttatcatacacaaaaattggaaaaaaagaagagaatcacatgtttgaatggtttacacatgcgaattgggttttgaggagcttcaaggccgcttttctcttctccgactgtttttgagtttttgcaaatgtaaccactgcatacctcttttctccagatataaacgctctgcatatgcaggtttctctccctgctaaatagaagaggctcgattcccaagcaatccttcaattctctccttcaaaacagt…	649
MSTRG.13522.1	gctaatgtttcaaaatctacacatctaattatcataagcttcatattcatatataaatgacgaaagtaagaaacaacactgaatagagatgaataaggatagataattatttgaataagaataaataattattcacatttgatggaaaatcatcacaaaattgatgtgctgccgctctaaatactcagctattttgatgacaggcttacataaaaattttcaatctagaataaaatttcatacccaatgcctaaaaaaaaaaagcaagaactatgcatagagagccaaaaagtatatttacgtttcttacacatttatttgtcatatttattccttgctaatgttctcagaaaacaatactcatagctccaagaattggagttgaattttatggcaact…	651
MSTRG.17950.2	gcatgatttttcggccaatgtgcacagcggcggtccggcgagactccggcgaaactccggcaaggactcgagaggcagaatgatccccgcgcggatcacggaaatcaaatccgaatttccatcggtttataaaataccaaaatccgaggacaagagctggaagcatgtggctaaaaaggcagtcctttttaaaggacaataaagaactgtgagtagtgttagataactaatatcatccgcctgcattcatgcattcacagctaaatgttatcatgcattattgccatattgtgatgcaattatgatgcactatttgttgatattaaaaattatttgattactcgtgctatgaacatactatgccttgtttgtgtggaattgggattaagtggaccacca…	651
MSTRG.22160.4	gaaaactgttacgtcggcatggaccacctgtcacattctccaaccatcgccaagatatttttaaagtcccttctagtcttcgtcacatgtttaaacatttcccgcaggtttttttctctctgggattgcctttcagttcttttaacgagcaaacaagacaacttggtgacagtaatgccttttcaggctttataactgtgcttttgcacatagcagattctaaatatgtgaactagtgatagagagatctgaattggagaaaaaggagaggtaaggaaggaaggaggctgttttgacggcggaaatgaaggagaaagattcaaaatcttccacaaatttgttgaaaagaaaggattctaaaaggttgaataattaattcgaattcaggagcaacaaaag…	651
MSTRG.32500.1	ttgttagcaagcccgtccaagtgtacaagaggttcacccatggacaaaaagctaagtcagtcaagtccagcagttagcttcttttctgttttgtctgtccagcaattagtttctattctgtttttctgtttttcccatgttctgtcatgtgtttgctttccctaagttagtgggtggtttaccaattccactaaggcagtaacttccttatttgtagaggcagttacttatatttctgtatttaatctttcatttctgttaatgaaattcagtttgaactttctacagtttttgagacttaaactcaagaggttttcagggtccctctattgagcctgaacgtctgcaaccataggtcgcagtaaacgcccttcgtcatcccaatcacccaccaatccc…	651
MSTRG.324.9	ttttgaaattgctataaaacaatacttgattgaacataaagtgatttgctatctggaaattgatataagtaatagcatcattaatcctgaagctatgaacacttcaatgacatccaaaaaatacaaagataaaattcatacacctatactaatatgtatctgtgttatccaaaataataccacttgttaatattacaaagtcaataattatggtatccaaaatagtttgttggaacaaaaataggcaatttagcatcttaggtcactactttgctgttgattcctgtgtccccaaagttgcatcatcatttgtgtccactctagcagtttcagcaccaaattttcccttctttattatagtaacagcaattggtgcagaccttgcagttgcttccatcc…	653
MSTRG.5048.1	tttttttttttttttaagaaaagcgcaagtttattgattgatttgatcaccaatgcccaagcagatcagataaagaaacacacagcgatagccatagctatttcttacatggattgagtttgtcatctttaacattgcctaggcagatcagagaaagcaacgcacagcaatcgccatagctatctcttacaaagtcacctgattctttaatactcggatctgtccttagtcatcaacaatcggcgcccatcgaaaagtcaaccttatcgcagcccgcacaagaattgctatggccaaagccgaaaacacaagcgaataataccggcagaatttttcataattcgcattttttggtcttccgctagtcagcaacgagctaaacgccccggcgaaggaaaa…	654
MSTRG.11436.1	gctttctgtttccattattgtagataatattcttatttgaatattcatatgacatataaatatatggtttgaagatgtcatatatagattgactaatcatgctggcagtactatttattgattttccaaggccatggcgttggattgtagagagtactgatgttgtaacttcatagaaatgtcaatgcattttacgaagatcatggtttctaatttccgctttccttcttcaagcactgcatgcatttgatacctccaaaatccgtcagcacatgtgtgtgagttgacataacacatccacagtgaagtaactttcggcaaccagtgcattttctccatccctgagcatcccagtgaaaaatgttgcagaagcatccactctcataagcacaggcgcat…	655
MSTRG.30806.3	cctccactgtaaaattccccaaattacaatagcagaacagaatattctgcacaatcggttgctacccaagccaattgcagcaacaaagaatttttgccatcatattcaaaatcccaaaaccccataacccaacctaactgcacaaaatgatccttgtcaatcccagaactaaacatgacaccgtaaagaaaaacagagtaacaaaatcccttgcggaccatttccttaccaccttcgtctccacgcgcaaactcttagctcttctaagcgcatcaacttcctttaaaagatcaaattctattcccttcttcttcaactcttctacacacttggccaataacttcccatcttctttctctctctccaacaacttctccatatggcattctacatctgttt…	655
MSTRG.6025.2	tttatttataaatataaatatattttatatcttaataaattacaaaaatgtcaaaaaaaaaaggtaaaagcaaatacaaaatttatgtctaataaatacaaaattcacatctaaccaatatgaaacgtacagtcctattacattgataattggagactcattcttggtcaataacctccaatgctttgttcattcacccatacatcaccctctcctactcttgtgaaatcaattgcaatggggtcatcaccaatggttgtagcaatagcaaaacttatcttgaaaggctgatgatgtttgaaaacacctactaggacggcctaattgttcaccttgaagcccattcccaccggagaaaaccgcccttaatcgcctaggtgaggcgaatttgaaactgcg…	655
MSTRG.6497.3	gaaagaataattttccttctaacagaagaagttagtaactgacattcatttctcttctttctgctattcgcttgtttcgtcttcttctctacgcatatctctaacgcatgcgtcgcaggtcctctctctcatctagttctgtttggtcgatgagaaaatattactagcataatacatggaagaaacttagagctcagtttttctcgctatcaaattagagctttcgatttaatctctctgttacttttctgctttttaaccggctaaactgcttattttgattcattttttttttcatagatcattttagaaggatttcaatcgaagaattcaagctttggtttctccagattttgtcttagtggacgtggtaaagtacttgaatcaacatcaccatgg…	656
MSTRG.27859.1	tattagtctatgttcctagcttattttgcctatcttgcagatgtttctgggttatggttccttcataacaattgtataattgtgtcttatagttctaatgaatctaatttcattcaatttggagatatataactcaagttatgtattaaaaactcagcaaaggtcaagattgcttttatgctggaaatttccaatgttaagtactttggtttaagtatgagatgtttcatgaatgaattcagtttaaattcaaaaataaattttatgagcaatggaaagtcagaataaaaataagatatgttctgaatctgttggcgacctaaggccattctgaatctgttctgaaaacctatctgcttctttttctcctaagtgtatgtgagcccttgtaaacatatt…	659
MSTRG.6025.1	tttatttataaatataaatatattttatatcttaataaattacaaaaatgtcaaaaaaaaaaggtaaaagcaaatacaaaatttatgtctaataaatacaaaattcacatctaaccaatatgaaacgtacagtcctattacattgataattggagactcattcttggtcaataacctccaatgctttgttcattcacccatacatcaccctctcctactcttgtgaaatcaattgcaatggggtcatcaccaatggttgtagcaatagcaaaacttatcttgaaaggctgatgatgtttgaaaacacctactaggacggcctaattgttcaccttgaagcccattctaccccaccggagaaaaccgcccttaatcgcctaggtgaggcgaatttgaaac…	659
MSTRG.14737.1	tacctattttatgttgcgtaccaaataccaattgcttatgtatatgcatatctttaagttgcataacgagaaaaattagaactggaaaatgtagagacaattacacacgcaaagtcaaatccatgttcacaatttaacatgtcgaaaaacagctgagttcatcaaattatgcccactataatctcttgttgacattattgaatacaagaagctaaacaaagctgcctagataacatttggtacctacgcccagccaccaataacatttatgctttcatcattggcttttccgtgcattgtctagtgtccatgtccatggtcatcatgaccctcccaaggatgcctccaacccaatactacaggaccatcttgcttagctctgtaaaatacccaaaacca…	660
MSTRG.2017.2	accctcacaaaattctactttaatgacattattcattacaataaagatggacttcaactataagacataacattccaatgcaccatcaaaaataaaaaaggaacaaaaaaaagttttacacaagagagcagtgtagccataggtattgacaaagtgttaaacattaaagatcaaatttcttatattactagcaaaatcagataacgtaaaacagtttacttacataaatgtttcgaaattttctttgcgctaaataatatttgctacacatcctcactctttatttattccctgtgcaaagtgcgtccctctcttagcacattaaaaaacatattaaaaggaaaagaataatccttgatacccatgtctctggcaaataattcacaaaatccactccta…	660
MSTRG.20068.3	gtctagaagtgtaaaaatatccattaggtcctaacctccctctctccttcccgttaacgctgaccccagtagctctctcctcccctaggtctcgtttttccggagacgctagccttcaaccgactggcatgatctcttcctctccttagcagcagctctagtcactgcttcccctatctccagcctgccagtcttagcagaaagatgagagagacagaccccgatttggtatcgcggccgacttcaagcaattttcgactgctcttcaattagattctggaatcgtggtacctccagccaccacgaagggcagcgacggcggaggctccggtgatcggaattcctcatagacaatatgttccaatttttatattgattctagttttgcaattagttttg…	661
MSTRG.24991.3	ataacaagtaacgaatattcaaactcatttagtaaaactcctgaattcaaacgacaggatttgcaagtgaagagagatggaacctaaaacggttggctatgtactcaatgtagattcactaacaaagtacaacaaatgcaaataccaagtaaaaaggaacaaatggttaagaattcagacaaagtcctaacttcaaagttcaaagttcaaaccataaaatcatttcagtaaggagaaatcaaactaaaacttttgaatgttaaaatttcaactttaaccacagaaccaaaaccctgttagctatgtactaacacaaagtgcaagaaacaccgagtacgaactcaagcacagtaagattgagctggattgcccataacccaaaaacactagaatgtgtct…	662
MSTRG.4577.1	tcctgtagaaaagacattataactaagatatttcaaaacaatcatgatgaaaaaaacttgcagttcacgattgacggtgcccagttcaatattgcactaagtctctccctgggttgtcatgttgtctgttttaggccattggatgcccatactgtttgctgtttgttctttgagaaagaagtgctctaggtgaaaggtgttagtcttacagaccaagacctatacctcctttactctctctatgatactttggcatcatcaataatcaaattagaaggaatagttgtatttactattcaaggtcttacaacacttgtaggtgaactctctccagtttctggatcaattttagtgcaagcatttctggatgtaacaggactttgaccctggctccagcct…	662
MSTRG.414.7	cgcaggagacgatatccatatgttctttactaattatagtgttgttgttgaccgattctgataagaaccgctgcagagaatccattctcgcctgcaccgtggagaggtttaagaagagtgaagttgatgagaactctgagaattgacttgaaaaaggccaagaagtcgaaaaccaatggattaacagagaggcacacgccacttgtacacgtggcgtccagataatagatcgcgtccgttgaatgaacactagatcagcgaactttgcggctgggaacagagaccgttggccagacccagacgagttaaacatagcggtctgatctccgacctccaaggatcgttatctaatgcgtagtagtggaaaaaatcagaagcatcattcactctgattttttc…	665
MSTRG.30722.3	tggaatggaatcctctgttgaaatgtggagaatcccacaccacatctgccgagaaagaaaaagtgagaaggcatggtaaagttcaatccatttgggtgttgaagtccaggtgcaatatcagcccgatttccttcgtggccgtggatgcaccattttttgtttccagggaaggcatcacaaagatttgtctacaggagcttccatagtaacaatatggttcataaatagatagctcagacaaaattttcctagacctccatgcatataaatgattaaacacgtagctgaattttatcatcaatgcttacaatataagcatatttctgtgccgtcaatcaactcatgcgatcacgtcctgtgggaacagaagcaggaatgcgggcgcgccggcgttgaagc…	667
MSTRG.34631.1	aaggatgaggagctgctggattctttttggaagatttattcaaaggttttgaagaatagagaggatcatgggattttattttgttggatttgatttgattgtaaatatatttttctcagtttcctttgaaatagtcttctcttctcttctataaaagggagagatgggctattagttgggatatcggagttttgagttaataattcttttctttagtttgtaagcttggaaatggccatacgtggctgaattctttcaattccagcttaaggtttaatcaagtgctagttctaccgaagtgttgtgagaattgttcttcttttactcattttaatcttcaatatttgtttatctcttgcaattaatggtttagatggatattgttgttctatttaatta…	667
MSTRG.476.1	ggtataattatgatgtaaaacaatgctatttttgatggaaaatatgaatcagttatataatttttccgaaggcaacgaatcaacaaaggctgctttcttcctctcacattctgtgtacatgttaaaagaaaggctgctttattcccacatcggctataagcaaaaccaggaagatacgtgtggcgataaataacaagcctatgccaactgagttctatacttacctggacggggttgatgggtgatcatgaaggcctatggcctaggtcaatgacttccattgcactttggaacgttgttctcttaaggtctccctaaatgggagagcagaagcttttttctcctgtatttataggaaaagaaagcataggcatgaattgtgtatagctcatgcaagtt…	667
MSTRG.4949.2	caaaaaagctctcccttcgctgttattattgttgttatttatttctctcatttatttgcatgcttcaaaaacaacacacacaaaaagaaaagcaaaacacgcactcatatactgcaactaacttcgcctgttcatgaaatttgttgcatgttatacgacccactgttcctctcatcattgcttcatgatctctttgtgactgtaggttgtcctgagtttggatttaattttggggtcgtttaagcttgatgggtccaataagaggttacaaaaagaggaaaaagacagataaaaggacggaggaaaatgcttctggttctggttctggttctgggtctacagagaaagaagggcctgtagattggtgggatgagttctccaagaggattaatggtatgc…	667
MSTRG.34630.1	aaggatgaggagctgctggattctttttggaagatttattcaaaggttttgaagaatagagaggatcatgggattttattttgttggatttgatttgattgtaaatatatttttctcagtttcctttgaaatagtcttctcttctcttctataaaagggagagatgggctattagttgggatatcggagttttgagttaataattcttttctttagtttgtaagcttggaaatggccatacgtggctgaattctttcaattccagcttaaggtttaatcaagtgctagttctaccgaagtgttgtgagaattgttcttctttttactcatttaactcttcaatatttgtttatctcttgcaattaatggtttagatggatattgttgttctatttaatt…	668
MSTRG.17179.2	catgtaaataaacttcatataagacaaagaaaaagaaaagaaaaaattgcgacagagtttgattctaggctaaaatgtcagtaatgacgaacagaagagccgttaatataatccaatgatacagtattcgttatcagacatcattcagagtttcagacctcgtatagtgctcaaaataactctctggtggttcttgataatgaatctcaagctcaccttcatctccaacaacttccccatactcactattcccacttcccattctcatcttcaattcccttagcttttcagtcgctaatcctaaagtcagcttatggcatcttctttggtatttaaacccattgatgcacctcagggtttgagctacggagacatagaagattaggtgggctaaagaga…	670
MSTRG.3794.77	acatatattactaaccctattttgaactatgctatgagacttagaggttgagtaacacaaacatattattaaaaataaagtttctccgatcaggttaaatttgattgttctcctcacaaacttaaacggtgaaggaatggtaggcaattttgctaatatggtgagagttttgatacaaggccaactatcctctaccctctacgctataacaatatctctccatcaacggaagctttcactcgtgctcgtcctctctaacacccctttgccttgcgcagtctcagattatatttcctaggattagggatatgtttaacacttctaatgctcaaacaagtgaagaataaattgctcaaacatgacatttgtagtgcatagagaaaatggtaaaaataagta…	670
MSTRG.7746.5	cttggaactggctgggaatctgctcttatgtcttccaattttaacccaaatggaccaagcaagagggtcaatgagcagcttcagtagtctatatatctatatatagatatgcaaagcacctgcatgcatgcagttgtgacaaagctttaacttgtagcagatttgcaattgacaaagctaatttgtggaggatttgcagttgaacacaacatttcttgtacttggaagttcctaagagtacaatatctgattctagtcccctctccaaaatataattgcttgaagctgcatatatacatatattctctcagcaaccttggtggtcgctcgggaaccgaacattctttggtgactgcaaagttatataccctgataaccataacgatttcgggttcaatc…	671
MSTRG.31602.7	ggcggttgtttaaggctggttgactcgttgctctctgatagctagcggagccggtgactactgattatgtttcttatgttggtgaactttgggtgggtgacttgtgagctttttgatttttagatattttgtgattttcaatcttctgcttgaaaaaggcgaattgagcctccttttatatgcttaaatcaaggttggctttagattgctttgggtggtgacccgtgagcttctgattttgagctattttgtgatattcaatcttctgcttgaaaagggggaatttgagcctccttttatatacttaaatcaaggctggctttagtttgcttttgatgggtgactcgtgagcttctgattttgagctcttttccgatgttcaatcttctgcttgaaaag…	674
MSTRG.24403.6	aatccatataaaacataataacaagtatgtcaataaaaaaaattactgaattaaaaagtacattaaaacagaacaatactacaacaaaaacacaagaaattattcataaatgtaattattcttaatccaaacataattcttgaactccactttttcacgaatgaagattgcaaggattaacaatcaacatacatcttcttccgcacaagaaacattcaaatccacgcatgaacaagaatttgaaataaataaataaataagaactttgatattgtataatttgataaaatttcaatgagtttagtacttaccatttgagttagccaacaaccaattctgagagcacatcaataccgctatccgaacccgtttaactatcgggtacccgttacccgacct…	677
MSTRG.31155.1	tggaggaagagtgattgtgtaaagcgagagagatttgaatttggaaaagtaattagagctttgattttccgataatcatatgctgcattttattcattaaccaaccgggagaaagaagaccatccccatttgtctgctcgagactattgtgctatttttgatgggatgccaggtttcctgaaagggagatggaaagaaaagttttttgtagtaaaaagcccgaaggggtttggcgtgggaatttgctagtttacagatgcttctacctttcatgaggataggctactaactgacaagaagaaagtaagcgttgatacttttggctaagtatgctcataagcctatccatcccgagggcttattaactttaaaatatcttgcgatttgttcaggcaaaag…	677
MSTRG.36570.1	gaatgccacgacccacattggcaaccccatgcaatgcttcggaccaccactcataagccggaataccgagtcgtggaatcgctggggctgagctaacgaaaaaggtaggagcctgttgatgggtttgatggatcacacgagaatggaggctgagttgaggcaactctgaggattagtaaagcgaagatagtaaaggtgaagtaagagagctgttggactctcattttgctaatggtgttgaagagacaaacgagccagtgagtgtaaagctgcagaggatatataatttatggagcgactgactttgcagtggacaagaaaaacaaagtgaatggcttgtggttttacttatttgcttccgtacgatttttcccaagcccaatccaacggctcaagcaa…	677
MSTRG.21401.1	catcattcctgtcattgtttgttactattctattctattctatggatggatattatatattttcagttcacaaaattaattaattattatgttctctaatcatattcataggcttttgttttgtcatcgtcggttcccctttcatcgctctgtcgtccttttttcctaatatttctttctttgctgctgttcttcaaccttctctccctttatctcaccatctgtcctattattgccctaataaacaaaataccttctctttgttctaactctgcaatggaacgtcatttgcttttcctctgcacatgcagttacgctcgtttctaagcatcaagataacgacaggaaaaccaactccggcggccttttattacaattacaacggcagcagtcagcaga…	678
MSTRG.3575.2	ggagtccctatgagatttcgaacattttggtgtatacgttgcaaatttctgggctgtttggcatttgccggccaccgtgcacggcgacgacggcggcggtccggcgaccggcggcgagactccggcgaggacttcaaaggcagaatgttctcctcttcgcgcggatgatggaaatcaaatccgattttcaatcgatgtttatgagttccaggatggtgagacaaaagctggaaggatgcagtactagagatagtcctttagaggacaataaagaactgtaatagatggaaagaagaatcctggagtccaaacaaatgaacgagatacggatcggtaagagtaataattattgaatgtgtaaatgcaaaggatagcgaattatggagtagagttccgcaa…	681
MSTRG.22220.4	caaagcttgagcttgttaaagcttggtttgaaggttagtgcaattatactttcacttgtttaagttgtttttacatggttaggcttttgaatgaattttgggaattttgtatgtattggttaacttgctgaattcatgttagatatgttctgccgtgagattagaactcattttcgacccctttatactccccatctgtttctgacttcttcatgaaagttgcagctctatttcttagctttccaaaacatatttttatgtctaattccagtacttgtagctcaacttatgatttaaataccaaaactggttctgttatggtgtcttaccagtatatccgaaatcattgtccattttgaccactataatgacattattaggttctgagttattcataaa…	682
MSTRG.22692.2	ctaacaggtcagttctctctctgtctcttttaagttcttcgtccccaccctcagacttcttctcttttctttcttctcgaactgttttggtgctttaacttgctatcaatatatccttcatttcgaggttctctttgcgaaatgaaggttaaattgatagcaagtgaaagcaccggcaaatataataattaagagctcgagtaggtgtgagcaatgaaggtttcagagggacaaaagggtggtggagggagcggttactaattctgaaattcttggcttaaaagtggtaactttgtttaaaaattgatgcagggaggggacccaaaatgcagaaagacataagggtaacaacttcaaaattgtacaatggaagagatcattgatggtcccgaaagttaa…	682
MSTRG.16365.4	ttcgcagcgccactccagtccatgctgacgccgctccagcccgcctgtcgccgccatctctgctccattgcaactccggtcactccattgctatttggacacaagttgagggcaaaatattagagcgctcaaacgcacaccatgttttagagatgcccagctgaattgaacaaaaatacctcaacaaaaccctttcatctcttctcttcgttgtattatcctatcctcttctcagattcagctgcattcatcgggtgaagattcacaatatgtggagcagttgtggaaattattttcgagaaaaaatgatattgcaattgggaacgttgcggaactagtgaatcccttcagataccaagttctgcagtacccagcaataatgagcggtgcagtgagcca…	683
MSTRG.11262.2	agaattgcaactcttttatcatgcttgctttgaaatctacccttcttgcccacaaacctcttattattttccctttcatttacttgtttctctgaatctgacaggtagtgtggtggtatttctgaccttcatgcatccccaaaagaagatgaatcagaaaacatgacatagatatggtcttctattccattttctgagcaactggcatcacaattttgcatttttattctctttgacattcttttccccttcattataaggttaagaattttacaagctaaaatgaataagaacattttacaatttcaagctacccctgatcagattaaagccatatggtgcctgataaaaaagacaagcaaatattgtcaatatagaagttcaactgcctctttctct…	685
MSTRG.16022.50	cccagaaagcaaatatagctaacaatacttgatatccactatgtagtagtttggtcaaatataactaaatataatcaactgtcacacataattaattatgggacaatgaactcaatattatatttcattatctggtttttattctcttctgatgtaacttcaggacttctatatttgcaaagtttctaagaaactacattttttttccaaatgataataaattgtccaagtcatctatcaaccctcaatatgtggaagaagaggttctaaaatttctcaccttatctttactctctgcatcccaccactacttttatctacagtcacttcctgatgaagactgctcgaagccagacttttcaagtcctctgttctgtctttagaaatttggttccaaca…	686
MSTRG.28837.1	cagtgaaaacaaagcatgtgccgactagagaagaagacgagtaaaattggacaagcattaaattttacgactggataagacctaataatagaacttgtatttagaaagattaaacatgcaagaaccacaatatctggatacagcgacatacagttgatagattttatatctgtgatcacataagttcaattactgtccaaaaatagataggtagcaagcaaaccaaaccaagtttccaaaggcagctgctttaactcttatcaatttttacagccatcaccatctgtttggaagtccaagcaaagggttctgctggatctgctgcgaaggtaaaagcaacttgtccagtactagtttgcagattttttcttcctaaaagtgaactttcacaggcatttt…	687
MSTRG.28837.2	cagtgaaaacaaagcatgtgccgactagagaagaagacgagtaaaattggacaagcattaaattttacgactggataagacctaataatagaacttgtatttagaaagattaaacatgcaagaaccacaatatctggatacagcgacatacagttgatagattttatatctgtgatcacataagttcaattactgtccaaaaatagataggtagcaagcaaaccaaaccaagtttccaaaggcagctgctttaactcttatcaatttttacagccatcaccatctgtttggaagtccaagcaaagggttctgctggatctgctgcgaaggtaaaagcaacttgtccagtactagtttgcagattttttcttcctaaaagtgaactttcacaggcatttt…	687
MSTRG.88.1	cttatatatattagcatcctaaaatgcatttatggttagggattaaaataaaaaatattttagtgggacccacatcagtgccttgagttagcttaacccaaggtcaagcaaaacaacatcgttttcttaaaggaaactaaacgctggaaatctctcccgctctcttgaagacgacattctgcaaacttcctcttacagctcccattgtagctatggaactctctctttctctcatcccatgtttacttgctctatctcccacctgcgaaattgtgaagatgatgaaatcagagagagaggaacgatagagagatagagaagggagagaggcacggtcaaagatacaggtttttgatcagtggaaagaactcaaattcggtgataaaatcctttgcaaaa…	687
MSTRG.19226.1	ccaagacctgaaaatgtgtccccttccatatccttactaacctcttctcttcttttttagtcaggattctatgaaatcagaacctgcataataatcatatatatcttcttatctgtacataagctacactaaccaaaaccccaggacaaaccaaattgtttaattaaggtgtttttgtgcatatgagacaagagcatgtagtggaaatcatgacctccatgggttccactttttacagagggatctagtaactaataaccaataataataataataattattattattattatcattattgttatttatgatgagatgtgaaaaagcggatcccatttccataaaagggaaccttttttatgtactgagaaaatacccatctaaaactcagtttcaaag…	688
MSTRG.6037.1	ctgcatagaaaaccaaaacagggttcaaggagcaacaagttagtactgatcttattatatatatacacacacaacattctattttgtccaagacttgaaacaaactgaaaattaccaaataaatcaccactgcgttgttcttatttccaataatttcagagatgtattatttgttccaaatttaaaaggaaaaaattaccataccaagttgaaagattatgcaactcttgtcaaaaacaggttttagacgtataattactcacctatctcttcaaggtttacatctggttggaagtaacccctttgctccaaagtattagcatgcacctttaatatgttgaaacgagcttcctcatcaggaaggtctactttaatgtggagttcaagccttccaggtct…	688
MSTRG.6931.2	ctggatcaattttcttttaataattatttgaattttaattaatttagtttgtttcctgcaaatggttaatttcccatttggtgatagcagagtccattagttttccagaatgatgtactttactcttcataactgaacgagtatgaacagtctaagggccaacatcagcagcaaagcaagaaggaagaatcgagaagctaccgttctaaccaaaatcaaaaaacctaaaactaaaacataacattttgtatttatattaaacccacacaccatacctgtttcacttaacccgaatccgtgtaacaaatccaactaacccattaacccatattgtacagctgtaattctgttacatgagatagtatacaatacaataggttctagagtaaggaaatacat…	688
MSTRG.35182.3	aaaatttaacctaacaaactttatttctcacatgcattccctgaaaggctgaaactgcaactgtaacagcaacaaccaccactagattcagtgactcttgatgagaaattcaaatatgctgcagactcaaacgggaagatgaacaagaagagcagaaatttcagtatacgaagcatcgtacatttgtgggttctgaagagagtagatgtgtatagcttttctgttacagtggtcggaaccctgacatccgcctacaatatttttcaaaattttctttattatgaaactctccttctatagctctctgtatgtttgcataaaaattaatacatactgaaatacacagcagtcaattttaatgtaaatcatcataatcgcaaattaaatagtcttcaacaa…	690
MSTRG.4860.1	gatcaataattctaagagcgatatcaagcccagtgttagcagcatgggccaattctgctgagtgcctcatgcatgataggagcacagttcttctcggcgatcacgcctctaagctttctcttagccttatcaacggccttctggtactcttcgcttacttttggatagttcttagccattttctttttcttctgagattctgtaaccgcaaagaacactacgagatcagatcaagtcagaaaatgaaaaggacgccattaacaaacttatcgatcaacaaacatgcgaaaaacatttctcacattacagaaacagatctagaaaatgaaaccaaagcaaaaacgattcaaaaagaaaattcgaagagatcggatgtgtagagatagacctgtgaatatc…	690
MSTRG.1038.6	gttcggttctaaacactatttcagcttgattcgggtttcatcttaaaagttcagtttgatttgatttattttaaaacgaatcaacggttcgcacaaccctatttaacaacccaaaaacgacagttcgcacccccgtatttaaaaggctgttgcaaaggtttgcaatcccggttgaaagctatctacgctgcgaattcctgtcgtcaaaaagaatcagactcaaaacgccaaacggagaattttggcatttttttcatttatttttttttaactgccctccatataataccggcccttcacagtttttaacttctcttcagttttcgttctgccctctcttttcagggttagctaacctgcaagtttcagcctttcagacaacagaagcttggcttaatt…	693
MSTRG.21431.1	cttgtttcattatcattcaatccatatttagaacattatatgggacttgtcactcattactcaacacgatatatttcatattaaaatccaaattactaattcagaattcataaattccttgaacaatttatcacatactatgtttctactgtaattgcggattctacaaagtagacaaagtaaaagagtacaaccgagaagaacctattaataactaagcttcatactaactagctccatgaaggaagggaaatagagcttctggcacattgcgaagtagcgatccggtttccttagtcaggcagaaccactcaaaccacgccagctacagcaaggctatagccccgctgctgtaggacatggccgatccccagccacagcagtatacccggccatttt…	693
MSTRG.4958.1	tttagtagtccccatctttcactcccgtatagtttaatccttcctcccaaattacccatttttgccattagttcaaagcaaaaagacctaaataaccgttgtccctccttccctccctctctcttgctctctcaactgtcgcagaccgaagcaaagggaaaccatggggtagccctgagaaccgaaacaacttaacaaaataacttcgttgtagtagttaggttgaatcggcaggcaaagcattgacggaaatcagtgctgaagggaggagtccttggtttgaagtagacaaagaagaaatcatctatggcctcatagatattgtcctactgtatttcccacatgaagttactgcggtgtgatggccaaaaatagtcaaagcagtgaaatcaacggtga…	693
MSTRG.22036.1	cttgtcatggccttaagattttgacggatagtgatatgcaatttaagatgagaatctgctaaagatcaatttcttgattctctctataagaggtttgccatataaaattaccataatcctaccagacattaaaatattattcctctatagcttgatctaaacacttatcttctgtacatgcataaacaattttttaagtgtcttgtaagattggcattctctgtatgacaagttactcaatttataataattcatcgattttacaccaatttccatcactgtaatgccagtctttctctgtgatacctgtttcttctgtttatagttcttatttaaccattgtaatgcgcagtgcatatccgaactgtgaaacaacaggatatcattaaaatttatttt…	694
MSTRG.7126.2	cgattttccggccaccatgcacggcgattggcggaggcggtccctgaccggccggtgagtcagaagaggcagtagcatcttctcagtttgctgattatcatgacatttttacttttcatattggtaagctccaaagtcttgaagttggtttttgactattgaaatttaatagtttagttatcaaatacaccttaaattgaaatagtacatagatgataatggtttggcagaatgtctcgacaataattataattataaactaatttgaatatttctagcattagttagtctcataggttccttatgtttaaataaatttataaaagttaatttaaactcaaatttagcttagtttaatgtaaccaaattaaatgatacggacttccatgatgtctagtt…	694
MSTRG.14840.1	ggcagcagagttatccttcgaagtgggtttacgatcactatcatcgccattctcatcttctttctttactttagctggcttggggcgggacccagaagagcttttaaccttaattgaatcttcagcaaattgtggctcctctttcttgacttttccatctttggggcgtggtttggtgattaaagtaccagcatttgttgggttcttcttccgcgcttggagaatggaactcaagctcttgtcttctgcatctgtttccgctttcccttcttcctttaccttcgcggcctttgcgtcctcagacggcatttgtttgggtatagagaaaattcgaaacgaagtttgattttttcttgagaaagacagaagttgtaaaacccttgctagttgcccaacatc…	695
MSTRG.33530.3	gtgaagcttccataatgtagataatgatgttttattaatcatctgcaaatcaatgaaacttgttctgtataatttcatgtcagttgcgagtgtagcttatgaaaatatcagtaataggttttcttcctgaatgagttgttgctgccttaatgaagcgatgagtcaacagctcgttgtctcttgctcaaacctgtctctgggtcataaaattcttcaacttctgaaacatttttgcttgtagacaataaatgtttgttccctggtaaaaacagcagtagaagaagatcggcgaatgcgaaaagtagctgaggaaaatcgaatagcagacattaaaatcgataatacatctactaataaatagtcaagttcataaaacatgcttatgcttttccttagaat…	695
MSTRG.15459.1	tgttgctactgcaagaagttgaaaccttgatttttagcccagttggaggttcaggttcaggttcctgatgaagtttactagagagcgaagtttctctttcttcttcatccatggcttaaaggaaaaaaaaaggtagatcttgaataattctttttagaaatcttaacttcaaaatattctatcctcctctagaaagctgtggatcctgtactttgacgaagaaactccactattatcatcttcacaagaagcatttttggctgagatgctttagctatttctctaatggattggattctcctgctgccgtgaaactgacagatatacatttaattgagtgagttgttctgaccaaaagactattgcaggaaagaagatgaatgcaacaaagccaaaaaa…	696
MSTRG.22846.2	gtcaaatatgtcaatgcacgtttcctcatccgttaaggtagctcatccatatcgtcaaatctgtccttgcatttgtttaagcgaaccatagatctcttctacagcatcgtcgaagttggataagtagttgtggagtgcggcgactacgcggtggttggagctgtagtcggcttgcgggagagattagaaacgaaggacgaataatgaggtaaaagacttggcttagagttcttgttggccaaaatgggtccgccactggattgggaatagtttgcattgggaatcacacctttgagttgaacaagaagaaggtggaagtaaatgcaaaggttttgtcaacacttgttggatgaagatgatggacttcgcttgaatcttgtcgggccttgaaaaatacca…	697
MSTRG.3394.2	ttaaactatagcgttatgattcttgtagaagctaaggtgtggtcaagctcaaatccaaggccttactcgtcatatagattctcttatgatttattatctcgaacttcctcaagctatagattttgttgtgcttctttgtaggaaagttatggtttatatagtttcttttgttgtgatttttttactatgaaatgataaaaagaaattacatattgtgatcaaggaaaaatacctagttaatactttttatctttatctttatttttatgttaacatattatttcctaacttgtagttattgatgttcgtaatcacctcataaagcagttcaatatctcaaaagctatactaatataaaagcaaaagagcgagttctggtgaaatggttatacattccat…	697
MSTRG.4299.1	gataggatgaagaggacaactgttgaccattcaccatgtgagttgtgtgcaaataatccaaaaaccataatcacaagcaacaaacacttggcattttccatgctcataaacaaacacaaaacatttggtaacaaatctatatcagtttcatctaaggattaaatacagttacactcttttttttttttcctttttcttatttgaggagaaaatgcagttacactctaaggcttagcagtgtaacaatttggtgaaatgatacatcaccaaatatatagcaaaactgtacagaaacttttctcctaattttcatcttctataattttaacagtacagggaaatcttcagtcaccaaaatgatctgccaaacaaagcatcaatcttcatcttcatcaacac…	697
MSTRG.28827.1	gaatttaagtattcagactttctcaagattttaaataatatttactttgacatttatcaattctaaaaaaccaataattgatcaaagttccaaggggtgacatcaaatgaaagaataaaaactatttaacaaggaagaaaagaagagaataccacaaaattgcaactaaaaagctaagccaaaatcattaattaaattatatttctagtttaaatgatacaaaatatgaagaccccaaattctcaccaaccggtacactaaaatttcaatggagaatgatacaatttggctcttccgatctctactctctctataccacggaacgtgcagccctccaaccagcagaatatgtattgtcttctctctattataacagcagaagtgggcaaatcaattgat…	700
MSTRG.5284.1	ataaagtaaaaaacactgaaaatttattgtcccaagtgcaatgaagcgtgcaattttacgaaaatcataattttagagggctcccttataaaagttatgaatttagccattatgttatttatatcaataataatatttaaaaacatataaaaaacctaatttagaagagagggaaaaagacatgaaaagatagaaaaattagaaagagaaggtattttaaagaaagaatcatttattttttcaacaataatattaaaaatatttttgtctatcttaaaccgaataagggtatcattaccaaccccaatatccatttctctattatatataataaaatacatataaaattttttttttgtctcataaacacaacagactcataaattttagagatggccc…	700
MSTRG.16732.1	cggtgaaataatagtaatagtaatccctatttgttgcttatagaaacatttaactaaaaggaacgtctccaagaagagaaattagtcgcagtcaattctgaagtcacaacaatagaactatgattctcagaaggatgtaaaaaatgggttggaaaagcatcctcaactggattggatcgagtaggggtaggagttcccatttgtgaattgaaaaaccctataaatttggggaaaacgaaaaacaagagatgaaaaacctcaaaaaaaaaaaaaaattgtgaatcaataagcaaagaagactaaacaatagagaaacgtcgatcaatagagaaaatcgaataagagccagcgatcgatcaaccaaacaatgaaaatcgataaccaaaacaagcacagcgt…	701
MSTRG.24403.7	tatttatgtatattcttatataaagatgctaaatagcttggtggtaaggtagatgaagtgtcacgttgaggtcaacggctcaattttgtttatcattataaaaattttactttacatcatatgggaatgaggcaggtacccgctatccgaacccgtttaactatcgggtacccgttacccgacctcttgaatccgaatccactccgcatccaatgtgggtactaaaatcaccacccaaatcagtcccaaaccaatttgtagactatccaaatctgcaaaaatcaagtcgagtagggtcaggtacccgccgggtcgggctaaattgccattagggtttagggtttaggatttcggatttagggtttagggcttcgggtttcggggttcgctgagaaacca…	701
MSTRG.25012.1	gcccgtagtaagcctaaattatccaatctgtctacctagctttctcaattttatcaaaacagtaagcccatattcaaacatcaaacatctggcccaatctcaaataacacataatatataatcggggcctattcacaataaattataatggacttactggtttacctgcggttaattgcataatatttaatttatagcgtagtgctaatcataaagcccgattaaaatacacaaccctataactgcggagttcaataataaactgataatagaataatttatacatccgaaattaaataacagaaatataaggtttacatttataactctgcggagaagattgcagagcctcagtcgaatcagctgcttcctagtacctgggaggtttgtttggagggg…	702
MSTRG.26181.1	gacgagccaaatggatacttctattggatgtttgatagctaaatcgtaatgatatcagaaattattaaaaatgggaacttataaactcgaagaaatgagaaaaatgacagaaaggcattgaaaataccatcgcttggatgtgaaaaatatgggacgaaagaaaagaagatttaagcaaagaccattgaaaaataatccagtaagacaaagctctagaaagtactatatacaaaatttcgtcaaccatgtaggtaaccactgcctttgggaaaattttgcagtgacatcccgcaaggcacaacccaaaaaaacccaccaactccaccaatcacaactgcgaaatctatgccatttcctcaaaagaattcctatcagcatcttgccatcttcaaatttatc…	702
MSTRG.26108.1	catcgccgtcgatcgcgcaagcagccgctgccactgtcgctgctccaatcgcctccggttgtctctccggcgaacatcaccactctctccgcctctctccgccactgtcagtgggatccggttcaacaagaattgtattttgggatacttataaagtttcggactgtgaagacaaaggctggaagcgcgcaataagaaagacagtccttttaaggacaacaaaaactgtaatagaagaaagaaaaatcctatggagttgagacataagtatagaagactgtaaacgataaataaatgatgatgtaaatgtacaggtagagttccgcaattgtattctagtgggttgtggatgaattgtactagtgatacataattgaaataaattattgggcctgtatc…	703
MSTRG.21254.1	tggctctacatgactctcaccatcaccatatttttcactgattttgcctcctcctttctcacgatcttcctcaagacacgtactctcttctcagagcaaaatctgcatttctcctggatcaagtcttttttttttccccttcctttgctgtttctccttcagttttacacatttctagcaccaacagggaaaatatagagagaaatagaacggctagccatttttggttttcggatcttcttctttcattgtccatttctgttgaaaaattaacagatctgcaacattttgtccatccggaaactttttttaccagatccataacaacgtcaaaacagaaaatggtctggaaaattttgatgggtttgtacagaggtttatttggatttcatggggtgg…	705
MSTRG.25011.3	cccgaggcccgtagtaagcctaaattatccaatctgtctacctagctttctcaattttatcaaaacagtaagcccatattcaaacatcaaacatctggcccaatctcaaataacacataatatataatcggggcctattcacaataaattataatggacttactggtttacctgcggttaattgcataatatttaatttatagcgtagtgctaatcataaagcccgattaaaatacacaaccctataactgcggagttcaataataaactgataatagaataatttatacatccgaaattaaataacagaaatataaggtttacatttataactctgcggagaagattgcagagcctcagtcgaatcagctgcttcctagtacctgggaggtttgtttg…	707
MSTRG.30722.2	gttagtggaatggaatcctctgttgaaatgtggagaatcccacaccacatctgccgagaaagaaaaagtgagaaggcatggtaaagttcaatccatttgggtgttgaagtccaggtgcaatatcagcccgatttcctggcccaaagcaggtcagttctgtttggtgctcttcgtggccgtggatgcaccattttttgtttccagggaaggcatcacaaagatttgtctacaggagcttccatagtaacaatatggttcataaatagatagctcagacaaaattttcctagacctccatgcatataaatgattaaacacgtagctgaattttatcatcaatgcttacaatataagcatatttctgtgccgtcaatcaactcatgcgatcacgtcctgtgg…	707
MSTRG.23612.7	gtgtgcacaacattcttttgtccaatatactagataagtaatactaccattatagtcaaaatgattaccattatcaattcagataatcttcccatttttcctttctttactcaacagtaaaaataatttattattatttttcattatagttatagatagatattaattttggggataagagaagtaggttggagattgagtgataacttgattttcttttttgtgcacctattagggtattaagaatatgcatttataaattagagactgaagaattaactctaaagattaaattaaactttattttgaaaccaatttattatataaaatagaatttaatacataaaaactaatattacaagtaacccagccactctatttccaaaatttccacaattg…	708
MSTRG.16222.4	cctgaagtatgtcctgcacattcttcttagtaagcttgtgctgtttcagtaacagttcgattcttgctctaattcgggggtgcctggagattgtagagtccagattccagttttcgattgtatctttcctcttcatccatctctaagtcatcgagttcaagctggtccatccgttcagtctcttcttttaccctatctgaatatcttatatagagttccataaggcgatctattttctcacattcattttcaacaaatttacttagcaatctttcccttcttgaacctctcaaaattccaccaaatagtgctgcaattagggatataatgcgctcttttagttcctcttggcatcgttctttcttattcttcttgttcatggggatcttacccatgaaa…	709
MSTRG.21333.1	taaaaaaaaaaaaaaaaggatcaactattatcaggccacataaatctaaagcattaagtagcattttcaggggttccaacagaccagagagcaacctaaaacattttataaaacatctcaaatgcatgtcccatatccaaacacaccaaagaaactataagagttaaaagtctcaatttcacatgagaacttattgatccaagttactatgaaggcaagtataatggagagtccaagcttgaacattccaccagttgtccatctgaaaagcgcaaaataacactgatggataaaaatcagtgagagtgagaagacgaagaggcgtggtgggtaggcgaaagagcataaagcttattgtagacttgttctccaacaaggtagatgccgaaggcgacaatg…	709
MSTRG.16043.1	ttgaggaatagatagtacaagataaagaaagattacaccatgttttatatatcatgactagcttaaggaccaacaagctgcaattttgattcaaagacattgtttgacatgggcaggaagatcttatgttcagttcgagtagactgtattttgataagaagacaagctatccctcattgcatgtagagttcaattcctgaaagcaggcagactgatataaacattcatacaagaaagaatagagaggctagcatgaaagagaagagcttattagaatagccaaggagactgcccggagccagccggaaagttttaacgtaagaacttattagatggagcgggcaagtcatccttggctaccaaataagactcttatcttcatgtaagacttctcttctt…	710
MSTRG.7058.1	agacaaacgaataataaaaaatatgttggagatgattgtacttcttctattgcaagattaatataaaaatccacctcatatgtccaaggatgcccttaaagacacacggatacataaatataccatttggcaagtatctaattctctacttatcatacacaaaaattggaaaaaaagaagagaatcacatgtttgaatggtttacacatgcgaattgggttttgaggagcttcaaggccgcttttctcttctccgactgtttttgagtttttgcaaatgtaaccactgcatacctgaaattcgaccataagattcagaattctcacctggagcatatccaccgactatcatccgactcttttctccagatataaacgctctgcatatgcaggtttctct…	711
MSTRG.23612.5	ttctggcgaaaatctgccagaaatgctgaactgaagaaccatcttactcatagttgagttagcaaatacatagggttcatgcacaacaaggaatacccctatgtgaacctaaagtctatttaaataggtgagttaacaatttgataattattctaaggagaaatttgccagagtcccaaatgtgatcaaatcagggaaaaaaaaaaggttagaagttagtgactcacccaaaagaaatttattttttgtgatcaattagaaacaaactccattttccaaatccagaagatttgatgcttcaaggtttgaaagaggaagacctgatctttattcatatgtgatatgctggggacacgagtctgctcaccttgcataatattgtaagatgattgaaatggg…	712
MSTRG.2523.13	atcgttaatcacttctccaaaatgaagaagacaatgctctttctggagaactcgatttgatactccacctcatggttagatagttttgtccctcgtgatctatctttgtgctcacgccatctttgttcaatccctaacccctagcttcctcgacgctactttctgagcaaaagccctcgctgtctctaaacttgtcgttgaactatctccatcaccatctccgttgcttatgaaaaagtcaggtagcttcgtgattctcgctcctcgggaccttattacccgtaatatgcagggttttcttgtgataccaatgaaaccgtactaaaaaatgctttcgagaacatttagaaataattgaagataatttatagagcgaccaattaagattatatgctatcg…	712
MSTRG.7409.2	aaaaaaatttatgtttaattatcttgaggactcggatttagcatttttcatattatttttattaatgactttgtgacaggaccgacagttgctctacatttacgagagtgtccagggtcatgtaagcagctcccaaattatgcgcaggcttgccgagcgaaaggatttccaaagggaggtgaatgtattaatattaatccttttgttttaagttgttgttgttttgactgatgagaggtatggttgagagggcttaaacttccataatcaagaaaataattatgcgtcaactagttataatctggttgatgtcttaagtttggctcttttcaactgtaatttggtaaaccaaggttcttttacccatattaattaaataatcatgtcatattggctcgt…	712
MSTRG.15646.1	tcgaaaaaaggaaaagggaaaacggaaaaccttatccagcatttccaaattccaaatccaaacaaactgatatacccttctcgctccctctttttatccttttcttcctttatatagcgctcctctctctcactctgaaattgcagatcatcacatcaaatgggtctgaggctcgtgtacggtgtggtgttcctttctttctcatgcgcctgcttcaagcttctgcacctattccttcacccagtcttctactacacttcttcctgatatgtaggaatcatgtaacttgttaatcaaatgggtctgaggctcgtgtacggtgtggtgttcctttctttctcatgcgcctgcttcaagcttctgcacctattccttcacccagtcttctactacacttct…	715
MSTRG.3794.14	caatggtaatgcctcaaaagaatcaatgatatgcagtttttactcgcaatatcatctctccatcaacggtagctttcactcatgctcgttctctctaacacccttttaccttgcgcagtctcaaatgatatttcgtaggattagggatatgtttaacacttctaatgctcaaacgagtgaagaataaattgctcaaacataacctttggagtgcatagagaaaatggtaaaaataagaaaattgaaccagaaaattgaagcataccaagcaagctaatatcaatcagagttacgagaagccacaaacgaaaatgatacctgtggctacatactcgggggcagcaaatcccaatcataagttcccatgaccgtagtagtgacgtaactctcatcatcagt…	715
MSTRG.9513.2	tcttgactcttccttgcaggaaatcatggaaatggaaattacttatgtagatcaggtctgagactccatttaacaaataaaattaaaaatttttttaaaaatatttcaacttttttttttcaaatatatgattagaaatactttcgttatgttgatacatgtttggaatttatttattaattggactcgggggtgcagctaggataactattttgaagagtcaaaaaaatatttttaagcggactaaatatgaattttctacatttttaaggactaaaagtgtaattttttacaaagaatattttttaaaaaacattcttaggtggcgcgggccccttaaacctccattaagctttgtccctttggtgagcaaactttggaaaaaacaaaaaacaaacc…	715
MSTRG.13718.1	ggtttatgaagcaaaaactgatgtatttctttaattgtttctgatcctttttggatcagaatgaaatctaatttttctgtataatgtttctccttcttcaccattgaagatcagattaggaggctctttgcaagataaggaacattgtgaagtaaaacaacagcagacagatcctgctatgcaagggagaggtcgacagcaagatgattgagttgacagggaaaaagggaattatccgctgaagcagaaacaagtatactttttcaatagcatggttagctccaactgattttttaattttaaggcaaacaggctggggagagaagcgatcaaggaaaagagtgcacaggttaagtcaacaagcttgaagatggcaagtctggcattttttagaaagtg…	716
MSTRG.12151.1	gctttctataccgtacagagcaatcaatcttgataaattttattccttcttgttctggtttgcagattaagaggctcaaagacaagtttaggttgattcatgaacagcttaacctgtatcaagtcaaggctattcctgcaactgccaaggaatgaaattcggcagatatgtgaactaatgctatgatcggactttactttagtacattgggcacaattttgcagaatttactttcaattaattatatgttgatttagttagaagctttgtcagtaactagcataacgggcatgaagcagttggacacgttggaacttggaatttggaattgcaaatataatttagcagtgagtgcaaataaaaccagcagaaacccataagagatgcagttaaactagt…	717
MSTRG.7784.1	atggcaattccaaattttgcagcaattttttattccataaacgaaataattacattttcataccgaaaccaaaactgcaacattttgtcaaaatttccaaagacaaaagcttcagttcaacaaaagctactaaaataatgtcagatcaattgcaattaaaatcaaatcccataactaattcaatttaaaatgattattatcaacacagctaatgtaaagcacaaagcaaacaccaaccagaactcctttttctttacccttttcatacttctccctttgttatctcaactccattattaatgatcccatcttcccatccatgctttttgaattaggatttcataataaacttttgatgcatggtagggaaggaagtatttagatttgattaagacttca…	717
MSTRG.35126.1	gatattctctcttttgttatgcttttcatctattcaaaccgtttagtagttgaaattgtctgtttggatggggcagcagaaggataatcaatggaaggacaagggaggatcaagagggttacaataattaaaaaaaaaaaaaattgtttggaagaggtgaattaatggaaagttaaacggaggtaacctaagaatattacatttgggaagaggagaaggaagatataaattaatttaaagctctcacttacccgtacccttcattgacttctctctaaactgggttacataaaattacttgcccctcgacatagtccacccaaatagtctgccattactctctgggctctatagttctggattatcttattggagactgatagagaaattagccatgtt…	718
MSTRG.25011.2	cccgaggcccgtagtaagcctaaattatccaatctgtctacctagctttctcaattttatcaaaacagtaagcccatattcaaacatcaaacatctggcccaatctcaaataacacataatatataatcggggcctattcacaataaattataatggacttactggtttacctgcggttaattgcataatatttaatttatagcgtagtgctaatcataaagcccgattaaaatacacaaccctataactgcggagttcaataataaactgataatagaataatttatacatccgaaattaaataacagaaatataaggtttacatttataactctgcggagaagattgcagagcctcagtcgaatcagctgcttcctagtacctgggaggtttgtttg…	719
MSTRG.32856.2	tgatcttaaacctgatatttctctgcgagtttcttcacttgtcattacggatattaagttggggcctccaaattatttctttgtgatgattttcaacttgatgtttctaatttatctgggttagttcccatatctttttgttaagttctttttaataaaactgttgtctgaaaagaaagagcttgattgactcaaaagtagcaagttgtgtgcttgaaaccaatcagcagaaccctggcattctccgctgcttagaagctcgctacatgttgtacagctgccttgaaggtgcagttttttccaatgggggtggattactcttatccaaggttcacaaggctcactctagacgggtgtgtttttcatcttgggatcatgaaccttacaactaagaaattg…	720
MSTRG.33056.1	aagtttttcttggtttttgactttagtgtgtttgattttcgtcttttctttaatggttttgatctggggatgcaggatgctccagttgttcttaaattgtgtcgtgcgatctgggttgttcctgttttgcggtgttatgatctggattttccgctttgtgctttctaattcctcaatttcttttctttttgttcgtggttgtttgcaatttcatataaatttgtgttcttaattcaaatgggcttgctcttattttacaatttatgaattgaattcttgtttatcttattcttgttgcaatattccaattcttggttatttacgtatgatatttggcgtttgcatgtgtaggttgattttcagccttagttttatgtaacttacgcccttaggtttatt…	721
MSTRG.26294.1	caataatagaacgtttgtaaattgtagagcggtagtagaacagtaaaattccatttgcaaaaagaaatttattacttgtaagttttactgttatctcacatgcaacagcagctactcatcagctgttatcaatatgaatataccctttctgaatcaaaataataaaaagaaaacaaaattttattttgtcacatagctcagtctagaaggaagtctagaagacgtcagatatcactaatccagcgccactagatcaagcagacaaagtaacaagagtcatacatccctggtcatgacagccacacccataacagcgatcttcattaccatgtctacataagcaatgatctcatcattctaggtacaaaggagttgagccgaactccaacctgtcaggct…	723
MSTRG.8157.1	ctcctcaaatctctatttctgctgttatacaaactcattaaataaagaaatatattaaccaaccattaaatttatactgtatctcactttgagagcattacaaatcataaaaacaaaaaaatcatttaaaaaatctgcccttcttctccaaccacttcttcattctccagaacttgtactgtgttttttttttttggtgtatttgtgagctggatgaagtagttttccgccattcatttctctaacaacttggacaataatcggcagaatacatacaaagtaaagcccctaataaaccaaaaatgcaagacctcaaatttgaaattagctttagatatcaaaacgcctttttttttcttacattagcagtgtcatttaataccttaaaataaagctttg…	723
MSTRG.7207.56	taggaaagtatagacagaatgtatattaaaagaaaaagaaaagcaaaatcgtagtctataagaaatcttttacattttttatttaatcattatatattgtatacagcagcaataataagagattcgagtcaagaaacatagaggaagaagaaatgtagacttacaactgtgcatatgcctttagacccacacttagcactctatcatataatttctgcacaagcctgcggttgatgaacctgtcacatatcaaaaggtcccatggagagcaaatagcagcagcgccagtaagaggaatattaaccccatgctcgccaagatatttaaccagaatattggcaccaatgctagttccaacagcatatagaggagcttcaggatattgacaatggatatgat…	724
MSTRG.24120.17	gtctcttattcccagtaaacaagcgtttaaatacaaagagaataaactgaattccttagcagtaggaatcagtaacaaactaatcgtatcataacaactcaatctcaacataattaaaaacaaataatacaaagtcaaagatatgggaagaggtacagatatactgctaatactaggtccataataatcttcatgaactcttggtaaccaatgaggtgatgatttcttggatactttagtaactcttttcttcaaggtacctgtgcattgtccttctttgcagagaataacatctccaaaaccaccatttttgttacttctttctgttaatgaagtactcttcttctccttatgaatcttttaccgcgccacttgcataaattccttttccaagcgaat…	725
MSTRG.7746.4	tggtcttggaactggctgggaatctgctcttatgtcttccaattttaacccaaatggaccaagcaagagggtcaatgagcagcttcagtagtctatatatctatatatagatatgcaaagcacttgtgacaaagctttaacttgtagcagatttgcaattgacaaagctaatttgtggaggatttgcagttgaacacaacatttcttgtacttggaagttcctaagagtacaatatctgattctagtcccctctccaaaatataattgcttgaagctgcatatatacatatattctctcagcaaccttggtggtcgctcgggaaccgaacattctttggtgactgcaaagttatataccctgataaccataacgatttcgggttcaatcctcgtcgcct…	725
MSTRG.9005.2	aggtgatgcgatatagcacatagatcagatcacataaaccacaaaaagcagtttattccattggagataaaacacaaggacaaggagagagatacatccatctaaatggggaagatgatatgtacaaacggctaacttgaaatgaaaataagacaatctcacatctacagagtcctccttgctcttttattatcaattgatatccatatctcattcatttcaaatgaaatagaggactaaagtcctcccatgtgaaatgatcaatagctgcggccaaaatatggactgcacctagcccagctaaagcaattccagaaggatctcttcttgccattccctgagagtttagcattttcagtttcatttcttctcagcatctcccacataacacgcacatcc…	725
MSTRG.14577.1	cgtgacaaagttggtatcagagcataagttgggccttaagaatcaattgcggaacttaggaaattgaaacataggactcctatgttgggatcggccgtaaccaacaaaggagatgtagtctggattgaattccattttagtgccggtggacgcatcgcgcacgaggatgggaggaaatctatatgaaacttaggatgagaattaaaggtagataaataatagtaaattataaataggtctgggtaattgacgttgataaaataaattttgagttttgctaaatcctctccataaattttgaagcagaaaatcagttggaaattgaaaataaaaaaaaaaaaattcagtttgaataaccgacggttcagggctggttcaagttcagattttaacattcac…	726
MSTRG.15075.6	ttctcagcaactcaccccttgactcaccttcttcaaactatcccccctctaatctctcttctccttctttctcatcttttgtctttgatgatgaagttgataataccagtcatttgtattctgaatcaaataaggaattctttgatgtctctatggatgctaatatcacttggaatctagtttgaaaaattggtttgggttatgaaggtcctcaaagtgatatggtggctacccttattgagttgggcaagttaagcactttctctactataattggttttgggcttctttctctttgtttatatgatgcctctacctcaaattttatcactaaatgttagaggattgcgaaggaaaggaaaagcaagaggcgattaggagcttggtgatttctgaaaa…	726
MSTRG.2017.1	ttattctcttgcacttttgaatccatgcaacatgaaactgtgtacacatcacaatttgattcagggtcaccctcacaaaattctactttaatgacattattcattacaataaagatggacttcaactataagacataacattccaatgcaccatcaaaaataaaaaaggaacaaaaaaagttttacacaagagagcagcctagccataggtattgacaagtgttaaacattaaagatcaaatttcttatattactagcaaaatcagataacgtaaaacagtttacttacgtaaatgttttgaaattttctttgcgctaaataatatttgctacacatcctaaactctttatttattccctgtgcaaagtgcgtccctcttttagcacattaaaaaaaat…	727
MSTRG.21398.1	aagaaactttgtcagatattgctgtctcagcagcttggtcactctcctctctggcagctttatatgcctttttcgcttcttcctcatcttctgtcccttctttgtccaccatactgttgtacaggtctatctggaaatgaatatcatacagcagcaaacagagaatgaaggaggatatgtgattcaaattaaaatattgaagtaaggccaataaatgctctgagcaataacatatgttaagaattataaatgatccataaagttcagtcagaaagatgacttggagtcaacaatatgcataaacaagtagactctaaacgaacaactcacacaaagaacatcagcaaatacattaagaaaatatatcttcttcacatgcttcttcaaagtattgcagca…	729
MSTRG.25871.1	agatcgaatctactatgcaggtttagtttcttacgttcaaagactactcccaatcggcacaactcttcttctgctggttatctccttctgtattgctactcatatcatcaggctctgatccttggatccagcattttaacaagtacacttgagatctaaaagaaacccagatgagatcagtaggtaagctaaagcgggaattgattaagaattgttgattgagttgaagtaatagcaaaagctgaaactctttgattgcaataaagatgtggctatggagggaagatattaagaaaacaatccaaagagataaagaacaagagagagatcaagaatcagtaaatgaagaagataaaggaattgatttttttttttttttctgtaaaatcctaaaagaga…	729
MSTRG.17941.1	tgaactaataagtaaggtggtaggtgatagatgtaaacttgatgtcattttgcttaattcctcctcagctgaacttctttgcttctgctagtgttgagcaatggcagtcaccttttgacgatgatggaatttcttggcatgttgaacctttggctttggctttggcttagtaggagcttttggcaaatccattaggtcgatgatctgaatctgcttctcccttttaactgtatacaaaattaatcatcaaaatccatataaaaaggaaaatttgcactgtaaaaaacaaattaataaaacgaacagacaaaaatatatcttacctttatcatcttcttgataataagaatgcaattttctttttgtagactctaacttgctactataagagaccttgtc…	730
MSTRG.2969.4	gctaaaagtcatcaaaataactgacagtaccgctaacaattaatatctaatagttttaataaaacggttaaaaattattaaaataagtaacagcattgacagttaacctttgacctttagtaaaacagcggaaagctagtaaagcagttaacggtaccgtaacaatagccggccggcgaaaagagttttaggctttttttcagatttcttctattctagttttgggtacccctatcatctttgtccatttccggcaagagctccttcatcaattagcctgcagctttggctatcgccattaacgcttcattttgctttagcaatttctacttcactagctcaagaaatctctctctacacctcaatgtgtagcctcaaaaaatccccaaaacgtacaat…	730
MSTRG.3794.8	cacttgcaaatgtttcaatggtaatgcctcaaaagaatcaatgatatgcagtttttactcgcaatatcatctctccatcaacggtagctttcactcatgctcgttctctctaacacccttttaccttgcgcagtctcaaatgatatttcgtaggattagggatatgtttaacacttctaatgctcaaacgagtgaagaataaattgctcaaacataacctttggagtgcatagagaaaatggtaaaaataagaaaattgaaccagaaaattgaagcataccaagcaagctaatatcaatcagagttacgagaagccacaaacgaaaatgatacctgtggctacatactcgggggcagcaaatcccaatcataagttcccatgaccgtagtagtgacgta…	730
MSTRG.324.12	ctggaccattttctccctcaactccccattgaaatctccattaactccttcaactccctcaactctctcatttaatctttctgacctaaccccagcagcctcatcccatctccactattatttacctcatccctagttgtcaagtcatatatattggactcaaccttaccctctgaatttacttttctagcattaaatatctatgctcagtatatttttcaatccttttttttttttttttgctagctcaagcatgtcagacaatgacccactccacactactctatacccatgtgcaaaagtgtcatctacagctttaaagtgcatttgcactattgttctaatatccatctcattctggattttttgaataaaagagtccaaacagaaattagaaac…	731
MSTRG.7939.1	ggaaaatatacttatttctattgaaatgtatccaacagcaaccaaatacgaaagcaaggacatgattaaacaaacatttatttattttgcgtaattacatactctggaaataatccagacctagacacagagaacttaattatacaaaacacacttaatttttctatatgtaacacacatctttagggttcaaaacttcggatatatatatatttatgctatggctaggatgataatatatataataaaaagcttaattattcatttatatagttatatgtatactactaggtcttcattatgggttgctaaaaccagctttaatttggtatgagcttgaaaggaggcctaacaagagatggtgctggatcatagtttccatagtctttggtattagct…	732
MSTRG.14550.1	cccttcttcttccttgcgccagcaccaagcgcgcgacccaccctccccttctcctcctctcatttttccgaccgcctgagaccagcgtctcctcgtcgtcgcctcctcgccgcagcagttccggcattcctttctctccctcatttcgtttctggcgaacgcaattatcacaggagactcgatcgggaagtagcgtcgcaactcacttctccgatcttccgacgactgcagctctcttcagtcaagtccagcttcgcctcgtcgatgacggagctctcgtctctttctctccttctctctcagcgggttcagcaaagctagcgtcgaaagaagcagcacttggacagggatgatgctgccgatcctcttaccttgaaatctatgatttctggcatgttt…	733
MSTRG.5296.1	acaacagaaagaaaaaaatggagagagagaattatctagttttaggaaaggtttcctaaaactagaggagagaaaaatagtgatgaaattattatggagggttttttggaaaacacttggagtgccactatttttgtattgctctctttgtatacctactatttttaatagtggaggaattatttattcggaatttatcttgtgaacgtagctctaaacagttaaagaaaacagactgacttgcaagaatcttgcagaccaaatttgcatttcattgaataatatgttgtctatagaaaaggtaagggatatagaagtcgaaatctctgcagaaatttatgttgaataaaaacgaaaagggatcaaattttactgtttgtacattgatcagttccgtat…	736
MSTRG.626.1	tagttagtctgtgcactaaagtcatatggcctcaaaggtgtctttttatttgatttatggtcaatgtgtaatacataacatctatgctacctttggtttgtttttcctgcttcatatactagtatttataatgattatctagtattagtagttccttttttatttgtatggcgttagtgtgaaaagaaattcaatttcgtggtttgacataaagacaaccttctacttcatttattgctaaaagaccaattttgataactgactgtgattattcattgagtttcaattgagtagctaagcgaacataaactagcctctccacttaatcaaattggatgcacctttttgttccttcatctattaaacaagataaagtttttactttttattccaatccat…	738
MSTRG.24831.1	aaataatttggtagagctatactttaggattaattagtatatttattaaataagagtgatcaaatcataattattattgaatttaagggattaaatagtaatttacctactcctatttgtctatagtaggatagtagatcgttactcgtccgatgctacgacaaagacaccgaatgtgactatagtgtcggtgctcacacgcaggtggccgagggataaagagggtaatcaaagaacctaacggtacactccaaaaagagtactttagcagcaaatgcttagaataatcatcaagaaaaagaaaaacccatcaccaaaaccaggttaaacgtacaaaatacagcaatcaacgctctaaaaaacattgattttttttttttttttttttttttatgggcc…	740
MSTRG.28815.80	aacgtttgtgatggaaccaacttcgctcgtcacaagacgttgtgcaaatacaacctggtctacaatctctgcagtagtcagatgtctcttcaaacccatcctgccagtgcagcagaactgacaattcatggcacagcccacttgacttgaaacacaaactgtcgtcctacctctatcagaaggtatgacgactgtttcaattaacagttcatcatccaacctaaataaaatctgcaagctccttcttagctccatcagatgcagtacgaacattttccaaatatattgccttatattctgcgtgttcactcaacattttcctaaaatccttattcaaaccttctagttcatcaacataatgcgcccaaatattttccccataaagacgctaccacagca…	742
MSTRG.18656.1	tggttgagtttgtgcttgtaactgctgctgctgtattcctgctccctctgccgcaacggaattgatggtggacattgcggcggcctgatgctttgagaaactagattaaaaaaaaaaaaaacaagtaccggggcaggggcttctcacacagttcagaagcgactgaatggctgaacagtcttaacagacacagaacaaacgaagaccgtcttctctactttactcttgtgactcaggaaacgcaggccacagatgcgacgaggctagtcccgattcccgactcacgagccgttcggtcatttattcgtatgtataaggaaaaagatgtagtatgtacgatctgcatctagcgtatattgacgtatttcttttttttctttttttttttttgaaaggata…	743
MSTRG.22294.1	atgatgatccatgggtacagagttcctgtcattcctgaagcaattcccattaacatcgcggaacagggcccctcctgcacttctctgcagttctacaaaaaagcatattcccccttcaagaccaatttaatcacccgcctctatatctgtcaaacaagccacacacacgtgtgcatgtgagagagagagagagagagagagatgaagcgttgctatggcttatcatggctattgtcaaaaaggtagccgaaaaagaatctttacttcaatagccgatcaatcatgggaccattctgcttaagaaccttacagatcaacaaaggcacaacgaaaaatttctattggtggtgaatgttacaaatttgaacactaaagtttggaagcgagatgtactccaga…	743
MSTRG.24569.47	gaaaaagtaattttttaaatatataaatttataaatcttataaatattttgatatattcaaaaaaagaataacaagcaagtaaaattgtacggaatcaactatcagttctagcatactttcaacaactcaaccaagcactcaaaatagcaacttataggattctactttaaaggttatagagtctgctgaaatccctgctgttgaagtacgaatagatctgttctccagaagctgttgccataggcattgcagaaaacctaacatagtccctctctgacttagttctgcatatttcagcaacatacttgaagagctgcttaattggcatccacagatgcaaaaccaagcgagcaaaatggtacaattcgaaaacatgtcctccttgggcgctggttgaa…	743
MSTRG.5664.2	ttggccacccctactgctagttgtaagactatgaaccttttagagtatgtgatcattctaattttaacatgttcaggcatcaacatgactaactttgtcgcgccttatcccataataagacgtgacatgtcacccgtaatatacttaataagcatttaatttttataaatacttactaaatatactaaaaggaacttaaaacttttcattcattcattttatcttgtagaaaagtaatttagttattataataaatgtaaaacttcttctagttcttttacttgttataatatatatatatatatatatatatattgtactatatactagctttgggagtttatataaaccttaattacatatgtccgctcgtgtgtgtctatatatatatatatatat…	744
MSTRG.23612.1	aacttaaacacatttcagattttctggcgaaaatctgccagaaatgctgaactgaagaaccatcttactcatagttgagttagcaaatacatagggttcatgcacaacaaggaatacccctatgtgaacctaaagtctatttaaataggtgagttaacaatttgataattattctaaggagaaatttgccagagtcccaaatgtgatcaaatcagggaaaaaaaaaaggttagaagttagtgactcacccaaaagaaatttattttttgtgatcaattagaaacaaactccattttccaaatccagaagatttgatgcttcaaggtttgaaagaggaagacctgatctttattcatatgtgatatgctggggacacgagtctgctcaccttgcataata…	745
MSTRG.22160.2	aaattattttaatgaaaactgttacgtcggcatggaccacctgtcacattctccaaccatcgccaagatatttttaaagtcccttctagtcttcgtcacatgtttaaacatttcccgcaggtttttttctctctgggattgcctttcagttcttttaacgagcaaacaagagagagatctgaattggagaaaaaggagaggtaaggaaggaaggaggctgttttgacggcggaaatgaaggagaaagattcaaaatcttccacaaatttgttgaaaagaaaggattctaaaaggttgaataattaattcgaattcaggagcaacaaaagccattttgattctaaaacaatggtagaataaagaaagagaaaagaaggtaacagcttaaaaatttgagag…	746
MSTRG.27832.1	ctctcttttactttattttctctctttttgtctaacactccttttttctcttggtcatgggtatacgatttagctagctttgtttggaaaagatgaagctagaaatgatgcttaccatggcagctgtggatttcggcgagttcgcacgctttcagcagacttaggcattaagggccagaagaaaattttcctagttctataattattttactatgtaattatatgtataaaaagctatatataccaaatagttagtgactccgcagttgtaggatttacgtacatttagtcgtgtattaacatagacgaaataattctgtaaagccatattagagatgtgatgtattgtaaatcgagcccgaactgtggaatgttgtagaagataaacttgggctgaga…	746
MSTRG.36997.2	aaatttcagatcggaagcagaacaacagaacttcccaacccttcttcattagttgatggcactgaaatataaacctagatattgcaacttcttatccaggtttaagcaacatttttcacggtacattgaaagaattttcccgagtttgcctcaaataatcattgacgttttgtagtacttgtctttcataagtaacgcttttttccatgattgttatatgctttacaacaccatgtatatatagtagcataactagccaaatgccctgcaactccatctgcaatattggatttaggcgattcaactgccacctaagtaagatatcaaagtctggttgccttggcataacgtcctctttcaaatggtaatccaaactctgtcctgataccttcagttcta…	746
MSTRG.18555.2	gggtgttattgtagtcaaattctgtgatttaacccagctaagagcttcccgaacctttaatgccaaagaagctgttgaacatttgagcaagcagactaactgagtaatatttttcgaaaataaccttaaatagaaaactcatatcctcttccagatacacaaaataaacaaacattaccttttaatcgccaaagtttaaaatcaatttgccagcaatgctcctatctttaatatcacatcttaaaacaattgaccagaccttgacaaataaggcggctgtgaatcctgagattatcttccaatatcaatgttctgccccctgcgatgaaaactgatcgtatcaagcagttaatctatcggctgtgttcttcgatgaccttctatatcatttagttgtgg…	747
MSTRG.22160.7	tcggcatggaccacctgtcacattctccaaccatcgccaagatatttttaaagtcccttctagtcttcgtcacatgtttaaacatttcccgcaggtttttttctctctgggattgcctttcagttcttttaacgagcaaacaaggttttgaaagagctttgttgaaaaatcaattttcatgcatgccgttgttattgtatgtgatctctcttgtaattgctaatcgttatatatgtggtccataaatgaatctgccttcaatttcttttcaaacacaggaagaagaattacatttagatcttcttatttacctaaaaaaataaaataatatatagatgtctgagcaaaattttaaacacgctatatttttatttcatgatatgcaaatttacatagata…	748
MSTRG.7138.1	ttcttattcaaaaatcaatctccctaccatatctattatgatttatcacttatcatatcatattatataatatatctcatgaataacaaagtagactttcattcacgtatttcactaaaagaacattaccctaaaaagcctaaaggttttggtatggtgcgtataaattcattccttcatcaccaaagagagacggagaccaaacctgcttcatcaccaaagagagacagagaccacacctgctggctgcccgtatttcacccttgccagaaatcaaaatttgattttttaaaaattttcttcttctctacaagaagccagtatgtatgtgtttgatgcaaaatttttaagtttccaatgaaggcttttgctctctgataagtatatgaaaagaaacca…	748
MSTRG.21102.1	gcattcctttcgtcctctcctgaacaagcctcttcctccacttcagttgccacaaccatacatgggcagtctataacagttatgtgtggcgtattcttggacacttaaataaaagattttcagcaatggagctacaagcaatcaacatgacaacagtgaaggcaaacaagacacagaccatgaaacaaatgtaagcttgtcttcgatgtacttcaaacatgtccggtttcgtcatcatctcttcctgctccttccgatcttcgatttgaaatttgtgatgtttaattaagaacattttgtagaacaaagtttctttatctagcaagttcaactcgtagtaatatttcattctcgaccattttgtgatgttacttataaatgcgaggccaaaaagaatgg…	749
MSTRG.3563.2	agaaaaaggcaaaagctggaacatttattagggaaaatgagcatgacccaacaatggtaccaagccccatttcatcccccacatctccaattatatggaagttcaggccacaatccacatggttaaacctccacctataaattcttatttctcttcattggtaactcatcgccatcattaagctcttttcattcttttaccattgttttttagctcacaaaaaattctctctctagtctctatccgtctctctccttgtttcaaccgaaaaagctgagaaacaacccacagagttagaacagctttctttcttaatatacaggaaacagaatttatcgccgagagagaaaattactatttgggtttcaatttgaatatttcctggtaagcttcaccaat…	749
MSTRG.24181.3	tcaaggtgaagatccccacaaaacctcagctacaatagtagcagcttcagcatcagaaacagaagcttctttaactctctccaatatttcttgcttaaatgctctcttctctctttgccttaacccttctccaacctctaattgcactgcaaattttgccacacagccaatacctcctcgttttcgttcttcccaggctctttcaacgccgctgttaagctctcgatgctttcacgatcgatccaagcttgaatttctgactcgattgaccccgcgactcgtgaaatggagtgagtggagactcggcgatttaggaaatttctaaaactgtaaccacgcgattcttgtaaagattcaataagagttctaagactggtgagatgttgagagagagtagag…	751
MSTRG.33467.2	tagcacggatgcttcagagttcctgaagcaagttactgtagcactcgtgtttctctatcaaaaccatagccctttccaccacgccatcaccatcttaacaaatccatcgactctaataaatcaaatttcaattaatatactccaatatcaattcataatcaacaaaagcttatgtgatatctatacaatatacttaaactaaaatccataatataatatacattcatcataaaagattctaagtcataatacataatcttcctaagacttaagttaatacataaatctctaattagatacaatctccgatatttcaaatttacatgtcatatttaatacataaaccaaaacagaataagttatttccaccaatatgaagtctttggctctaaagttgga…	752
MSTRG.3829.5	tattcatcacataaaataagaaacatgacaattaggtacattatactattgcaacatgcacaaatgcaccaccaccatcaccgccgcaggcggttcagaccagctgcaaatttattctaacataacaatgccaagactcatctataaattgctacctaaagcgcaaagacatactacgcactttcttggtattgcttaatggtaaccaccatactctcctcctcctcctccatatccagctcctgccccataacccgatccgctgccatgcccagatccatttccaccgccaatgcctccacctcctccaccaccaccgccactgccaccacctcctcctcctccatttcctcctccactcccatatccagatccgcctccactaccatatccggaccc…	753
MSTRG.5683.33	ctatgatgcttcatagctaactcctcaaagcacatgtttaaagtcttctctgaaccgctacttatatttgaaattcctacacaattatccttctgctgctccaaaaaacagcgcttcaagtaatctgggttttattcagtgtgctggatgatggatttctcaaaggcccaaacttacatcattagactaatgtagtcataagtgattattttctaattgccgataattaattaggataattctttcattctttctttcttgcttatgatagtacatgtcctttttgaccaagtccaatcctgcagcttccatgtaattcttgaagatcatcgagtgtccccttctggaaagacgatgcagaaaagagaaaggagactattggcgctttattgccaatat…	756
MSTRG.8567.1	tgacaatttttcaggattttagagttccaagattttagattttatgatttcattaggattttttgttttttgagttcattaggatttagaatatatacaaattttatgatttgattaacatctaaagcttaatgtaattttattatttttaattatatccataggtcacgactcaagagtataataatgaatacgaaccaatgtaataaataaccaccacacgaactgaattactagggtagcggaagacgccccagtactggcagtaatcattcacagtcggtccaagagaggatatctttgggcctgaaattaaaagctatagcccatgtggttgtccattattcctcttgataggtctacttgtaatattttttttttagggacctacttgtaata…	756
MSTRG.21592.1	aagcaaacaattcgctgtcctcataaataacttgcgtgtggtgtcctctccaataattcaatcgaattttaatttgatataattaataataaacacatgatcactactacaacaactcaatgacagagcagataacgagagatagataaaaagagaggagagtttcgtttaaaaaaaggaacttttcattcaaaggtagaagaagaaacacaagcgaagcgaaattatgtgcgacggttgtaggcctttgggatttcttttaggccttccttttgcctttctgtctctgcttatctccattgttggggttgccgtgtggatcgtcgggttattgttgacatgtatatgcccctgttgtttgtgtgtgaccgtgatagtggagctggctctggagttgat…	757
MSTRG.33913.1	ggcaaagctttttgctgttggcaccacttcatcactggtaagtcctcattgctgaggaggttgcttgtttttgatgtggactatacctgtgtatgttgtgcatctgtttcattctgcaaccgtaaggattgtttctaggacagatcaacataatgctaatgctaaatggcttgaaatattctggttaatcacattgttgttctttaaatacgcaatttgctagagtcctagggaaaagaaatgaaatcaaggccagtagctgttgtcgtcaaatttttcatacaaaagaaaattttctgtttgaagtcattaatctaataatctctgtttatcttgatgacattattcttataatatgtacttcatccatcttagcaaaccaattttaccttgtgccaa…	757
MSTRG.8155.4	gtccaactctgataaattcaaagtttctgtacacatgaaaatattttcaggaaaccctatttataaagcgtagatatagttgttatcattcaccagcttgctattgctaacagtctaatttactggataggcagtcaagtcttcaagttaataaattttatttattttttattcctggtcattcaaaagctaaaaatctatttgccaaagaaatcggagagtctaatttataataacattcaaatagttgatgtttaaccataagtacaaatcgggataaatttttgttttcaatacatattaagatcagcgatcgatagttgctccattcctttcacaaaaatgtagactcacttgcagaatgtgaaagggggaggagagaattatgctctggggcta…	758
MSTRG.29794.1	atgcgaataattttttaagcaattccattataaacagaaataacacgcataattctatgaacatcaccaaaagatgctgaaccatttttattatgaaaatcagaaagccactatctgtggctctaaaatttatacattagtgagtggtcaggcattgtcatatgccaaaaagtcttcaagatcattttggtctgaacaaaaaggaagtcattataaaagcatcatgaaaaattatatcactcaagtttcacctctctctttggtggatctatctgcaaataagtgtatggctctgttggttcctccccaggcttggagcgcatgcattgccaaaagagcttaaaaggtcctggaactgttttaaatgggttcccctcaaaacaagcttggataacatct…	760
MSTRG.7205.1	gtttggcttacaggagagagacgccatgtgtttcctggaaactgtggtcctgaacggggaatgccatagaatttgaaatttaataagaatgacttagttttgtggctattttgattagataacattgtatataagagctaaggtgattgtatgcttattatccagtgaagctgtctcattccttttttttaatgtttatgctaggcgcaccttgttgattaatgtagagcattgtttatgaatctagcatggagtgctttgctattattgtggaaaattccactttctttgcaattagtatcttcttatattctatggaaaggccctggaacctttgtgattaggaactatttcttctttgacaaagtgcttgcttatcaaaaatgattatttagcatt…	760
MSTRG.14237.1	gctgcaagaatcacaaaatatgaagaagctagatatgaagaaatgattccaaaaaataagtataaagcatatcccaagagagaataagaagtaataatagaaggctgcaattcatatatggacactggacacaagagatgcaatacttactacctttttttcttagtttctccatttgtctttcatctcttttccactctcgctttaggtaataggatggggaaatcaaagaaacatatcacagaaaaaaaaaaaaaaaagcagtaaaaggggtcccgagtacaatccattcacctacacataacccccttaagctttgttctgcatatttacatgtgatcagcatcaattcaaccatcaaaactgcacaaataatgactcctccgatctccaacattg…	765
MSTRG.21102.3	gcattcctttcgtcctctcctgaacaagcctcttcctccacttcagttgccacaaccatacatgggcagtctataacagttatgtgtggcgtattcttggacacttaaataaaagattttcagccgtttggtaggcttctaccccaaagtaaagtggtcttttttcaaggctctaagctcaagacccgtgcctggctcggggaatatctagtttgcaatggagctacaagcaatcaacatgacaacagtgaaggcaaacaagacacagaccatgaaacaaatgtaagcttgtcttcgatgtacttcaaacatgtccggtttcgtcatcatctcttcctgctccttccgatcttcgatttgaaatttgtgatgtttaattaagaacattttgtagaacaa…	767
MSTRG.17337.5	cctcacttgaccagccctctcattgtttttccattctctcttttctttttcataccaacaggaggcaacccggtggtctccatctaatctagatcatcatgcgcacacaacaggaggccaccccgcgggctgttttggtttcaaatccgtgctttgattatctattggagtggtagacgtaatagctttaggggtttcgagccacaactgttggcaagaagaccttcgaattcatcttcatcccaataatcaaagacgattgttgatagtttcaaattttgtatgtttagtcccaaactgcatgacctctctctctcgctttgcagctctgttagcgatggattccaacgctctcttgctttcctccgattgttctatctctctccatcactctgaacc…	770
MSTRG.3569.1	atcaattataattaaaaatttttacacatcaaaatagtaagaaaatcttaaaagtacactcgttatatatatttgtccttctaaaacaacacaagatctcaaggtagttgctgccgatatacaaaaattcagagttctcctatgttgaaatcatagattacccaccaattaaccaaccccttgcaaaaattaaacttacaaccccatatgtactatatccagcaatactttataggaataattaaaaatagttgctgccatttcaagaaaattctcatttttgttctatctcgatcattaaacctttacattaacaacaagttatgaaagacatagttctaccaccaaatatggacttaactcaacaaaaactataatcttctttagctagaggctgcc…	770
MSTRG.26587.1	tgaggcacttgctacctcccttaagtttcctttaaagaatttgtctattgtggatggatctaccaggacatgccatagcaatgtgaggattcaactcttgcacatatatttagatttcctacatgggttgtaacattacctgttgtgaattattattttgctcatagtatgtcatcatgtgtgtcattgttcataaattacctggttgtggatgatgtttttatttattttgttactatcaatgcgacattcattatgtcttttgtgattgttgcacaggcatatttgtatggcttctataaccacaagcgaattgtcatttatgacacattgcttcagcaggtgagaaggcatttctgttagaaattttttctagtcatcttgtccttgtacatcttc…	771
MSTRG.27126.3	ggagtagttgatgatggtcatctaaattattgatcagcagccccacccccacgccaacgtttgagcttggagtggaaatctatcatctgcaccgtcagctataggaaatgacgcctgtcttttttcacaaaaattttaaccaaatttgcattattttttttctttgaaagaaaaatgcatatagataaaaacagagagtttcaggtaaatgtaaaggaaaataggggtctctatttatgttcgcctctcaaggagtgtaatattatgaccactgttgtaccaaatttaaatttatactttcaatactatttcctttcattttttgggaatttttgattttttctaatctaaatgatctgtggtgcctggaggcctggaacaaactaaaacctagtttga…	771
MSTRG.5664.1	ttggccacccctactgctagttgtaagactatgaaccttttagagtatgtgatcattctaattttaacatgttcaggcatcaacatgactaactttgtcgcgccttatcccataataagacgtgacatgtcacccgtaatatacttaataagcatttaatttttataaatacttactaaatatactaaaaggaacttaaaacttttcattcattcattttatcttgtagaaaagtaatttagttattataataaatgtaaaacttcttctagttcttttacttgttataatatatatatatatatatatatatattgtactatatactagctttgggagtttatataaaccttaattacatatgtccgctcgtgtgtgtctatatatatatatatatat…	771
MSTRG.12134.1	ccccatattttctagttgatgcacttcatcataattttaataattgaaaaagcttaataattttcagtcaaagaaaagctaaaatggagttatctctttataaaaaaaaatacaaatttttttcttttttatcttaaaaatttcttttttttttttataattggaacgaaatacaaagcactctttcttcgtattgggccattgatgaatcttgatgggcttctcttgatggcccattgtgttaatattgtgctagtctccttgtaaggctgtaatacttaatcaggagaacgatcattggccagtcgtttagagaaagcagcaaattagagtatatcgaacgacattgaacgtgatggctagaattgggacaatctcatcacggagaaacgacatggt…	772
MSTRG.24335.1	gaaaattttttttcattaatatttgcatagcgatatgatatatagacataggcgttttatttacatcaacatgggactgattgatatgaaaaaaagaaaagaaaaatgtgcattatagaaaattgattgtctttcccttgtcgtgttctaactttcttcaatcgttttctccatcaacgccttctgtctcccttcctaaaacctaatccaatttctactcgaaaacctatgtattttatcgaatttcagcaagccaagatttggtgctctatctttccaccatagctctttctctccactctgtttctgcttttatgcctcttcttcagtgagaggatggttattgcgttgttcaattactctccggcaatttgggaggatggaaagatttgagactga…	772
MSTRG.32192.1	gccagtagcgccactgctgcagctcagctcctcctcctgcgtcggtctcaggtggtccagctgctccagccccactccagtcatctgtttccagtcccagtgcgcgtaggttcgattcggcacgcgtaaatcccgatctagcgatctgcgacaaaaattaataaattttgggatcgcccgggtccgtctagtgctcctcccgaatagaatcaaagctagagcttcgttctccatcacagtgagtaataataaataatatatatcagcattgcatttgcacaatatttatatataccgtgtgtatatatatatatattaaactctaatattattttatgcttatttatcatcggcatattattatgcattttatgcatctattatgtcattattactata…	772
MSTRG.21070.2	agtattgtcgaggacgaagattcgatctctcttcttcactctctccttcccgttccggctggcgcagtgaaccaagaaactgcgatcacagcgcgtagtaggtaaagtcgcattcaaaaccttggaagtagcattttttttaaaattccagctatagctatgctccttcactgttaaaaaggaaattctcaaattttagttttgatctattaaatagataaatgtccgaaggcttatctgtatacatctgttagtgaactccgcagttgtaggatttacatatatttagtcgtgtattaacatagacaaaataattctgtaagctcatgttagaaatgtgatgtattgtaaattgggctcgaactatggaatgctgtagaagataaatttgggccgaga…	773
MSTRG.7893.2	ctggtacatgcttcatgtctattagttaagcacgtatagttaagacactgatggtccatttgatgtacaacagcttagatcatttttgaaatgcaaaacagtgtctttctgctgtgagattaataacttgcaattatgtagttagatttcatgagtgagttacaactggccatgtaggttagtttgacttttaatgtgtttttcacctgcttccctttcagaagatatagctaatggttgaattatccattaaagattttaatatttatggtaaggtttactacctacgattacaacctcataataaccctatttttttctcactcatagctgagcacacttatcagttatcaatagtttgccatgctgctctgtctgagcatactgttaattatttat…	775
MSTRG.17206.1	caataccatgcaaatgattttctacgcatcttcttctaacattcatctgttctggttggttcttgtcttttttgaactggattgtttgattgttgggccaacatcttaaatttatctcttaaaattgtctaattcttttcatatttgtaacagtaaagtaactaaggccggaagggatattggacagctgatgtggctaggcggagtaagtagaagatattaagacgtcagtgaatggcgtgactggagcattatagcacatcgaagacaacttgacaactcgccattcttgaagctcttgaaacattgccacgcgaccattacggccttttgaagctgttgcctgtcaatctaccttgtataatagtgaaccactttgtgaaaattgacacagctccc…	776
MSTRG.19351.1	cccactgcacaaccaaaccacaaccatgtaaatactaaatattaggtgagtaagagctcatatgatcaaatggcatcaataacagataaacaaccaattaattaaaccaaaaatagcctaaaactaagctccaacaaaaatataaaataataatcgattcaatcatgtacgaagaaatgtgtcagatgtcagttatctgtcatatgatcttgaagatcgaaagaacactctatcttataataaaaaatatatagaatttgttctcaatcaaacaaagatctcaacattatttcaagtttgttgaaggtagttcacgcatatagaaattgcctaaagccacattctttaatttctaaaatcacaccttaaaagaaattcaaaggtcagatctttatttgt…	776
MSTRG.7893.1	ctggtacatgcttcatgtctattagttaagcacgtatagttaagacactgatggtccatttgatgtacaacagcttagatcatttttgaaatgcaaaacagtgtctttctgctgtgagattaataacttgcaattatgtagttagatttcatgagtgagttacaactggccatgtaggttagtttgacttttaatgtgtttttcacctgcttccctttcagaagatatagctaatggttgaattatccattaaagattttaatatttatggtaaggtttactacctacgattacaacctcataataaccctatttttttctcactcatagctgagcacacttatcagttatcaatagtttgccatgctgctctgtctgagcatactgtaaattatttat…	776
MSTRG.24406.1	cttttcttcaagctttccaaggctctctgaatttaagtcattgcaaagcacaaccttaagcttatcttcttcattcaaatgaagcactttttcagtcaatggttcaataacatctatgccacaaacagaagaaacatcattgggaaatttcatggcatcataaacattaaatttaatcacctcaccatcaaattccatagttaatgtcccctcatacacatttatcttagttctagcggtactaagaaagggtcttccaagcagtaaattacaggaattagaagatttatcatcctccatatcaataacataaaaatctgctggaaatattaagttattcacctgaactaacacatcttccaacactcccttggggtaaactatagatctatcggcaag…	777
MSTRG.406.1	cttaattaaggacaaattacaatttagttactacaaattcacattttagtcattgggttaagtcctcaaagtcttccttttgtccaaatactccacaagcttagagaatttgtcttttagtccttggaatattttccaagtagccctcatcaaatgtcaaagctgcacattagtccttccatggtttggcccaccatagttagtgcactagacatacattaaatcaaatcaacttttgattaatcatcattaaacatcatataatcaagattaaatatttaatttgataaactaaacataaaatcataaaaatatagtcacaaaggttcttacaagcatgaaaaatggtctaaatcataaccaaattacatacatagcatccttagcacttatattcaa…	778
MSTRG.6501.1	tcatattctttgatctgtacctacttcttgttacagcacctgtacttcgggtaagttcttctgtttctatatctttttcattcaaatttccaccaacatctttgtgcatctgataagtatttgccttcttatgatttttcacatttgatccacttcagaatttgcagtcactcgtggaccttcactttccaagtttgaatggtacattggagtatgttggaatgtgtctgacaactttcccactatatcatcacaactaagattttcagaatccgcagcaaggcgcataacaagatcacgtatgcttgttgctgggagctcatccaaagttgacagtatttgcatttaatctaggcacattttttctacttgtagaatctcttttagcagattcttcca…	778
MSTRG.18316.1	gtggaagcaaattatatgtgaagatgatccatggaaataagacccattgtcaactatccatccttaattctccttctgtgtattgccagaggatgactggtttaatgagatttgtcaagaagcattggaaagattaagtggaaaaccaaaagctgttgatggggaccgtgaactcaacagcccaacagcctctgtttctgcacaatccatttcatctgtcagatctcatgggagttcctaagacaaagttctaaacccttgtgtatatttggctcgttgaatatattccttgaaggatttgtaagcactaagcagattagcatatggtttgatctcatttttttcatcttctcaatttttgtgaagtctgggaatctcttcatggttgagttcagtttg…	779
MSTRG.29837.1	cctgatgacatggaccaccaaaaaatctaatggaactgattggaatctacaaatgcctacgtgtctactgatttggactgactaatttgacacataggacgcaacatgacaaaagggataaagtatcccttttacccctctttaatatcgccccaaacacgatttttcccaaaatttaacttaaattaggattgaatgaaagaaagagcaacgcctccgcccctttcagagacttcttctcttctcaaattcttctcaaatctttagcatgatctgagaaaaaactcgatcaaattgctgagaaaggaaaaataatatcgcgtctttagatttaacactgagattgcacgggattggagtgcttctcatcatcattcccgacaatggggacaagtgaat…	779
MSTRG.8292.5	gtcatagctaaacgcagatgtcaagcataattatgaaacgattctcttaaatcagaacatcattatatgttatgtacttaacattcatggctaattataacattgataataagatacataaataacttaactgtgtacttgcttcttgacttgctaattatatatccatatttcagccttaaagagtaaccagcatattctttctagctcctaatcattacctatcttgtaactgattggccatgtatgacaaacatcaaaataactgagtttctgaaagcttttaggcttaaacatttatttatcaaatttgcgtttttgagtaatctgattattaaacacagtctaactaatattctaattgcatatttgacatctacaggctaaaataagcttcct…	779
MSTRG.31337.7	accaacctttaatctgtttcttcctattatttacctctaataaaattctatcaaataagcagttgcgaaagatattgaaagcacttcattcctctccttaatggtaccagaaacactacaagaatagaatcattttctgtaccatgagacaacatatcctgacttctggttacattttacagggatttatttttttttttcttctcttttgttctcagagttttaatacaatgctataaaaagagatacagaattgtctgtccttaaatttttatgaagtatcccacccttcaagcccttgtaaggcaaatttggcaagggccatcacataagacttggcattgctccaaccaccactacagttttgaaccatggcccataaattcttacttggtcatg…	782
MSTRG.3184.3	atccaccaccattctctcctctcttctctcaagtttcacttccatctcaaatgagtatccttctcaaccttcaaaatcatgaactatgaagaattctttttagagaaggagtgagttgtccagtttattacatttcgaatcagcgttgttaagctaagcgttttctttcgtttttttttttttattttttattttttcatattttcagtttcaaaaatttatcttttgtactcgatagataagcattatcttgtctttgttgttttgtttgagtgaaaatgcaactatgatggatttttggttttgaagtagtcattctttacaagatctaataaatttatgtattttcttgttttttttttttttttttttatatatggcgttgtatttgttctgtac…	782
MSTRG.6894.4	gtaaaaaataaataattcatatctaaaaaattcaaatacaatttccactagatcattatctgtagatacattgttggtttgtccatttacacatacttcaccctttcttactcctgtgaaatcaattacaatgggccatcaccttgtcccaaaaaattggtaagcatcaagaatccttttacttttcagtctcaaatgaaattgatacaacctcatcaaaacaaacgtttctgtgagataaaagagcaaatgcattcctcattttgattaaggtattactagaatcacatttgatgggtaagttccatcacatccatgaatttcaaaatcagccacaggttttagcaaagttgggtaacatcaactatgctttatgacacggatgacctgttgaacaga…	782
MSTRG.9513.1	tactaatcttgactcttccttgcaggaaatcatggaaatggaaattacttatgtagatcaggtctgagactccatttaacaaataaaattaaaaatttttttaaaaatatttcaacttttttttttcaaatatatgattagaaatactttcgttatgttgatacatgtttggaatttatttattaattggactcgggggtgcagctaggataactattttgaagagtcaaaaaaatatttttaagcggactaaatatgaattttctacatttttaaggactaaaagtgtaattttttacaaagaatattttttaaaaaacattcttaggtggcgcgggccccttaaacctccattaagctttgtccctttggtgagcaaactttggaaaaaacaaaaaa…	782
MSTRG.25202.3	tggttttaagaaaaattgataatttatttcgagataataaaacgtttcttttatgtgatttgtttattaattaattaacttttttttttaaaaaaaattacaacttagaacaatgagaaaaaaaatacttaaaaataaatccattaactgttatggcccgttaccttgagccggaccgacaccaagacctggataggcttaaagccaccaaagcctatagtaagtcaaaagtataccaaacaaatttcatgttcaatagaaatggcctcaggtccaacattattaacatttacatattataagtcttgggctcgtttgacccgattcatcatattcaataataaatcaattttaaagctctctagaccccaatcaatatattatatgatagaaacttta…	783
MSTRG.16687.2	ctcactgagagcaaagcctcgtacttaaaacattcacacagcaatattaaggtaaacatatttcatgcaaaagcaattccgaattttttattttagaaaaaaaaaaaaacaacataacaaaactgtaagaaaacgaagagcgagagactgtagaggatagaggcccaaacagaaacagagaaatctatagaaagagatggcccagatcagatatgccttcaaatcggacacaaccccagggctgcaacaacaaaaggttgcctcgccaaaaagttgagtatttctcctcgagtctgacttttcaggctcactggatatatcatcatagcctcgccagtaccagacagccactctcacacacactagaaagaaagaagatatactggtataagggctgtt…	785
MSTRG.22482.3	ggaacggtaagcccacactatttatatgcatcacgtagtcacacattcctagcccaatctcaaacatcttaaatgaaaagaggttcgggcctattagtaatacttctcgttcataatatgggctgctgattcttctatagccctgtggagaaggatgcagaactttaggcggatcgataggaattctacttcctgagttaaataaaagaagagtgagttttgcaactcagtgaataataataaataatgcatacacatgcattcacatgaaatgcaacctaaaacactaaaatgatcatgcaactagtcatgcatatgacacaatatcaacacccacaagtaattacgccttcaagtaatcaaacaagtggaagttggtcagtagtgtcaccgaaaccc…	785
MSTRG.26494.10	aaaaaaaaaaaaaagaaaaaaaaaggcctgaacacctaacaataacctttctcttttctactggaccttgtagttgatcaccgaatgtggaatctgatatccttattctttggattttgagtcttcagtgcaatttcagattaaacacgataggcgaggagactacagtcctgcacgtctcttcttattatccaaacgatcctctcgtcctcaaatttgatgctcttctcccataaactcctccgattcggttccctcctccggcaatggcttctccaggttcaactttattactaaccctttctttctttttgcatttaatttgatgaagagaaatttcattttttttcattttttttttttttttgtttgtagtaatttttgcactatagaaggacc…	786
MSTRG.7185.1	ttattattattattattatttattgaatatttcaacttcttttattcttcccaaaaaaatatatattattgtcacgacccgtttccgtgggccggaccggcactagggcccaggtaagcttaaggcccccgaggcccgtagtaagcctaaattatccaatctatctaactatctgtcccaatttcatcaaaacagtaagcccatatgacttaagatacaagttgataaaatttttcaaacatctgacccaatctcaataatacataaaatttaaccagggcctgttcataataaatcataatcacaatatgggcttactgattcacctgcagctaattaaacaataattaatttatagcgtagtgctaacaataaaaaccaatttaaatacacaaccct…	787
MSTRG.37004.1	aacagcttttcatatagcttttaatgtattgacttagtcaaaacacttctattatcaactgagagctactatgagcttaaacgaggggggaattgaacagaaagaagaaataatcaagttgcgttaatgatatgtacaatgagtagaaagaataaacaagaagcttattggtggtgttagaaagggctgactctacgagccacctgtaacatgaactctggtacaaggcgtcttcttggaggagccactgcatctttggcctcagcttctgcatcaccagcatgaataatggcaactaaatcttcaaacatctgatcttttccccctctcattggatcctgaaggaacacatctgtatgagtcttgccttcatataaaattgattcagctttaactcca…	788
MSTRG.11262.1	agaattgcaactcttttatcatgcttgctttgaaatctacccttcttgcccacaaacctcttattattttccctttcatttacttgtttctctgaatctgacaggtagtgtggtggtatttctgaccttcatgcatccccaaaagaagatgaatcagaaaacatgacatagatatggtcttctattccattttctgagcaactggcatcacaattttgcatttttattctctttgacattcttttccccttcattataaggttaagaatttaacaagctaaaatgaataagaacattttacagtttcgggcgacccctgatcagattaaagccatatggtgcctgataaaaaagacaagcaaatattgtcaatatagaagttcaactgcctctttctct…	789
MSTRG.16022.47	atttcccagaaagcaaatatagctaacaatacttgatatccactatgtagtagtttggtcaaatataactaaatataatcaactgtcacacataattaattatgggacaatgaactcaatattatatttcattatctggtttttattctcttctgatgtaacttcaggacttctatatttgcaaagtttctaagaaactacattttttttccaaatgataataaattgtccaagtcatctatcaaccctcaatatgtggaagaagaggttctaaaatttctcaccttatctttgctctttgcataccaccactaattttatcgacagtcacttcctgatgaagactgctcgaagccagacttttcaagtcctctgttctgtctttagaaatttgttcta…	790
MSTRG.22675.7	agatttgcctttttcaagcagaagattgaatatcgcaagagagctcaaaatcagaagctcacgagtcacccactcgaagtaaacaacagccgacctcgatttaagcgcataaaaggaggctcagattcccctttttcaagcagaagattgaacatcacaacaatcctaaaaatcaaaagctcacgagtcacccacccaaagtaaactaaagccgaccttgatttaagcatataaaaggaggctcagatttccccttttcatgcagaagattgaacatcacaaaacatctcaaaattagaagctcacgagtcacacacccaaagttcgccagacagccactcacacacactagaaagaaagcaaatatattggtataagggctgttgccaacatcagaaa…	790
MSTRG.12239.8	gtttgaacttaaattattagatcagctcaagtctgattattttaagtttgatatccaatcaagaaataaaaaaattaatcagtccaaattgtcaatttcccattctgttaaagctcatacagttcacacgcagtcccattgcggtcactcgccgccgtttggttcgaagtcatggccttttccggttgcctatcaccggcagttatgatcattgactctaaaaaaaaaaaaaattgaaagttccaaatgagctgaattaaaaaagaactgatcgagaaaaaagcaaaaagctgaaacgagagggagataattaaggaggaggctcagatccggatactatatgatcaggcaagagaaaggtgaagcactaccgccatggctgcgacaaccggttgccag…	791
MSTRG.14457.1	aaaaaaaaaaaaaaagaaacattatttataatactatactaaaacattatttatataatttcctgtatctcacaattttatttataattaataactctccgattgctggaaaaatatacagtcgtcgtcttcttcctgaaacaagattgggtttcagagaaacaaaattcctaactaactaatgccatagagtagatctaattaataactaattatatctacaagaaacatctcaagacattgatgataaagttaaacatataactatcctcatagagcaattctcgtcgaaccagtctctccaagttcaaatttctcggaagaagattactgtaatacagtaaagttgaaaaacacactgctggctgtgacattaatgctattagcagccttgctaac…	792
MSTRG.14340.1	ggaatgcactgtcctttccacgtctagaaagactacgagtagataaatgcccaaagctggagaatatatcagcagtgcaaaggattcaaggtggtgactgacgcacaagaacaaatctaatggaaactgcctttctacagaggtaggccatcaaaatcgtggaatgatttcgatgtgatcaaggttccaaggcaaaggaaggagtaaacttgtgcaaaaaaggatcggaccgttccgatttttttttttttttgtttgagttgtttctgctttgaatgaaaccttttcttttttcactttttttttttcgtgataaattgtcaggactcgattgtaatgttgtaattgagcttgaatggattggacactattgtaattgtatttgattttgatttgtga…	793
MSTRG.3183.1	tcccttttctttgtaccaagtcaatgtattgattctgcatttgaactttttatccttcaattaagttatacttcagtctttttacttcataggataggtttatatctatgatggacattgtatacttgacgaaacttcatcatctcacagatatgcaattctattttatcagtgctctgaatcactcttcctatccatgcgacaaaaatatcagcaacattagatcttcagaatggggatgaagcccatgaaactatctcaagtatatggaaacaaaattcatgagaatattataatagaaggcctagtatgaatttataatcataatgttgggattaatgctctgataccacttgttggatatcagcgcagcaataaactccaaaattgattaataat…	794
MSTRG.37008.1	cccctatgcagacgctctccattaggaaaagccaaagtgatcacccactcctccacttccattctcctatcaactttattttcctgtctgacaggaagcttctgcttccagacatagtagctgcattcttcattggaggcatcgccagtttcctctgctgacagatagagcgtgtaggattcagcatcaatattcttccttgtcacaaaattggtctcttttgtaatagctatagctttaatagtattgagccgcggatcctcattatcctctctcacagaaaggcgctttatctttgaaaggaataacaggacttcaggatgaatgtttgagagttgctgcttcacagctttcatcttgtcaagcttcaaaggcaagactattgttgtagtaggaatg…	794
MSTRG.23229.1	gtggaacttgaaccttcatctaccttatttattagcgatcgtctattttttaaaaagttcatgcgttaaggaggtgtcattaaataaaaaataattcaaagcaagatcatacatagtacatgttacgttgcttggtttgatgataaaatacaacttctcaaactctatattttcaaacgtgcctatataaaactaaactacttcacaccatatttagagcagtgggtaaagtgaatgcaagataccaaacatcttcacctgatccagttcattgtctgataatttttacatagaaattttgcatctcttgcattttacttgaacttcctttgtcaatggcatgatcctttttccatatactcagcaacctagcctggatctattttgtatactggatca…	795
MSTRG.7207.61	tatgcctcccagtccccgatgattgctcatgacaacattccaatcctgccttgccattgtgaaagcaagatgctttatataagcagaagcagagtcgctagttaagccaggaatcactattaaaattggggttctatcatcttgaagaatggaatcacttttatcggaaacaccttcaacatcagagcacattagccagtccaaagcaagtgttcctccatctttagccttgaaaatatgtcttgtataggcaaaattaggagaattcccaaaaagactcaggaaagctgtttggagatgaggactacatagccacggcgttggagaaaaccttccatgaataatcggacacttggaagcaacagattggtagagctcagaggaaaaattgcatgtgag…	796
MSTRG.9677.1	attttagagttccatctacctctctttatctctttttagaaaggggaatttttttttttttttgtttttttgtcaacaattctgtttggagtggaagaaaatccagggaaaagtaacttaaatctcatgacttgacaacgccatttttgctaacaatattaatggatactgtcttccaactgtactatccccttcacttctttactgatctcccgaagcagaaaagaaacaaacgaaattgagaccaaaccagtgcagaaaatgagaggtaagagctttcgatgctgccttggcctatgaagtcagagatgtaaggttgtatgttctcaaggtgttatagttgaaagctaacaacagcaatggctaattaccctatggagtccgaggatggagactcga…	796
MSTRG.13443.1	gcaaaatcctatttgaaagaagccaaaggaatgaactttcggatttgaaaggaagaacttaatgcactttccacctacttactctggtaggaataaaacatatatgtttgttttccttgaaacaaataaatacataaagaggaacattgtatatattaaaaaaaaatcagaccaagttcattcagttattttttagaagaaaaaaagaaaaagctgcactataggaagcaactctggaaccaaaaaaaggagaatttacttggacttcttttcctcttccctcactttatatattttgtcttcctccttcattttcttctcccacttccgcttcttgtaggccaacaacatatccggcattcgctgcatcaatttggcagtgttttcacgtttctctgc…	799
MSTRG.17179.1	cttattattagcactacactataaattaaatattatgtaatttagctgcaggtgaactagtaagcccataacgtgattataatttattgtgaataggccctggttatacattatgtgttatttgagtttgggccagatgtttgtatatgggtttactgttttgatgaaattggaaaagataggtagacatattggataatttaggcttactacgggcctcgggggccttaagtttacctgggccctagtgccgatccggcccatggaaacgggtcgtgacattgatccttttgcaagaatcaaaataactctctggtggttcttgataatgaatctcaagctcaccttcatctccaacaacttccccatactcactattcccacttcccattctcatct…	799
MSTRG.7207.43	ctattctttaacttactgtcattgagaaagtaagacagcaatctggtttctagcatttttttttagttcactatatttggttaaaaattctgccctcatacccactcaagtctcaagtaaatagttgaattaggaggaaaagaagtaaatcaagggaagaaaaaacaacagtgtaaaaaagcattacaaatttacaatgaaataaaaagtttcttttggtgtctatttctaagagatttaataaatataagttctaaataagtccatccatgaaatgtttagtttgctttcagcttcaccatttagaacagtccaaaaatgcattatacattcaagcactatgacctttctgaattttagaaatggaatatataacaatctcactggtaagttaattca…	799
MSTRG.14748.2	ttaagaaaccagcaatagtaaatgatgattatgattgctttgctgtgtgcgttgtaatgttcatgatcgtgcgtttgtttaatttggatgttctttttcaccttggtttatgtgtaagtgcctatgtgcttgtgtgaagtttgtttagggtttaaaaaaatcttatggtttaaggaaggaaaattttacaatttcctttgtttctatggatttgaacaattttaatgaattgattattttctttgtttgtacgtttctactcccttattttcatacattacaaaaaaaaaaaaaaaaaaaaatttattgtatgcttattaatgtttggtttattgaatacactgccacattataatgatatgtagttatatgtataggtcccaatggatcgactttctt…	800
MSTRG.16863.1	ggacagaaaaattaaaattactataatagccttgcaatcgatgtccttgtgtcatagattgagggcttcaattaacgatgagagattagggttacaaataataaaaattgaaagaggggaatagagaggccaacttgttcttcgttgaagatggaaaataggtgtgcaaatgtaggaaaccttgtatcattcgaactttttggacggactgaaacctaggaagaagattatatgttgtgcttcaagagctgaaaaattcttataagaggtgcaaacgggaaaaactctatttcagatagaattatgctgctattctgttagtttttatgtaactgcagattcttcaactcttaatttcccatgtaatctctgatttcagctactacttggttgtttatg…	802
MSTRG.3110.1	gtttttctgaaaaaaggaatataacaaagttgaaacacgaagaaagttaaaaattcgggtctcgttggtcaatacttattctatttagaaacttctgatagaatactaggtgaataggtgaatcctaggtacaaacaaacaagatacattgagagttggctaaaatgctagtttgaaaatatgcaactctctaagaataaatcatcattacaaggaatagaacaataaaccacttcaacgagtaccgtaatatcaggtgctctaagaacttaatgtatatgcaactgaaaatatacttacttggacccagtcaatatccggccacaacagaaacgaatcatggaattgtagagagggacgctcacatcacaagcaccggccattacctcttctactaga…	803
MSTRG.14818.2	cgaccacaatatttaaaattctgctgctataatttggtttaataaattgtggcttgaaaaaacaaaaaggtttaaaaaattgcaaaatgccaaatgattaaatgtttaattagtaacagaacttggtcccttcttcaacaaaacgatcaggtgaattcagccttgtctttgtgcttggaagttcagtccaaaattgtatactgtgaaatttggctctcgatttgatgaaatttaaccatcagattgaagagactgactatctgcgaagccggcgacctaacagccacgccgtgccagcaaataccacccttgcacatctcatggacatgaatatgatctctagaaattgcatatgttgctttgcgtgacacgtcccaagtcagtgagccaatcaagatc…	806
MSTRG.15557.1	gctccggcgagactccggcgaagaccccgcgaggcagaatgatctcctcttcgcgcggatcacggacataaaatctgattttcaatcgaggtttataaaattctgaaatgcgaggacaaaggctggaagcatgtggctagaaaggcagtccctttagagggcaataaagaactgtaatagatggaaagaagaatcttggagtccaaacgaacgaacgagatgtggatcgataagagtaataattattgaatatgtaaatgcaaagggtagcgaattatggagtagagttccgcaattgtattccaactgggttgtaaatgaacaaatagagtatagacatttattatttggattgtactttggatataatcatgaaataaattattaggcctgaatcca…	807
MSTRG.16235.5	aaaaacatttaggaacatccataagatcttatgcgaacaaaatggtacggaaccattatttttttgataccatcttctcgctcaaatgccgtcaccgcgacaatgaccgtggacgggagtgagatagaggtagaaaccgctcctctcgcagtggcagtgagtgttcgttctttttgcactggtcacctctcttaacgacttggtctctgtaatctcaacgcctgctccgcccactcttgccacgtcggtgccattaaagagtgaagattagagcctgaagagattttcaacgatgatgaagaagcaataacgatccagagaaatgggaggatctggctcatgagcttcctactccactagaaatcgagcagatggatgatgagattcatgtgctgactc…	808
MSTRG.9005.1	caattcctggcttagaacatataaagtagcacacaggtgatgcgatatagcacatagatcagatcacataaaccacaaaaagcagtttattccattggagataaaacacaaggacaaggagagagatacatccatctaaatggggaagatgatatgtacaaacggctaacttgaaatgaaaataagacaatctcacatctacagagtcctccttgctcttttattatcaattgatatccatatctcattcatttcaaatgaaatagaggactaaagtcctcccatgtgaaatgatcaatagctgcggccaaaatatggactgcacctagcccagctaaagcaattccagaaggatctcttcttgccattccctgagagtttagcattttcagtttcatt…	808
MSTRG.6430.1	ggctagatttttttattttatttcatttcatatatcctaaaaagatgactttataatacggatgctttacattctagaataattgaatattctaaaaaatatttcctgagtgatgtaacactcaagaatcacagaaacttttatttctatttttcttctgaagtgagttcacatctcacaccattacctgaaaatcgtgtggtgagtctcacacttctttgaatttgattgagaaatctattttacaaatccagttacttgttctccctgagcaaatcgatttcaaagctctattgtccatcatcgttaggcctccataaccataatcgaaagaacaaatagaaggcaaagaaaccattctcgaatccttcaataggaatccatagatcaaaggctttc…	810
MSTRG.31456.1	tattatcaattgaagttgaagatactgcttctgtttgtttctaagtacttagccaaaacagagattcagactcgataaatgctacccaaatcagcaataagacatctgctttagagttgataatcactccgttggtcaatgtacagacattttgcattcttcctatataagaggttgatagaatctaacatcccaccaaggaataagaatctcaatacaatgcaccgctaaacttcatattaaccaggccaagctctaattgccactaaatgcttatttattacaccaagtcatcaaatacacaacttgcatctctgcgacatcctcttaattgcaaaaatctctctaatatcatcatcatagcggggctagacaccgtaccaaagccaacggccacca…	812
MSTRG.4363.1	cgccgctcgccgttcttcacagcctccatctagcgagcaccgtagacaggagcagcgcctcagctcagttgcagctccagcgcgtctccaaccaccaggagcataacagtcgcgcctgcagttgcgccgctggctgctccgccaccaggtcgcgccaccactgcaagttagcccctcctgcgtcgatctcaggtggtccaatcgcttccagcacgcgtagtttcaatccggtaatagatggaaagaagaatcgtggagtctaattgaatgagcgagatatggttcgataggagtaataatcattttatcaaatatgtaaatgcaaaggatagtgaattatggagtagagttccgcaattgtactccaactgagttgtaaatgaataaataaagtatagg…	814
MSTRG.36997.3	aaatttcagatcggaagcagaacaacagaacttcccaacccttcttcattagttgatggcactgaaatataaacctagatattgcaacttcttatccaggtttaagcaacatttttcacggtacattgaaagaattttcccgagtttgcctcaaataatcattgacgttttgtagtacttgtctttcataagtaacgcttttttccatgattgttatatgctttacaacaccatgtatatatagtagcataactagccaaatgccctgcaactccatctacaatataacataagaactgtatcaatagtgaatgcaatcacgtataaaggaaaaatggggaaaaagaacaaatgaaataacctgcaatattggatttaggcgattcaactgccacctaa…	816
MSTRG.15084.1	ttttctctctctactcctctcctttcaatctctttctttgtttttctctctctattcttctccttctcaatctttcaacagatatctctttaattctcagcacctcccccattgttgtgctacacaggttgaaagtgaagagagagagagagaatgggcaaagaggcaatggcagcaagtttggttcgatcgaaaagtggagagggaggagtcgaaagtggagagagagaagtcggtgttggccggacacaagcggtgatcgaaaaaaaataaataaaaacggagggggaaggttgtgcacaatcagagagaatggagaagataaatttaggttagggcttgtttgagttgattaaagatcggtttggcccaaagcatgaattgttactttatttttta…	817
MSTRG.36181.1	atattgaaaagcaaacaggaaaaagataaaaaaaaagcaaatcctttatgtttgataccaggactgaaggcatgactagtaaaacagcctctttatcaagtaacatgttttggcaaattaaaattaatttacataattatatataaacataacttgaagaaaactccaaataaaaaacaagatgtttttcctggcatttgaaacttaaattaagtaatacagctatgccattaatgagtgccttgttttccactcaagaaccattctcagtttaccaggaaataaatcaagaacaagactcacataaatgtagaaaatttggaaaactaacatctagttctccatgtagttcaactaaataacaaattttaatttgcttagaaaagttttggaacaaag…	817
MSTRG.7403.1	gtttgattaaatccaagtaataccccaattggatctatgtcaagtcacacaatgttgatcctgctttccgtccacggtgacaaccaattgtgataaattattattccccatttacatcttttttttttttcttcctgatatctgattaacactaaatcctttacacttcgcatatgtctggtagtaatcatatagatccccttccgcaaatgatatgccagcctttggctcgttcgatcgatatgcaccactatttggactcggcccgataggctctcttgttctcgcttctgtttcatatccattaacacatactacatcattttgtattgttaattcatccatcatgcacctgagaaaacagccacaggataaaaggaacgatgccaatttgacttg…	817
MSTRG.16456.1	gtttgaaacgtcaacttactttaggcaaatctcacgtcaggaaaatacaaattgaaagtaatgcgtataaaaatgaacgatctttaaactagcaagagacctgcgaaatgtttaaactagcaaaatttttaagcacgaacacgcaatcagatttttatggtccaaaagatttatctgcggaatctttgctctagtgggcttgggcatcaatagcagtgaagctattatcatcaaggcgtttagctctccaatctcctttctctgacttctccaaggatgctacaaccaaccttgcccttcttgaccatccagccttcccataggcatattatccaaacccaccaacataacaaaggtttataacagttagttgaccacaaaaatcattcaaattatcat…	819
MSTRG.37026.1	tatatagtaaattaggaactattttttgggctagaggacaaggctatccatagcacccttctcttcgtcattgataaaatataatataatgtaaatgctaatgtaataaagtatattttttatatttagtgacactatatcacatttcatcagggtttatatactgtattgctataacggaaaatgtcaaatggacaaaaacctttcaagtgcttcatggtaagtgcccgcattttcaactggttcataaagtccagtaatcaaattcacacgtgaaattggactcttcaacaagttttctccaactttaacaagatcttctaagttctcctttgtagacaaatccacagaagacaggtcaccttgcagtttgtgatcatcaaccctgagataattact…	820
MSTRG.16022.44	cagaagatttcccgaaaactaatgcattcagccaatcacttcctacctttgatattataatcactcagagttactcagcctcaatgctaatttctagattcaaaaatctagcttcattaacagccgatgacttgcgtgctgattatctccaaattttattttctttattacctctactttccattagccaagccaacaaaaactttaacctaaccatgcaacaaaggattgcagtatcatacaagcacacttatacaaacatttaaggttcccatttaaatatataaccacacacacaaaaattagaaaggaaatgtaggggatatttcaaaccttttcaaacatatgtgggttagtaacacaatttatctttgagtgccattcacttagtcccatatt…	822
MSTRG.18264.3	gtgtgaaccaaactgaccgaaaactcaaactaacggccctaaactgacactgcagacgaagaggcccaggctcagcttttctacacgcgcgattaagcacgtggcagccagtcccgttcctcatgaaatgtgaatgcagaagcagtgtctcgaattcttcaattgactgttagttggattccgctgctcgccaatgatgaattactgtagaattaacatttcccagtagccaagcggacaatcaaaatcaatggtccattctcaaggcattctgtggacatgaaagaaaggaatactacttcaacgcttaagcgcattttagtcaactgtactgtccaggtttgttgataagattcaagttagtgacttgaaggtgtgtcttttcctaacagctaaaac…	823
MSTRG.17266.1	attattatgagattgtaagtaatatgcttccatttatttttttaaataaaaaaaattaattaaatggactaaaataatttcatgaaggcataaaatgttaaacttgatcctcatttttataaacaaaagaacttagtttgaaacatttcaaaggggaaaacaaaaaatgtacatctccatcataaaatgttcaacttgcatcctcattgttgcttctttttatccattaaatgactttgatgatgtgtggaatcacatgcagcatctgaagttgccatgtctccatcttcatgaagcagctaatcacaatactttgcttggctttttattttatcatcatcatcatcaagaatcactcccacaagctgaaacattatcttgctgaacaaataaagataa…	827
MSTRG.25889.40	agcagcaaaaaaccaaactttattaacaaaccattctcagtatatgagaattatatgcaaataatctcattctcagtatctatacacaataatcattattaacaaatcaaactttgaattaacaaaccaaagatgtcagatttcactcatatagcaacgaattgggttatattcaccatccttttgccttttaatatatatgttttcaacaaataaaacatgcacaaaatccacaaacgaacaaataaaacaacaaacatatatttctcggctgaacccacaaattaattcaacaatatcttcaacaattcctcctctttgtctgtttatatgtatttaaatataaaaagaaaaaggaaaaaggacgaagtgaagcaaagcaaaaaaaaaaaaaaaaac…	827
MSTRG.19571.1	cagttgtctcaaaccatagaagcattcatgaaaaatgttcgtcatgttatatacaagcaaaccgatgaaaagaagagaaaagaaaaattaaagacatgaacgctttcttcccccataattaattgaatcaaagaacagcatttaattttttgcaaagaaaagaagaaaaagaaaggcattgacagagaaaaaggaactttttaaatacaaagaaaaaagccaaagaacctttttcatggtctccaaggagtataattgatatcttgagacttttaagataagaacacttccaatatcagtatatttgatatctttgccagcaaaatttagctgttttgtccttataatgtcagctagtttaattttatatgtttagcctcatctttaatggtggaatct…	828
MSTRG.3829.4	ataaaaagcaaaagataaaaactttattcatcacataaaataagaaacatgacaattaggtacattatactattgcaacatgcacaaatgcaccaccaccatcaccgccgcaggcggttcagaccagctgcaaatttattctaacataacaatgccaagactcatctataaattgctacctaaagcgcaaagacatactacgcactttcttggtattgcttaatggtaaccaccatactctcctcctcctcctccatatccagctcctgccccataacccgatccgctgccatgcccagatccatttccaccgccaatgcctccacctcctcctcctccatttcctcctccactcccatatccagatccgcctccactaccatatccggacccatatcc…	828
MSTRG.20299.1	ctataagctgttattaaccattgtggcaaccaaaggatcaaataattaaatcaaaaaggccgtggcttggatacttcatggctaagataagaaaattttcttatatgcgtctaaaaacaatatttgtatgtatcatctactagtctaattccatctaaaagtccacaaaactatctctagaaacttcttttatgtgctctttataagtaacttattgctctctatctccatcttataatcttctcaactaagtttcagcaccaaaaagaaaaatgaccttccatagacacccacctccaccaccaccagacccttttgcaccgccaccatatctacatggtcctccaccaccaccaccacctcctcgtcctgaattttatcctccaccaccccaccacc…	829
MSTRG.28728.1	gagaagccgctgacggagagaagaggaaatcatgaatttaggtttggcttagattgaaattttgtatcaaatttggggatgaaaatctaaatatgagagattggagctggacttagaatctggcaatttcgactcacagccttctagggcttgctcgaaggttacttgctcagaagttggtgggcagagcaataaaattctctctcatttagaaacattaactggtatgcttgtgacataaattgaaaatgcatttaagtgaaatatactattatttgtgttatatgttgattaattgattagttctaagcaaaacagtagagtgaggagacttttttcagttggttaattttccagttggtttggttgcttaaactttttgtcgaatttgttttgacc…	830
MSTRG.17266.3	attattatgagattgtaagtaatatgcttccatttatttttttaaataaaaaaaattaattaaatggactaaaataatttcatgaaggcataaaatgttaaacttgatcctcatttttataaacaaaagaacttagtttgaaacatttcaaaggggaaaacaaaaaatgtacatctccatcataaaatgttcaacttgcatcctcattgttgcttctttttatccattaaatgactttgatgatgtgtggaatcacatgcagcatctgaagttgccatgtctccatcttcatgaagctttccagctaatcacaatactttgcttggctttttattttatcatcatcatcatcaagaatcactcccacaagctgaaacattatcttgctgaacaaataaa…	832
MSTRG.2370.3	gcttactatcactgtgcaaacacttgcatgaagagaaaaaagaaaagtcatgcagcatcgtaaatggccagaactccatggaattcattttcaatgcccaggtacatatcgaactccgatgcaagtatttttgctggtgatatccattggtgccacaatagttcaccatcaggatttggtttgtggttcgacactttggtcattatttatttgtatcttctgtaacaaaaacaatttgttttagactcccgactggagtttagaaaatgtggtttcgacctcagggaattggggtttgcacatgtttcctggagtgttgcatgaatcctgacgagagatggataacctgtcacaaaataatcagaagcaaaatgatccaaacagaagacgatattttcc…	832
MSTRG.36135.1	caggagctcactggcttatatatgatgtgactacacctgctctcaaaacaagattgtttctactgtaggagaatatgccattagttaaacggacgatgtcaccagcttcaaatgcatcacactcatctccccacaactggaagtgcacagcagctgtttcatcagccaccagagccaagcatgtcttattctgcctttctattgtcctggctttttccaaaactatgaattttgtgtttatgtttgtttgagctgaaggcactatgtcttttaggcacaccaaggtttctccttccataatttcttagacttcttcaacccttattccggaagaggattgtttgcctgcacctaaaggtgttatgttggaagagaggaatctgcgtgctgttatcgagt…	832
MSTRG.14332.7	cttccttaataaaatttttcttcgtgtacactatctatggcctccgttggaaccattaaaatctccgaagagggagatatgatcatgttttgcattagctttgggaccaagcttgattttaaatcttgtttctaaggtccctaagtagccgtggtctcgtctatatatttgtgtacgtactgccgttttataagaagtaaagaaacccaagtattctctcttcatttcatcttctccatagctggaaaacaccaacagcgttttaaacttccacagatttctttcctgtccaatttttcacaagcaggctatgggcaatgtctttaagattcaatgcggtgatataccagaagcagtggaaaggaatcaaggtggtgactgacgcacaagaacaaatct…	833
MSTRG.3829.3	ttggaataaaaagcaaaagataaaaactttattcatcacataaaataagaaacatgacaattaggtacattatactattgcaacatgcacaaatgcaccaccaccatcaccgccgcaggcggttcagaccagctgcaaatttattctaacataacaatgccaagactcatctataaattgctacctaaagcgcaaagacatactacgcactttcttggtattgcttaatggtaaccaccatactctcctcctcctcctccatatccagctcctgccccataacccgatccgctgccatgcccagatccatttccaccgccaatgcctccacctcctccaccaccaccgccactgccaccacctcctcctcctccatttcctcctccactcccatatcca…	833
MSTRG.23814.1	accaattcgtgtttgattgcattttgtcaaattagataaccaaaaaaaaatctcacattcatgcaatgccaattcccacaaaattgaaaaactaaagcacgaaaactacccaacaaagttgagtattgataatcacccaattattatatacaacgagtcaaggacatgtaaatttattcattatgaacacataaaaaacgcataaaagctaaccctttacagaaataatttaaaaaaaattagagcaaatgtaattttagattaataaattaaataacaaatagaacaaatagaaaaagaaaaactgggactttacaactgccgccaacaaaaagaaactgatttgggttttttttacagcgttttctttagagccaaacagcggtataataaatcatc…	834
MSTRG.25236.8	atcgatgatattttaatactccaggcatcaccatattggccagcccattttgcaggatactcttctcccttgccacaatttatgttggtttgcttaaaatttttaatttgatatactgaatatttcaatatcctataaatagaagatggaaattaagtaattacttaccattcacatatggagtaaagaattggtttgcctgccttgtgcaatgcataactcatctagaatatcaaattaaaattggattacagaatcatgatcgttacgaggaggaggaaattttgcctctcaaggtctcataggagcctcaccggccgatcaccgaaccgttgttgacgaccgccatgcgtagtggccgaaaaatcgagctcggttagaattttacatcgatcgcaa…	834
MSTRG.16607.2	gcagcataagaacatattttaaaccttttaatacacaaaaaccaagctcattctaaaggtttcaagatcacattgtattgcaacttgttgaagaatggaaaaaagggaggtaaagaaaaatagagagacaaaaatgacaatatagaggcattcctttgaaacttcatgaacaacataaactggattcaagacctcagaaacctcaacaaagggcaatgcaattcagaaatgctttgagacaatggacttgacatctgttaaacaggcgatttaaccaggtattagacccacgtgttttaacttgttttgggttggaccaaaagcagacaaacaaaggagtcaggcctgacttctttaagttcaggaagcagaagcaagttccaccaaagcaattgggac…	835
MSTRG.22520.1	tctggtttcaaataaattcttgttataattattattaataatcacacatatcatcaacaatgatggaaattgaaaaaacaaaatatgggcattgcaagctttttccatgcccacttatgctgtgtcctttttcatctttatctccttctcttctctgttattgatgaaggaaaaataaagaaggaatccaatacccaaatattcaaaaactcaacaacttggctctagctagattaatctcattctccctcatcgataagcttgtcttcaatggttttcaaatctcaatcttgattatataaagataattaataattaagcatattctgattattattattattatcgtttaaggcttaaacctttgcctgcaagattggcaagtgatctccatgcacg…	835
MSTRG.31580.1	cctatatcatatcctataccatatgtatgtgtctatgcaacctagtacattaatatattccatacctttttaaatttgccttttgaaagcagcttatgatgtgtttaggaaggtcagtattttgataaaaaaaattggcaggatttatttgatagtaaaatttattcataaatctatatattttgctttgtactaattaaaaattcattttataatttgtatagttttaatctattaatactaatgcagttcatgtataaacagtgattatatatattcaaatcaattttataattaatccaagcatgaaatgtttataagaaggtattctaaaactgggtttgaaatggagtggtcaattaaattcatattgctgacaccgttaaataggattgtgga…	835
MSTRG.2370.2	tgaatgcttactatcactgtgcaaacacttgcatgaagagaaaaaagaaaagtcatgcagcatcgtaaatggccagaactccatggaattcattttcaatgcccaggtacatatcgaactccgatgcaagtatttttgctggtgatatccattggtgccacaatagttcaccatcaggatttggtttgtggttcgacactttggtcattatttatttgtatcttctgtaacaaaaacaatttgttttagactcccgactggagtttagaaaatgtggtttcgacctcagggaattggggtttgcacatgtttcctggagtgttgcatgaatcctgacgagagatggataacctgtcacaaaataatcagaagcaaaatgatccaaacagaagacgatat…	837
MSTRG.25532.2	ttgagtttcaattataacaaaagtaggattagagtatcttaaggattaagttagaaacagggtataataataaacaaatgcgaactacatagtatttttaatggtttactcctcttcaaccattaatccagaatttaaattcgcatgttttaatatttgtaggtttaattgtacattcatggaattagaagggcctttttggacatgttgaaacctttgtcaaatatatctcctttttttttttttttttttttttcatttgttaggagaatggcctgctttttataaacctatttgccatcatatgcaggtgtccaaattcagctaaatccaatttgctaatgatgtctcctttttgttcttttggcaatgccctgtttaaaaacatcaatcaaaatg…	837
MSTRG.1507.1	cttatggttattttatattttaacactaactaaacattcatcaactaactactatcagcacccaccacctactagctatcaacgaccattgtcggctattggtttcgagtttcttaaagttaagccaaaacgaaacaaaattaatattattatttcatatttatgaggctttatatttttacttgatcattttccaatgaaaatatagttaatatagttaaactataatctttacttaattcaattccaaagaaaaatatttcacattataaaaccttttggtcgtttcggagagaactgaacttgtttacttattttgcacaccatcaaataccccaacatttcttctaatgaccttcctcacttgaaggtaattttactagagcatattgtatgcaa…	838
MSTRG.23248.2	gaggatcgtaagagtctcctcagcttcaaatttagtaaatttacattgtttttaaaaaaaaaaaggtactagtaagtagaaagttgttatcaaaaatgataaactcattttcttcgtacggtgagtctagaaagaagcgcgttgagtttattcggtaccatgaaatttgtgcccaaattagtaagttgcagcgtcaatttttgacattggtagaaacaagaaagcttcacgatagcttcactccatgcatgccccgcgccactgtaactgatttactcaatgcatgaaaataaagctcattaaaaaatgtacctcttcaatagatatagcttgactgatttgtagtttaggatcaatccgtcgtcttcaacaaaacaattcttcttctttgatggcaag…	838
MSTRG.2886.6	gctgtattcaggttttgcaaccttatcttggaaaaaaaaaaattattgaggttttgcatttttttgagggcaatccctaacatgagctatagataccaaattcatatgtagatcattccaaaatctaatttgacatctcacagatggacagtctttcaatctcaatccagttcagtcaactttagttagagaagataactctagtgggcccttaaaacatttcaattatctttccatttctttccttttatgttcttccaatcaaattctctcaatatgattaaatacactagaccaacaaggagagtcaagaccatgctcattctcttgacagtggggaagaagctattgagaaatccgaattttcatgctacttcgttgggtctcatttgggcaagc…	838
MSTRG.35720.1	cacaaagctacattttgtaattaccaagagaattataaaacagtctttagaaatgtctgtagcgagcgacttggccattacagaaagaagaggaaaacccatagggaccgcttacgcgagccacctaattgctattctctctctttttcttttttcttttttttctttttttttttttaattatcaattaatttaatcactcgatattccaataaaaatcttcttccgaggatttttctctatttaatcaattgctccatctgtctttcatggaagcttttctctaatcttagataattttttctgtttgtttactgagaattagattattaaaaaaagtctttttcggtagaatttagcactacttgctgcgtttctggacgagtgagtttcttttgt…	838
MSTRG.24737.1	gtttgagaccatttcatcatataaaaatagaattaagtacataagtagcattacaaatagtttgtatgacaaagtgcaatataaattaaccacttatagttattttaatctaaacaaaaacttatgttttaatattatatagataaaataaaaaaatgaatatataacgagcatagttgtcacgacccgattccgtgggccggaccggcactagggcctaggtaagcttaaggcccccgagactcgtaaaaagcctaaactactcaactcaagcataggacactatttaataggaatagtaggcccatacaagttaggatataaatgtcacatgattcggcccaattttaattatcacaagcaagtttagttttgggcctaatcataatcaatcacatt…	840
MSTRG.7067.1	ggctaaaagaaatttcaagagttaagaaaggagaaattaaaaaaatttactattttaaagaataaaataaaacaatttcaaaattttatgggctgattctctttaaaaaaattttggttaggggcgcgtgtatctgcttttatcctctactatggtaaccatgtatctagctccattcgaagaagttataatatatatggtccccataaatccatgtgaactaaatcaaaggaattatcagcacgacttgtgctagggtaaaaaggttgtgtttgttgtttggacaagggacatacaaagcaatcaaatgattttgcatcataaccgggtaaatgaggtacatgtttaagtttctgttcagaaaggtatttcaatctaatatgccataacaaactgaca…	844
MSTRG.9677.8	gagttccatctacctctctttatctctttttagaaaggggaatttttttttttttttgtttttttgtcaacaattctgtttggagtggaagaaaatccagggaaaagtaacttaaatctcatgacttgacaacgccatttttgctaacaatattaatggatactgtcttccaactgtactatccccttcacttctttactgatctcccgaagcagaaaagaaacaaacgaaattgagaccaaaccagtgcagaaaatgagagtgctgggataagggtatttgccttttctacaattgtccggccttgctgttcaaggtaagagctttcgatgctgccttggcctatgaagtcagagatgtaaggttgtatgttctcaaggtgttatagttgaaagctaa…	844
MSTRG.17266.2	attattatgagattgtaagtaatatgcttccatttatttttttaaataaaaaaaattaattaaatggactaaaataatttcatgaaggcataaaatgttaaacttgatcctcatttttataaacaaaagaacttagtttgaaacatttcaaaggggaaaacaaaaaatgtacatctccatcataaaatgttcaacttgcatcctcattgttgcttctttttatccattaaatgactttgatgatgtgtggaatcacatgcagcatctgaagttgccatgtctccatcttcatgaagctttccttcaaagaaaatcagctaatcacaatactttgcttggctttttattttatcatcatcatcatcaagaatcactcccacaagctgaaacattatcttg…	845
MSTRG.20599.1	atcctattctaattattattgttacaaatttattcccattctaattagaaatttatcatttactaccattctaattagaaatttgttttatcataccactatatatatatgtcggttttaattgtttttcgctatcaaaaatttattgcttttgactatcaagaattattacttcaagcttttgctagcataaggcttccgagacccgtaataaacctgaaccactaaaattcaaccatatcaatatgaatttcaaacatccagcccatattaccatgcataataaatctcataattatattatactttggcccaagtctaacatcttatacattttacagctcagattcaattataatacaaaatatttttaatatgggctaacagattcatgcattc…	845
MSTRG.3184.2	ctttactcgttcaaacggtcaggtggagttattacaggggttcagcaaaaaaccaaccgaattgaaaaacttaattgttttggaaagagtgtacaataaaatttattttactctctcctctttactttccaaatcggaaggaaaatgagctaaagttggtgtaaaaatttactgtttgttatgaaattacaattttaactatccatccacatttcactttcccaaattacttcatccaccaccattctctcctctcttctctcaagtttcacttccatctcaaatgagtatccttctcaaccttcaaaatcatgaactatgaagaattctttttagagaaggagaataaacttcaactttgaaaaaggagaccttgttcagtttaaaaagtggaggatg…	845
MSTRG.29772.2	ctcaactaaaatttacgtacaacctgatcatataaatagtagttacatggaaagaagggtgttataagaaatctattacattcttaaatatgtggtggtaggaaatagaactactgtaggaatagagaaagaatgcttcttgaaaaatttaaataaaaatgggggttaattttacaactcaatgagcaataataaatagcacatgtcccagacattcaaacgagatgattcctgaaggcactaagctgaacactcaatcagtcacgcacatggcaaataatagcatctataataccacgttcacataatcaaggaagtggagattggtttggggcgtcaccgaaaccctcgacgagtcatcctcacacatggcctaccctctcatgcgtgtgcaccagg…	846
MSTRG.16685.16	aaaaaaaaaataacagaacaaaaatcgaagaaaatgaagagcgagagattctagaggatagaggcccgaacagaaacagagaaatctgtagaaagagatggctcagatcaggcatgccttcaaatcggaatggacagaacaccacaacaccatggctgcaacaacaaaaggttgccccgccaagaaattgagtatttctcctctagtctgacttttcaggctcactaaatatatcatcacaggacccacacacaccaggaagagagcagagatatggtataagagctgtttgacacataagaaacgtaatcagtagtcacaggctccgctacctatcagagagttccgagtgaaccaccctgaaaccaactgcccctcactgagagcaaagcctcgtac…	847
MSTRG.31054.1	caagcactatgcttcctttctctctgcttcaaaactttctttagttctctctctctcaattcataagcgaatcaataattttatcctaaatttaaaaaaattctaagtttttcaattaatttattattcttaacagagatgatgaatctgtcagtatgagtgatagccaagataaccagaggcggagcaaccatggcagacaagtaacggagctgaaacaggtgcaaacaaaggaacccaaacagagtggccgtgttcggttggtgctatcagatgggtcacatttacaataagccatgaaatgatttggagctaagattgtgatgcagttgccaaaggagatgtttaagaaacccaaattgaggaataatatttgaaggtctgatactggcgatagta…	847
MSTRG.36997.1	aaatttcagatcggaagcagaacaacagaacttcccaacccttcttcattagttgatggcactgaaatataaacctagatattgcaacttcttatccaggtttaagcaacatttttcacggtacattgaaagaattttcccgagtttgcctcaaataatcattgacgttttgtagtacttgtctttcataagtaacgcttttttccatgattgttatatgctttacaacaccatgtatatatagtagcataactagccaaatgccctgcaactccatctgcaatattggatttaggcgattcaactgccacctaagtaagatatcaaagtctggttgccttggcataacgtcctctttcaaatggtaatccaaactctgtcctgataccttcagttcta…	848
MSTRG.15329.3	tgtcaaagtaattttattaattgaaaaaaccaggaaaaacttagcttaatagatccaaactaacccaaggtccccatacacccaacctaggacccaataagctaagtgaaaaaacctgggtctgttacatcagaaagcaaaatagaaagtaaaatgttttcccaaacagtaagatggctacccttgcaagcttgtctacagaaccaatagaaagaaaatccttgaccttgaattttgctcacaccaaattcctccaaacttgaatctttgtttgtactcaagcaaaacaaaacaagtaagatttattgatccttttcctaaaacctcttctataaaacacaagataaacttaggatataagcaaattaatgcacggtctcttccgcctcaaaacgtaac…	849
MSTRG.4009.13	atttatcagccatcattagatttctctaacctaatactaatatttctggcatgtagtcggttcctattaaagtcatgtgaaggaagacaaggattttttgatgtaggtgctgatttgatgtgtaatgttccttggacaaacaacttcaatacctcagaatatgtgttaggcatacccttcaaatcaattctgtccaacactctgctgcaacgaccgatgccatcgcttattccccttgctgcaacattgctcccttttcccatagaattactaccacctataccatgccaccaaatcccataagatcacgactgcaatttggctcttccaattataaatttattatcataatctaaacctatatagcaagtgcatttgcccccatgtctcatctttatg…	849
MSTRG.36473.1	tgtgtgtaaaagttctaaatggtacctcaattgtaaacaggctacaatttaatactcaagctcaatcttttaatgcaaatcaatcctaacccttgtgctttaatcttttctctcaatcaaggaactccacttaataacccattctaccccaaccgggtttggttcaactcgactcaactcgactccatgaaatgactcgactcggagtaggatgtcacagaaaggaacgctaaaaaaggtatcaaactaatttcaaaaaagagaagttgataaggcagaataaattggaccatcaaagaacagtgcatacaaaagagaaaaaaaaaaagtctacagacacaatgttgatcatagtcatgtgatctgcatggtcagaaataggatacgagtacattcttt…	855
MSTRG.20021.6	atcatatacatttatacaagagatagcctacaatattcctaaatttaagcacatcacatcccatatttacatccccaataaatccccagattacagctattaaataccagaattatagcaaattagtaaagatatatacaataattacagctgatattgactcactatacagctgttattgacaatcatcatcatcaccattgctggtattgtgatcatcccatcctttttccccatattcacccaagggatacaataagatgcataaaccaccatagctgaaattagagaaaccacataaccaatagcaaacccatctttgaatgaataattaaatcggaatttcttggaactgtttctgcatcttttcaaaggccctccacaaagtcctttgttaga…	857
MSTRG.3196.2	tcattctgtcatagtgttgcgaacgagagagagaactgctacgatttcttccttttcgatcgacacagctcgccttccacgcttctatctcatttccggcaacaccaaaccttaattggccaacgcacctcatccctagcacctcgtgagcatcgttcctccatctctgttcaactgaagttaccgattagcgaggaaaaaaaagggtagtgaactgcagtatcgccggctataacttaacctccatcaatgcattttatggcttgagctagagaagaaattttctaattccagtaattatttaaattgttagcattgtgtacaagaacttatttatttctgtttgatattgaactctgcagttgtaggattgtgaaaactcttattataggattataa…	857
MSTRG.13726.3	ggctagtcccattaaaagccgcattgtgaataagaaaacggtgaggaagatctagtccctcttcaataaatactaatttcatatttgagtgtcttcattatggataaacacaagacagcaaggaatcatgaactctactttaaatcacaaatctggtaaaagaacttttgtggagggcttttaatgaaaattttatgcataaaggttaatcttgttttataaggtatgtagatagatgtttattgtgctttttgtggaggcatggaagctttgaccatgtccttgttgattataataagatgaggcttgtttggagtatggatggttttgaagcttatcttactgatggatcatttaagactcttttttccaggttaagaaaaatttatctcaagagca…	858
MSTRG.7207.46	gccattgttaaagcaagatgctttatataagcagaagcagagtcgctagttaagccaggaatcactattaaaattggagttctatcatcttgaagaatggaatcatttttatcggaaacaccttcaacatcagagcacattagccagtccaaagcaagtgttcctccatctttagccttgaaaatatgtcttgtataggcaaaattaggagaattcccaaaaagactcaggaaagctgtttggagatgaggactacatagccacggcgttggagaaaaccttccatgaataatcggacacttggaagcaacagattggtagagctcagaggaaaaattgcatgtgagtaacacaggatcgcctctaaacccagtgagcaaatagtcaaagaaatgaatc…	858
MSTRG.19388.7	aggggtaaaattaggcaattaatcttttccctgcttaatcagcagtggcagtaaagcttacagatatcttttccctacagcagttcatgttcatttcagataaactccacgaggcaatctactggtaattgggaaccaaaccatcaccatctaatcttagacagatggatcaataatacgctccccaatgaattattgccggtcaagcatataatgcactgcactgaacccaacttgcctttacttcacagaggccagagcctgtcctgccctgaccctgcatacccaccaggccaccagttggtcccattgagacaaatgacaaattgcagcaatgattttatattgtacagcatacatacatggagttctgatacctatcggtaaaagtagtctcat…	861
MSTRG.28518.2	tgccctattataaaaaacaattatcatttaattaataattagaataaacatgaaatgctataattaaccatttacttatttatttaaataataaaataatatgaaatatgtaatctgattctaaaattaccaaaatatattataatacatgaatttttttcataattgtgtatgtgtcacgacccgattccatgggccggaccggcactagggcccaggtaagcttaaggcccccgaggcccgtagtcaacctgaaacactagaatccaatatctcggtataaatttcaacattcagcccatatgattatgaacaataaacctcaatattttattatttctcggcccaagtttatctcctatagcattctaaagttcgggcccaatttacaatacatca…	861
MSTRG.9171.1	cggcgatggaattcacggttaccgatgaggttttgtttggatttccaacgaggagaggggagctcaaagtaggaggaaaaggaagttaaaaaaaagctttaaagctcttttggttgaaggtttgatatgtatcattttttgttgttaaggaaagttaatattcctatttgtacatagcataatcttagcgacttcttccttagtatagaatttataaaatagtttaggaataacttgtatatatatatacttgtctttctcattgatgaatacacaacaaggttctcaattcaatcaataacaacatggtatcaaggctcattgagttctaataaatttcattttttctgcaattatttttttcttttttatttctaggcttcccataagagagagacc…	863
MSTRG.13673.5	caagagtaaagttgtataaatttaaaataaattattataaagttaatgaagttcattgataaatgaattcatttaaggaaatggtttgaacaaaagtgaaattcttaaagaagattagaaggggacactatgtttaaagggctcattcatataacttctacaccaatcatggaattaggaggaccatggctttatcgtcttctttctcatttttttttaattcattggagacttttacgaactgaaataataattgcagactatgacttttaaaattttattatttgtacatgtcttaaagcccgtttaaataattttttaagtatttacattgaaactcatttagaattttactaatcagcacatgttccaatccatttaaaacacccttagatacgt…	865
MSTRG.10978.1	gatatatactagaaactgattggcctcatcaagaaacaattgatcacttttataattcatataattgaataaagaaaataaaaggagtgcagaaggaggaggcactaaaaataaaaaccaaaaggagaaacaaaaatataattcatctcatgggttctaacttcttacccaattcacctctaccttttcaacttctaatatagtatcaaagcaaattcagcttgattcaattattctcaattcaccggtattgccactgggtttcaattcgagctcttgtctggatgtccagttccagcaaggcccattcaattttaaaggcaaaaaacccagtttaatttcaagggaaggatttcaagtgtaagtgtcaaccgaatgtccagcccagttgcacttgaa…	866
MSTRG.29407.1	tggcaaagagcaagtatataaacaaaatcactatttgcattttatgcaaatgatatgaacaatgttatcaatctgaattctatgtacaattcattacgacgattatttcaatcgttgatgcaatcaataagggactcatctttcagaacagtttatacttaacaagcatttggcatttgctgccaaaagacgattcggacaaacaatcaaacactgcaaaccaagctcattacctgagactaagatggcttgagagctccaacatctattgaacagtcttttatcaacgtcatccacattttttgcccctatggccaaatatgaaagaacataaatcacccaacatggaaaggtccaatatctccagttctaatagaactagcaacctcatcagctaca…	866
MSTRG.24192.1	ttgagagttaagccagaaataccataagcaaaatttaaatccttcatttcttctttaacattcatgatccctgacatcaaaataaaagacctgatgaaagagctaggtgttggagcaactacaaatattgtaagtatccgagttcagaaaacattggagatgaagctgaacccaactctgatcttttatatgagtaagagaaggtgtacgtagaaagcggctgcaaataaccaaggatcaaaacgaaacactgcacatctatatctatattttaaaagtttaaaaacttaatatttatctttatctatatctctatcattgattttttttttttcctattatatatatatattttttaaaatttaaaatttaatatcttgttaatgataattgtctatt…	867
MSTRG.5048.5	ggaagataaatacttgattataaacaaaactcttaaaattaactccaattgagttatattgaaaataacaaaatataggagtaattaaaaaaaaaaatcaaattaagccctattttacgaaaagcgcaagtttattgattgatttgatcaccaatgcccaagcagatcagataaagaaacacacagcgatagccatagctatttcttacatggattgagtttgtcatctttaacattgcctaggcagatcagagaaagcaacgcacagcaatcgccatagctatctcttacaaagtcacctgattctttaatactcggatctgtccttagtcatcaacaatcggcgcccatcgaaaagtcaaccttatcgcagcccgcacaagaattgctatggccaaa…	867
MSTRG.16390.1	tctccagcgcgcgacagctctccccctctccttcccgttagcaccgaccacagactcccctcccctttctgttccgttcaccagccaacgccactgcctcctaccgccgccgctgcaccctcacgtccctgtctctctgtctctctgtctctctctctctctctctctctgacttcgtcttcacagcacagaaactattggaacgagtgatagtcgaatcgcaaaagggtgcgattgctgtccttccctccgagcaactccggcaactattaccgacaaggtctataaaattccgaaatgcgaggaaaaacggctggaagcatgttgctagaaaacagtccccttagaggacgataaagaactgtgagtagtgttagataactagtatcatccgcttgc…	868
MSTRG.7834.1	gtgactaaattttttttgactaaatatgtttgtgatggtatctaatttattgggcgcgaaagattttgtgacaaaatatacttttgacactataccttaatttattgtgataacaattattttatagtaataaatattatgtatagtgataaaatgatttgtgacaaaattttatacaataaaatatagtgactaatttttattttgactacatattttgtcatgatatctaatttattagcgccaaatttatggcgccaaagattttgtgacaaatattatgacaacataatattttgacactatatatcttgcaacttctcttattgtgacaaaatattgtgataaattttatttcattactagcaatttcattagctctccgaaacctagctccac…	868
MSTRG.9005.3	tatagcacatagatcagatcacataaaccacaaaaagcagtttattccattggagataaaacacaaggacaaggagagagatacatccatctaaatggggaagatgatatgtacaaacggctaacttgaaatgaaaataagacaatctcacatctacagagtcctccttgctcttttattatcaattgatatccatatctcattcatttcaaatgaaatagaggactaaagtcctcccatgtgaaatgatcaatagctgcggccaaaatatggactgcacctagcccagctaaagcaattccagaaggatctcttcttgccattccctgagagtttagcattttcagtttcatttcttctcagcatctcccacataacacgcacatcctcatattcaca…	868
MSTRG.36356.4	aatttagatccgttttctatcttgcctgtcaaatctttttatctttacatcttataaggcttttgtttgttcctaccttctttatctgtttttcaatatttcaataaattttggcaatttaatctcttctcagagcttgattagactacttttcttttatttacaaatttatgtttcttgttttacaaagttgtaattgtattgtatgtaatgttactggatcaagaatctaaaagctaccactggattagatacaggaacgcctataatattctaaaaaatccccaaatattttctgtgcgcgctccctggattccgtaccctcttcttattgccatttctccttcacttttctccctgacagacattgaagtcggtcctttgaaaatataaatacat…	869
MSTRG.22675.14	gcagaagattgaatatcgcaagagagctcaaaatcagaagctcacgagtcacccactcgaagtaaacaacagccgacctcgatttaagcgcataaaaggaggctcagattcccctttttcaagcagaagattgaacatcacaacaatcctaaaaatcaaaagctcacgagtcacccaccttgatttaagcatgtaaaaggaatcacagatttgcctttttcaagcagaagattgaatatcgcaagagagctcaaaatcagaagctcatgagtctttttcaagcagatgataaaatatcacaaaagagctcaaaatcaggacctcacgagtcatccacccaaagtaaactaaagccgaccttgattttatcatataaaaggaggctcaggttcgcctttt…	870
MSTRG.16235.13	aaaacatttaggaacatccataagatcttatgcgaacaaaatggtacggaaccattatttttttgataccatcttctcgctcaaatgccgtcaccgcgacaatgaccgtggacgggagtgagatagaggtagaaaccgctcctctcgcagtggcagtgagtgttcgttctttttgcactggtcacctctcttaacgacttggtctctgtaatctcaacgcctgctccgcccactcttgccacgtcggtgccattaaagagttggttcttccgatctgcagtgatctaaaagattacagattgttttgaagtgttattcaaattaaagaaaaaagttattcaatcgtgaagattagagcctgaagagattttcaacgatgatgaagaagcaataacgatc…	872
MSTRG.5048.4	ttgtggaagataaatacttgattataaacaaaactcttaaaattaactccaattgagttatattgaaaataacaaaatataggagtaattaaaaaaaaaaatcaaattaagccctattttacgaaaagcgcaagtttattgattgatttgatcaccaatgcccaagcagatcagataaagaaacacacagcgatagccatagctatttcttacatggattgagtttgtcatctttaacattgcctaggcagatcagagaaagcaacgcacagcaatcgccatagctatctcttacaaagtcacctgattctttaatactcggatctgtccttagtcatccacaatcggcgcccatcgataagtcaaccttatcgcagcccgcacaagaattgctatggc…	874
MSTRG.22910.1	ccttttattatatattccttagcctgacaaagcttgcaaaaaaaaaggggattttcctaatcatgaagaaaaagcactactacatgttcatgaccatcatcataagtatagtactgctaatgatgataaaaacgtagaaattgattaaggtagagaaatagaaagaaattaattaagaaagataagttctattacataagtactgaaaattaactagcaattattaaataatttaattatggcagcttgagcagtgtcagtagttgccaataactcagatagcctctcacttagatcatcgacttctctgtgcaagtttctgatgtagttgcatgtctcctgcaacaccttggctgctgaaaccttgtcagaacgcctattgccaatctcaggaagaag…	875
MSTRG.27382.1	ggagactgagggtgatgaaaactgattgctgcagatagtttcattgaatttgatgttatactgggaaaacctaaaatcaaggccccaatacatttcgaggtattgcacattctataaatgcagccaatggcttggtacgttctaaaatgacttatgtttatttccttgttaatatagctgaatgattgctttatgagttaaaactgtatacatatattgatccattagttaaaaggtaatcccttatctaattattaatttcgttttatttttgtattttaactaattaagtttatcccaattctctcttggggtttacttttgattttgagacattctttcttgatcaatttgattccttaatatggttttataattttttagcttattcattcagtt…	876
MSTRG.18088.1	caaaaacaaacactaaatttaaacattaccagagcaaggaggagcactcgcctgtaagtaaatgggagaagcaatgttctttccatacacatacagctacctacaaagcttcattctagcagtggaatattaaatattctcctgcacttattacacatttctttcttttaataatttacacttcttacatttcttacacatttctttcttttcataatttacacttcttatacctcttacacctaacacaagaatattttcctttcccataaacatctctttcatattattgcactaacaatgacacaatagcaattttttctggcgtgggattctcacccattaaattactacagtttaagtgtaacgattgaaactttgcgttcgtgtgggaatctt…	879
MSTRG.31874.3	attatcgcctcttacttcttggggaaagaaaatccaacagatccggctctcgattcgattccgcttctgctgggtggggttcacttcttttgcagatacacaagtcttctgatttccattatctcaggttaaagcacatgactgagagtctagcattttgtactgagctaaagtttcattcagtttagcgtgtagttgcctggctaacttggcgttttaactgttgtaatgtttgtattctatttcctctttctaattcacatactggagatactgccacttctattgttaaagacttagagatggagtcttctgtaatctctaacggagtatgatatataattaactagaaagttagagatcgagtcttatttaccagattatgatatatggttaatt…	879
MSTRG.35182.4	gggaagatgaacaagaagagcagaaatttcagtatacgaagcatcgtacatttgtgggttctgaagagagtagatgtgtatagcttttctgttacagtggtcggaaccctgacatccgcctacaatatttttcaaaattttctttattatgaaactctccttctatagctctctgtatgtttgcataaaaattaatacatactgaaatacacagcagtcaattttaatgtaaatcatcataatcgcaaattaaatagtcttcaacaagaacggcaggcgggtgcagtcgaagccagagtaggtaaaattaaaaggccaacttgaattcatttttatcttttatccattcagttatttattgatttctgtccatctgagcatatcaaataatggaacagg…	879
MSTRG.33467.1	tagcacggatgcttcagagttcctgaagcaagttactgtagcactcgtgtttctctatcaaaaccatagccctttccaccacgccatcaccatcttaacaaatccatcgactctaataaatcaaatttcaattaatatactccaatatcaattcataatcaacaaaagcttatgtgatatctatacaatatacttaaactaaaatccataatataatatacattcatcataaaagattctaagtcataatacataatcttcctaagacttaagttaatacataaatctctaattagatacaatctccgatatttcaaatttacatgtcatatttaatacataaaccaaaacagaataagttatttccaccaatatgaagtctttggctctaaagttgga…	880
MSTRG.3194.1	gcttacatacatatgcttaagatcagccccaaactcctacaagtttgcataatctatatataaacccaacaaaatataagtataacgttttccatattatggagaggtttcaaattataaaaactagcatgtttaggggcattctccatttcctaaatccggggtattgttagtccacttaggctatttgttaacaactccagtgttaattccaaaaagaacaaaaagcatccattatacttgtatactatataaggtccacaatcagcgactttgcttcactccctgggatgaaaatcaagacatcatcaatcttaaaagagtgtttctggaagaaaggcttcagtctagtcatgcatctggtcctatttccaaggtagtgtttaattttcacctcag…	881
MSTRG.34064.1	aaccaaaataacctttattaattcctaggcttaatctatcatgttcttctcaaaatgcgtcagacgtgcaagagagaaatataggacatggaggaatttagaaagtggtttgttggaatttcttaaatgttcgatttaggatttaaaaattaaacaaaatgtcaaaagtaattgtctgtgtatagtttaaaaaatatcattacccagatttttttttttttttggtttgcgtgcgaaacattacagcttgagcattttgaaatcactttctgaaataacccgaatttttatattcaaaatttttccaattaaatttaatgaaccgaaagcctggaaattaatattaatattttagtgcaactactatgagaaatcaaatcaaaaaccgattgaaaaagt…	881
MSTRG.17795.1	tagataattcgcctcatccgcctgcattcatgcattcacggctaaatgttatcatgcactattgtcatattgtgatgcactatttgttgatattaaatattgcttgattacttgtgatgtgatattgctgtgccttttttgtgtgtaattgggatgaagtgggtcatcatgagtttgtgagactgtttttgttatacggatcctgattctgatttctgttatattctattactgctatatggatcctgattctgatttctgttagccggctaaatgggagatcggcgccctcgtgtgcacctactgttctgatctgtatgatatggaaaaccatgggttggtctctttgggtgcacctggtgatctagatttgatcgttgcccgcagggtggcctcctg…	882
MSTRG.19169.2	gacaaagagctatttgtcaaacagacaaagcaaaatcagaagctcaaagtcaccgagccaaatgtcggatcaattccctacaatcaaattcacccagcaaatggtatcatcacagcctcaaatacacatgcacatacacaggcagatatactgttgaatttagggaaaatttattttatattttttagaaaaatattttccaagaaaacaaacaagggccaaacagaaacggagaaatctatagaaagagaaggctcaaatcagatatgccttcaaatcaaacaggacagaaacaccacaacaccatggctgcaacaacaaaaagttgcctcgccaagaaattgagtatttctcctcgagtctgattttcaggcccactgaatatatatcatcatagcc…	883
MSTRG.22668.1	tatagttagcttctaatttttcactactttagtattgacaatacattatacatagtatttcataatttgatgggcaatgccggccttaacttgccgtgtattttcccatagaattcactgattcactaatatttcacgcttcaaagcataagattttactttccttgtatgaaatatgataaaagttatcgctatgaggttataagaaaattgaaaatgtagtcagtgcttttgcaggtggaggaaaatctggcatctgaatagccaaagacgtgatattaagagtacagaattcatttgggttgcatcaaagaagtgctagtaatcttcgcatctcgattgtacctgaattctgtggaattggctgtctgctgctaatttgggatcatcagcatgtgc…	887
MSTRG.4164.4	ttaagttgttggaaaagatattttaaccctcgtttgatttcttacaaataaaaaaaaaatttgaagtattttgaaaatttgaaaaataaaattacgaaaaccccctgaggcacatgaaaattattcatgtgcatgtccatttacaataatccaaaaattattgtaataacctctcctttttcttcttcccctttgaagaaaaacgttttttctcaaaaaaaagaaaatatataaataaaaaaattacaatagtagcttctaagatttagaggcagtacgaactgtacggtacaaactgcatgagaactcatctcactccatgacaaacttataaaaatcagcaaagcaactagaagcatcttggcctttttgacacaaatcaaaacgtacctggtctgt…	887
MSTRG.34933.1	cgcgtatgcagacggaccaaactattgactacctacatccttgtaagttgtaaaatgtaacaaaacaagcttgcttctcctctgagaaaagcctctcattcccctccatacgaatactctccaccccgacatatttattacaaatattctctttttcctcaacttgggatctttacatgtgtatgcttttctgttcttctcttctctgattttcagccttccaagataaggtgattactgcataatttggatgagaaaccatcatgatcttggtcatggccagcggcaaattatgaataataagagggggaggagaagaagaaataaagaaaataaaagtccatgcatggcttgttgttgctgcccttttcttttggtttcttcaatagctaaaaggtt…	889
MSTRG.109.1	gaattatctcatatctttaattataagcatctcataattattttaacaaagagcataacctctcgagttattcacaaaatacttaacaaagacagattcagtcattgacgtgaagccaagataattagagagctgtaaatatcaattgatgagaatacatcttgctggtgatccttcagcaccaactaacctaagaggcaaacaatgcacattatacaatcctgctttaacatcgtcaagttttaggccctccactagaattatttcctgatacaatattttgacactgttagtttctcctctaaatcaaaaaccaaaaggctgcaagtcatcataagtattaatgaatgcatgtctcatggtaagattttcctcaccctgcttttaaggaaaacgaga…	890
MSTRG.17118.1	aagcggttattaaattataaactaaatcaaaccgtttaaaatgataaactatttaaaactgccagtttagtaaggtttaatttgattttgcggtttaaaccatttaatgctcacccctagcggaaaacgtttaaagaccaatctatgagttcaaaacttttcattttgtactattaaacaaatatttcacaccgttacaaaatgaaaaattttgaactcagattcgcatgaacacataatataagccctagaacccagagtcatacaaacaaatgccacagaagagttaaaagacaatagatattgatgattagaatgaaaaacctaaagcttacagccaactaaacaaaatttgcaaaatatgtgaaaacccaatctctttcaaggaaaaaagaagga…	890
MSTRG.14818.1	cctcctctttctcttccagttccaggaagttgaatttttgcgcactgtacttgcttaacctatgtaatgggtggtgcgaaacgaccacaatatttaaaattctgctgctataatttggtttaataaattgtggcttgaaaaaacaaaaaggtttaaaaaattgcaaaatgccaaatgattaaatgtttaattagtaacagaacttggtcccttcttcaacaaaacgatcaggtgaattcagccttgtctttgtgcttggaagttcagtccaaaattgtatactgtgaaatttggctctcgatttgatgaaatttaaccatcagattgaagagactgactatctggaagactgcgaagccggcgacctaacagccacgccgtgccagcaaataccaccct…	893
MSTRG.16235.17	catccataagatcttatgcgaacaaaatggtacggaaccattatttttttgataccatcttctcgctcaaatgccgtcaccgcgacaatgaccgtggacgggagtgagatagaggtagaaaccgctcctctcgcagtggcagtgagtgttcgttctttttgcactggtcacctctcttaacgacttggtctctgtaatctcaacgcctgctccgcccactcttgccacgtcggtgccattaaagagttggttcttccgatctgcagtgatctaaaagattacagattgttttgaagtgttattcaaattaaagaaaaaagttattcaatcatctatgctttgggtgccttgatgatatacaaaagaaggtgaagattagagcctgaagagattttcaac…	893
MSTRG.23229.3	ccttcatctaccttatttattagcgatcgtctattttttaaaaagttcatgcgttaaggaggtgtcattaaataaaaaataattcaaagcaagatcatacatagtacatgttacgttgcttggtttgatgataaaatacaacttctcaaactctatattttcaaacgtgcctatataaaactaaactacttcacaccatatttagagcagtgggtaaagtgaatgcaagataccaaacatcttcacctgatccagttcattgtctgataatttttacatagaaattttgcatctcttgcattttacctacatttctaattacaaagacattttagtcaatcttagattagccataaacatgctctaataagcataattattccaaagttttaatccaac…	893
MSTRG.14349.4	ctgactgtaagcagctctttaaaatgaataatacccaactgggtactgtttgagtctaacagaacatgactccaatcatttaacgccaatcttccactgaagaaacggaacatcgtatgaaaggccaactcaccgagtttaggaggggaaacagctggaattggacgttttgctttatctgccttgtaaatcagtgagctataaaatcgaaaatacgatttttacccagaaaaccattcagcaatacgaaactttctgagaatttaacatcaaaagagccataatattgcctgctctgcctccattccggcagttcaagataggtcacggtacttaagcgttttagggttttgcagttgcaagagcgaagaggagaaatcaattatatttactcaaaca…	897
MSTRG.26853.1	gcatcacattttaattaagaattttagtttagcggtattgaagtgttcttaagatggaacgcaggcagggttataagtctagacctcactcagagtccattaaccaaaaacaacagtttcatgacaagtgcaagattctcactaaattgaaagatataaggttcgcacaatggcctttatttaaataaaaccggtaccatcactcgtaggattcaatttgagaaagaacagatcacatttatggagttggatggaataattaactgaggctgtgagttgattaatgatttcttaatgattgcaataaatgcaattaacgttatcgatgttgaatattcattcctaaatggaagagctgagtacggttttgtatatactataagaactaaacattctcgt…	897
MSTRG.19938.1	tggttaccgtaatttttaaaacaataagcttcacattttttaattatttaataaatatttaatcgattcaattttataagttgagtatttaataaaataaattttaaaagtttaagtgtttagtaagtactattttataagtttgaagtatttaattaataaaagtaaaaatcattgttgtcataatataaaatataagggtgaatatatgtatttttgattttttttttaacctataagtggtattgtttatatccgctattgagtttaacatccatttacaatcatgattattatcttttcaatcttattcaactctttatttttcgttccttataatgcttacattcttcaaaaagtattgaaggttactaaattaatcaaaagagtttgatcaca…	899
MSTRG.11185.1	ttgttcatttatcttagaagtttacttttaaagcattttttattggtacgcgtatctagcatgcaggccaaaacaatttaagactctaaaataaaagtaatactatataaagcaattaattaaaacaaaaaaaaaaaagttcaaacaatatatatcagaattggattcctgtacacatgatctattgccaattaggagtcctactatcaaatgttctgccaaacaaactgctccacctgcttcttgattctcaaaaccttcaaccaaatagaatcataaaaagtgcactacaaattacgcatttagcaattactacatttatgtaggattaaaaaagatattgcgtaccgactaacccacatgtcattgcttgcttcacagatttctgcaaagctaatg…	902
MSTRG.14877.1	ctggagcgctccaatcataagctaatacaacaccttcaaaagtttcattgaacctgtaaggaaatcgaaaataagcaaaaccaaacaacagtgtcacaaaataattcaaacaatagatagagaggtgacatgaaagagagtgcaacggtgtaaaagctatagcagatagagattttactctgttatgtggacaacatctacacactttttttcatagcaggtcaaactcaaaaaatagaactaataatagtagtttattcttataatcaatatgattgtgtttccaattttcaatcttttgacagcatttctaggcatgaactgtgcaaaataggcacaattgaaaggcaactaaagacacttgaagagagagaaacaaagagaataagaagcaaagga…	902
MSTRG.24679.1	ctatgatttaagcatatattttcaatatggaatataatataattagacaataacctgacattgaaaaaactcaatattttatattaataggattatttttatggccataacaactacacaaaaaggtatgactttgtgacaacattcatcaattatatacaggttaacattacatgaagaaaaaacaaattaaggaattacactaggactggtccatcaaaagcttttgttcttacacttacataccgaatagttgacacctaaacatctcttcctttccatcaagtgaatacaatcttcaccgaaattttatttactactaaaatccaaaatctaactgtcacgacccatgttcatgggtcaaaccagtactaggatccatgtaaatttaagatcctc…	902
MSTRG.19134.6	agtagtatctacgctcacgcctcaagtcctacatcctattaaaaaactttccacctggaggaatttgaagggagaaaaaaaacattacagagagtaacaacctaaaaaaaaacaggaagaatatttattgaggcgtcaaatattgtatgaaatattttacaatatctatccttcaattgatgagcataaaaaatccttctcaatttgctaccatttgtaagtaaaattggagtcagaaacatcagttagaaacttggaatggactttgcccgaatgaactgcttgagtatggctttctcttcatcaattcgtttcttctcctcggggtccttgggtttgacttttcttttctcttccaatatccacttgaaaagctcgcgttgctgatcttcaggtata…	903
MSTRG.22675.17	agctcaaaatcagaagctcacgagtcacccactcgaagtaaacaacagccgacctcgatttaagcgcataaaaggaggctcagattcccctttttcaagcagaagattgaacatcacaacaatcctaaaaatcaaaagctcacgagtcacccaccttgatttaagcatgtaaaaggaatcacagatttgcctttttcaagcagaagattgaatatcgcaagagagctcaaaatcagaagctcatgagtctttttcaagcagatgataaaatatcacaaaagagctcaaaatcaggacctcacgagtcatccacccaaagtaaactaaagccgaccttgatttaagcatataaaaggaggctcagatttccccttttcatgcagaagattgaacatcaca…	904
MSTRG.14550.2	cccttcttcttccttgcgccagcaccaagcgcgcgacccaccctccccttctcctcctctcatttttccgaccgcctgagaccagcgtctcctcgtcgtcgcctcctcgccgcagcagttccggcattcctttctctccctcatttcgtttctggcgaacgcaattatcacaggagactcgatcgggaagtagcgtcgcaactcacttctccgatcttccgacgactgcagctctcttcagtcaagtccagcttcgcctcgtcgatgacggagctctcgtctctttctctccttctctctcagcgggttcagcaaagctagcgtcgaaagaagcagcacttggacagggatgatgctgccgatcctcttaccttgaaatctatgatttctggcatgttt…	905
MSTRG.37006.1	aaaaaaaaaaaaaaaaaaaaaaagaagaaaaaatatcagataatcatatttgcttgaagaaaattggtatgcataccacgtgatgaatgatatcttgatttctctgaatgtcctgaatcttttcctctatccttcgatcgatgacttcgatccttagctttatctcggtccctctcagtctcttccctctccctttccctgtcagaatctctacccctctcctttattctatccctctccctctccctctccctctccctctcccttcccctatctctatccctttctctgtccttgatcctgtccccacttgcctctgatctgtgctcagacttggatcttggaatggcctcatctcttgcctctccatcagtaggcttggactcatcatcactcttc…	905
MSTRG.22193.1	ataaaacttaaattgaaattcatatattaaaaattaaacacccatcaaaatcaagggttcatgtttcccctaacaaaagaaaactactccatagttaaatcaaaagaacacaagaaataaagagaaaaattcatgcttaaatctagaaattacaaaaatagaaatcaaactctgaaatccaatatctgcttctagcttcttgctccacaccactaaggaagaagaaacttttctttctctttatgttttaagatttttttctatgttcttatacgatccctacattctaatcattcctaataatatatcctcaaaagcgtaaaagtcttatgaaagaaaaatccacgttctttttccataactgtccatcttccacatgctcttttattttccacgatc…	907
MSTRG.24991.2	accacattttttttcttgttgcctcacttttttaacagattcaccagattgtcgcatccttcgtgcacagatgatacatatggtcattgggtcgaattacatggttagagattttgaatcttgcttttaagatagggtaaaacactgaattctctagccaatctctcttttcagaccacattttataatagtgttttgggaaatcaaggacatattattagtacctagtgaatctttttacttttccccctctatatacaaaatgaaagtgatatatataaaaatgtataagctttagactagcaagagccattgactgagtacgagggaaagtgatatttataaaaatgggtaagcccttagaccagcaaagaggtcttttgagggtgatggatcatc…	909
MSTRG.7207.48	ctataatatatctagtacataattgtgatagtgtgttatcttctaagcaatgctgctggaattatgcttttgaacctttccttgatgaacaaaagaagagttgagcctgccagcggctaagttgttacaattgcaatgtatacaagcagccagattgaaatcttcgagagctgacccatgtatcttctcataggaactattagatcattgagattttgatctgattgttgcttgtcattaattataggaggtattttatctgtcaattatcactcctctctctgtccgaaatggtttcttctcccttcttaacatcatccccatctccattgcacgtttcttctgctacactgtctgtgatgttgcccattgccgtcacccttccacctttcataacat…	910
MSTRG.16897.4	gcgcctcctccacttggccacgccatctccaccgcctagccgccgctccagcacgcctccgaccaccaacagccgctgctccccgatccggcatgcttgggtgttaggaagttgccgatccaacggaagctctgcaatcttctccgcagagttataaatgtaaactttatatttctgtcattaaattcggacgtattaagtattctagtattcaattattatggaactccgcagtcataggattgtgtattttaaatagacttgtcgtatgcgttctattgaaacgatatgttatatattagatataggcgtattagtatactcgtatttgaacatgacttatcatgattaggcccaaattaaacttcaaccgagacatttaaattttgggccggattg…	911
MSTRG.16400.5	atcctggaatcttctctcctaatctcactctcactttacgccgctaccaaccaatctaccacctgttctacatttttctctctctgcactgcaacctttaccgatgattttttctggctaaagcccaccatcggaagctgctaaacggctgaccttggcgtctccttcgagtattgcttcatcttcttcgttttctgtgtttcccactactgttcagccgtcctttaacgtctccggcgatttcttcctatcagttgaagctcttgagctcagccttcaaaccgtacgtgagacgagtttctgcctcatacagctcaggccgaacaccaggggaagtttagaagagaagggggaacccgctagctgccggtcggggtggggataagcttgctacaattt…	913
MSTRG.26169.1	aataaatattgattgaggtttcatgtagcaaaagcttgccacttttgtggggttttcaccttttatcgtaccattactagagaaaatttcaatatatgtttgttttcatcctaccattttaagttttgattgatggattttagctggtccgagtctacaagccctacctaacaacctttcttgtcaaaattgtttgcgatagccgagtagttaaaatgcaatttccttatatatacacacacacaacttgatatggaaatctcttctactgttatacagttgcattaattccccagcgcatggggttgcatgtcctttttaagcattttccattagtatgaaggcagtaattaaaactcggaacttgaaattgcgagcaagagaagccagaaaagatat…	913
MSTRG.18133.8	agtagacaacaatgaaaggagatacattcaccatttaatagcaatatcataattgaagttccccttccaaaataacacaaaaggctccttaaagaccaacaaagcaaaagttcaagacaatacataaaacaagaaacaacaggaaatcaaatcccacacgacagggtttgagaaggtacccatggcttcttttatttacaccaaacatggattattacacataattcaactgattaaccataaaagcccaagactaataactactttgttggagcctttcccttctggtttctcattagcagttgcatgggtcacagctgcatttgatccacacttgcagccatgaccaccctcagctccaaagctcatctcagaactctcattcaacctgcaaaagct…	917
MSTRG.2523.15	atcgttaatcacttctccaaaatgaagaagacaatgctctttctggagaactcgatttgatactccacctcatggttagatagttttgtccctcgtgatctatctttgtgctcacgccatctttgttcaatccctaacccctagcttcctcgacgctactttctgagcaaaagccctcgctgtctctaaacttgtcgttgaactatctccatcaccatctccgttgcttatgaaaaagtcaggtagcttcgtgattctcgctcctcgggaccttattacccgtaatatgcaggtactgttttgtagatctatgggttttttctgtcttttgcttgattttagtttgtaagtgtttgattagatctatatttggttttgatattctcttcagctttattt…	917
MSTRG.5050.52	cattctttgtatcttgctcttttccgattagggattagaatttagaatcgctagacctccaagtggatttgggtccaaattttcaaatatttagtaaattgcttcttttaacttccactaaagaaccaattacacctactatccttatttcttatacgtagtattcaacttgaactctacggtggcccacctttaatataaaaaatgtctcgtgccttggagcgaattgcagtcgcataatttggggtcattagaaaacatcatcactgcaaattcagccacagcaaaagctccctatagaagtgcttatcaggttactatcaattcagtgatctcttttacttttgtccttttgattgttgagaaagttctgattctgaaacagtaaattgctgttgt…	917
MSTRG.27153.1	cctgaacgacgtgttttgatcgtgtatatccaaatggatacactaaccctttctctctccttctagtaaagcaaaacgtgtcggtgtcatcttttggaatttcaggctcctctttttttaatccttttttcttttactaattttttaaagcatcatattaaaaggtgatggtgaatggtgtatcttcaaagataagagacactatagtctagtgcaacgcactctcgatactcattactatcccctttctttctctgtcttactctttctttttctctgtgctgtactcatttcttgttctcaatttctcataaaaaataagctgaaaattttcttgatcttgctctgcattaaagaacatttcttgaattctgaaggctgatgttaattgttgcaaga…	918
MSTRG.3226.4	attattcccacaataatgtgtttccatttagctctttcatcccttccttatcacattatttccactaaactatatttatctttaactaccaatcctttcacaagtttgccccatttataatgtttcctcatttagacccttccattcctttcttaattacattacagctttgctcgtcgccggaggtatgtgataacttttaaatcctagcttggctcctggccggagatgttattctcaccgtatgcaaaagaaacagagatgacatggtagtttgagtttaaagacttccatactcctctatccttctaacaaagaaggtcaattcaccagatcagcactacccgacaagcttccttcagcgatgacttctacacctgaagatgcttcagaaaaagc…	918
MSTRG.3569.4	acggaaaaggtttgcaactctttttttttttttttttttgaataacaaaaaaggcgcgtgaaatacacatagcataaaatacaaactatataaacatataatttttaatctaatcaagaagtatatatgttttggatttaattaatttgtcttgggacaacttggaatatgggattcctttcttccaattgcttaaaatcccaaaattccaaaacatatttgtttgtttattatagcttaattaagtcaagattggttatattaataattggaaagacctaatcaaatagtagaagcaactgtgcattatcaaaatcattgactagtgtcacgacccgttttcatgggctggatcgacactagggcccaaataagcttaaggcctctgaggcccgtagt…	918
MSTRG.22675.21	gaatataaaaggaggctcagattcgcctttttaaagcagaagattgaacatcacaaaccagctaaaaatcagaagctcgcgagtcatctaatcaaagtaaacaaaaaccgaccttgatttaagcatataaagcatataaaaggaggctcagattcccttttttcatgcagaagattgaacatcacaaaggagctcaaaattagaagcccacgagtcacccaccttgatttaatcatgtaaaatgagacacagattccccttgttcaagcagaagattgaacatcacaaaagagcaaatatactggtataagggctgttgccagcatgagaaacaagaatcaaaattatgcaaagctttgttcacatagcaacaaactaaagctgacattgatttaagca…	920
MSTRG.34368.1	cacgaatacaataaatagaataataaatgaactcatgataagaatgaaaggttcgtattacatttctagaagtttcagttagtacataaaattcaatgaagtccttgtcatttgtcaatctgaatgtataatgtaactaaacaattgcacgatatatcaacatttcaaatccttcccaattacataaccaggcaatcagcatccttgttcattaaaacatataattgtgccacagaaatccccaatccatatgaagcggaatttaactctggcagctcagaacagagaaactgaacaggcatcgtgacttcatctaagaggcaaacaactcatatggtttgattcactgcactattttaatcttttaaattactaacttcgcaaatgcacaagctacaa…	921
MSTRG.7834.3	gtgactaaattttttttgactaaatatgtttgtgatggtatctaatttattgggcgcgaaagattttgtgacaaaatatacttttgacactataccttaatttattgtgataacaattattttatagtaataaatattatgtatagtgataaaatgatttgtgacaaaattttatacaataaaatatagtgactaatttttattttgactacatattttgtcatgatatctaatttattagcgccaaatttatggcgccaaagattttgtgacaaatattatgacaacataatattttgacactatatatcttgcaacttctcttattgtgacaaaatattgtgataaattttatttcattactagcaatttcattagctctccgaaacctagctccac…	921
MSTRG.9333.2	attatagtggtcaaaatgggcactcaattgagtaatacctggagcctgtcacaacagagtcagtttgggtgttttagccataagttgagctatgtatcgccaaattggacacaagaagatgggttggaaagacaagaagtaaagctaaaacttttatgaagaacataagacgttatttggccatttatgtggtcaaaatggacaatgatttcggatatactggtaagacaccataacagaaccagttttggtatttaaatcataagttgagctacaagtactggaattagacataaaaatatgttttggaaagctaagaaatagagctgcaactttcatgaagaagtcagaaacagatggggagtataaaggggtcgaaaatgagttctaatctcacgg…	922
MSTRG.20728.2	ctccaataatgtttttccaaaattatggtagcatttcccttctaactccacgccctcccttttacctctcgactctatccccctcttctttatcttatcttcctgaatacacggcaccgtttcgttaatccctgtcgccattttctcgttctcctgcaattcaactgcagctacattctcatctcgcctgcagcagaaccgccaccaccaaaactctccacggcaaaggtttattctcattcttcccctacataatttctaatacatttaacttttaccttgttctttgcaaattatagaggacttcgagcttaaaaaatgcagcttaatttcaatttatttaaatgtttttccgtttgaatacagctctagtttagtttgtcttcgttttgagctcgc…	923
MSTRG.2429.2	atttgtcttaattgtgattatgagttttatatatatattacataatctggcgattatctttgcaatcgagatgaaattgaacaacaaaatttagttagacatctagttagaattgaatgttactatcacttcttcttcttcttcttcttcttcttcttcttcttcttcttcttcttcttctatccttttcttctggtatgtatactatacattgtctattctttctcctattgtctgtcatgttatttttaattgcttgaggaacccttattctgcttcttcttcttcttcttcttcaacctaaaaagagaataaacatcgtttttaggcttgaggagttgatcaaatatgactcttgagacttcccactctgcacctagctagctcttagctctagga…	924
MSTRG.21479.2	cccgctgccgaccctacttagcagtcctctcctttactttcttttgcactggatcttttcaccacgccatctcttcctcgatgaacacaagattagccatcttccagtctctagcctcttccttcccaaaacccctccaaaccctaaccctataaacttttcagctttaaacacttttgctctaatcgcctccttcaaacccacaaccactgaaatgattccgccgtgcacatgtcaccgtaaacttcgtgattaaaccccagagcctcaaacacactcataaattgggactagaataaacgtgaaaagcataatggaagggggcaggaattgggatcaaggaaatcttgagagttgttgaagagtatcgtttttgtcaaggaagtgtagagagaacaa…	925
MSTRG.33950.6	gtgaatctgtgcttgatcttttccagcaaatattaacaaataaagacatgattgtgcagatgtgatcagattcaaatgtgtatgtttccttaatttctaatgatcgatatcatatcttctacttaatatttaaaatggaagactgtgaagactctccacatctattacccttttgcttctaactctgataacaaaaagagtactgcttaatgagtacttctgattctatcaaaatcctgttaaattttatcatatgttgattgttttctacacttataattgagatcaaatcttatataaagctcaacagcgtcatttgtatgcatcatccaaggcaattctaaacatgttcgcaagccaaacaacctttttgaagacagcatgatccgttcaagtctg…	926
MSTRG.19810.1	gatgagttgatttcaaattcaattaaataaactagatgcattattgaaagttagctcaaccattccttgacaacttttcctttggcaataaaacaaccaaggtttttcctatcaactctcatagggcttctcgtttgaaccataatgctttttatcattcgcttgacaggagattcccctctaactatgctatgatttcctgaaccacaaaccactgtaatctctgctggaatcacatcatttcccccattaaatctgtttttcatttcctcaaaccaaagcaacattatcaaataagctgaacgtatgtgcattccatgtaagtccagcttagactccaatgcatcccaaatctataagtgcttgattgtgagagagagtgatagagatagagagatt…	927
MSTRG.25011.1	gggtgaataactagtttagggaactgacacttcatttctagttgtcacgacccgtttctgtgggccggaccggcactagggcccaggtaagcttaaggcccccgaggcccgtagtaagcctaaattatccaatctgtctacctagctttctcaattttatcaaaacagtaagcccatattcaaacatcaaacatctggcccaatctcaaataacacataatatataatcggggcctattcacaataaattataatggacttactggtttacctgcggttaattgcataatatttaatttatagcgtagtgctaatcataaagcccgattaaaatacacaaccctataactgcggagttcaataataaactgataatagaataatttatacatccgaaat…	927
MSTRG.2526.1	ccggcgactctccggcgagaccctgaaaggcagaattctcttctcttcgtgctgatcgtggaatcctcgcccaaatttcaattggtacgctctaaggctccgttcctaattcttggtataaattccaaatttataatattatgctgtgaattagttgaagaatttttaggagaatgtgaacctaggatataattattagagttgtgattatattagattatgagtgtgtaattaaaatcactatctgccttagttaaatacaattaattttgaaactttagaatttaatcctttaagataatagttggtaatcaaatgtgaaacataaattggaaatagtttattagatatttagatagcaattagcctaaaactagttgattatgcataagaaaagta…	927
MSTRG.22679.2	cagaagattgaacatcacaaaacagctcaaaattagaagctcacgagtcagacacccaaagttcgccagacagcgactcacacacacaagaaagaaaacaaatatcttggtataagggctgttgctaacatgagaaacaaggatcaaaattatgcaaagcttagttcacgcagcaacgacattcaccgaatgtaaaataaagccaaaattgatttaatcatgtaaaaggagtctcagatttgtctttttcaagcagaagattgaatatcacaaaagtgctcaaaaccaaaagctcacgagtgacccacccaaagtaaactaaagccgacattgattttagcatataaaaagaggctcagattcgcctttctcaagcaaaaaattgaatatcacaaaaca…	928
MSTRG.28518.1	ctaaatttttattgaaaatctatatgtataaatatattatgccctattataaaaaacaattatcatttaattaataattagaataaacatgaaatgctataattaaccatttacttatttatttaaataataaaataatatgaaatatgtaatctgattctaaaattaccaaaatatattataatacatgaatttttttcataattgtgtatgtgtcacgacccgattccatgggccggaccggcactagggcccaggtaagcttaaggcccccgaggcccgtagtcaacctgaaacactagaatccaatatctcggtataaatttcaacattcagcccatatgattatgaacaataaacctcaatattttattatttctcggcccaagtttatctcct…	929
MSTRG.7043.1	cctcgattgatgattttattttaactttttatatcgaaatctgattttgatctttgattccgttatgcatctacattattctctctccttaagctgttgttgtttctacttatccactctatgcctaagaagtaccaggtaagattttaacaaatttctcttgcgccaaccatgcaaacaaggcagtcactatacataccaggaaaagtttatgacaatcgcctcctctccaggaagcaattcgtaagccctttctcattttcgtccccatttgagcgcacttcacgagctgagttcgggatgaatggaacttgcagattcagaaaatagattatgaaggaatagagagacactcattggttatgcctcctggtcattctcatagcaggcctttcatta…	929
MSTRG.15486.4	ataccctttaaattcagtattttattttctaaacaaataataagatgtacatattcttccaatttaaacaacatttatgaactactcaatcacgcgagttaggtgtgatcaatcacatacatataatagatataatcttgcatatgtatgttggggacgttgcatgtgagactagttcaatccatctggcccaactaactaacacagagacgaagcacctgagcagcagattaacccatgtcaagccctacttagtacttatacatggcgacagccatggcagaactcagaagtatttataaaagcatcattagcattcttatttaactgaaaactgtctaaattggcttatttttattcctttccttaatgaattcttaagaacaaaaatttgtacta…	931
MSTRG.23612.6	cttcttgataattaaacatttttaattttcttaatatttttttcttatattctaaattggtttgacatgaaataaaatagtgtttattcaattggaaaaaaaaaaaaactagaattatatatttctagtttaaatcactttttaaagtttcaagaatttatgtgtgtgcacaacattcttttgtccaatatactagataagtaatactaccattatagtcaaaatgattaccattatcaattcagataatcttcccatttttcctttctttactcaacagtaaaaataatttattattatttttcattatagttatagatagatattaattttggggataagagaagtaggttggagattgagtgataacttgattttcttttttgtgcacctattagg…	933
MSTRG.16652.4	cacctaataactgtatatgttcaattctaaaatatatatactcacgcgcgtatatattattttttttttaaattaaaattttcaactgtttatcatctcacatacgcgtataaataaaaattttaaaataaaaatggaataagcccaatgtgaaaacacgttggagaaacttcagtgattttaagttcaattcttctagacattttcttttccatatcaagactctttgaatggacatacaaaatcaataaaaattcaaaaaaatagtaaaattaataataaaaaaaaaagaaatgaaaaagatgactttctgtcacgacccaaacccatgaaccgaacaacattaggacctaggtaagcataaggcctccaagatccgtagtaagcctgaaccactga…	934
MSTRG.7207.50	cggctctcacccaccacaagctatttgcagttataccctcgtaataagccaggtgtcctccatgttttgtggtagccaggataatgttctcattcgccctacattcatcccatgggatggcttcccttgtacaaactggatcatccagtgcgctcacacacaggagaggcaaggatacatttcctataaaattcacacaactagaacgcctgtaatatgcatctacagtctcaaactttgcaagaactcgagttgcatgtctgtcgaagtctctaactgaacatgactgtcaaagggtaaaatcacatgtagtcgaggaacattcagaatagaagtagaccatttacttggtccatggaacccctcaatgattatttttatatttacatgagcaaatag…	934
MSTRG.1470.1	ttgactcattaacataatcaataaattggttatggttaccaaaaatgctttaaaaaacctagtctttccgtagtaacagaataagcaagacaacgcgctttgattaatcccttaccaaatactaattttgacacgcgcctaaaattaaaatatattggtagcattaagaataagaaagacccaattcaatctaataaacaacatgtgtagtctattcaagaagattgtttatccctttaatataacttgaaaatctggctctaaacaagctatattaattgctacaaattgttaactcaatcaaacaattacggatttgattgtattaactagcacctgtcactctaaattaatcaaataactggccatttacttaattaaatagaacaacaatatcca…	935
MSTRG.13154.1	tctgtatctttctctcgctctcgctttcttgatgagcttatctatccatttattctccttttatcaacttttacctactcttagtggtaaaaacaagaaaactcaatttctagtctgtcttttcttttcatactctcacactctctccaaagcagcatgtccttgaagcatactgtgcgatttcaagatactaccataattcaagatcaaaactttggagtgttggacttgtgttcttgaactaatttacctctaatgtcagagagcaatgcattagttgttttggattacagactttgaagatgggaaatttgggagatcttttgcaaaatgtgtctattatatgactagttgcaggatgttatgtagttgagatgtgaattctatacattgatcatt…	941
MSTRG.2966.2	tacaagcaatcagtgacattacgcactattgtgcacgcaaaaattttcttcccgcattttgaaagaaaagttcactcgttgttcagaaaccaaaaaaataagggaaggcgtcgctggtcgctctctctctctctctctctctctctctctctatctctggtggaaatcagaaatgattcgtactcggttgctttggttcacagtaggtttctctgtaacatcagctgcaattggccagttcgtttggcgagaccttttgtctgagcggcatgcccttacttctcgaattgatggttagatcatacgtggatctgaaatgggttgcgacacctaatggattgctttgctgataagaggcatttgagtttttatcaaaaaattgggggcaatgtttatgat…	941
MSTRG.33715.2	agatgccataagttcataattcattaataaacacttctacacagcaaaattaaagtacagaaataacacgatgacatgtctcacttcactcacctcatctatatctaatttatccataatgttgaaacatgattttttcattattattttctttttttaatgtcaaatagcaatagtaagagattgatagacttgacagtggggtcactttcacagccaactatctattatcacacacaaatgaagtttgaaaggggaactcttctctgtcaccacatatatgctaagagaagtggactctcctatatggattacattgccatatcccatatattacagctctgttcctctagtcctcttgactcctactcccttataagtggaaatagcattccctct…	941
MSTRG.19452.1	gagttgttatcaccatcttcatcatcgttatcgctttcttgcttatcctttctgtgccgtttcttggtggtggtgttggtaatttcattcatttggattggtgaggatttgaacaagcaacaaggagtacacagacacagaggagaaatatcgttttactgggtttggtgtagaagcgagtttcatataagaggagaaataagaaatgggaaaagagttgaagcaaagacacaacaagaagagggagagagagggaagaaatactaaagtcttagtatttgttattgcctcttttaagaatgtgtgagccaagtgtgaacacagcatatccattgacaatcatggttatgagtttaatgttgactttctttttcttctttcccattttcaagttaaaat…	942
MSTRG.2086.1	aaatatggaaaatcacagaatattgaattacttctctaaaacaagctggcccaattttctctctgcttctgtattcaagtccccaaaaggatcaacttccactcctgcttcctgcacaaagaaggcacaactataaaatttgcaaaactttccaaccagcacaagtgataatgcagtggtcttataacgaatattaaccatctcgcatttaaagatcaactatattaattgccaaatgctttattcttgtcaagcaccatcacagccaaactatttctcaaatatacgtcaaggcactccaacaaacagagcacagacatggatggaaaacactcgagatggaaaacaaaatgcaggggaagtgtttcaaatccaactataactatagaacgctagata…	943
MSTRG.24575.1	ctctcccctctccccttatttccagcgctcacctcactccctcatttttttttgcaccccctgaccaccaacgcagcaccgccacctcttcttcttcttcttttttttttctttctgttcttttctttctttttctttccttttctttcctgcgcttgcgactccactgctggcagaagcagattgcgcccccaccagctcgatcgtactccgtcgcacgccacagccgttttcctccgctcgattgctgctccttgcaaacccagccacagctccgccactgttcctccgtgtgctcagccttgttgcagctccagcgcgctgccgacctccaggagcagatctgtcgagcctgcagttgcgccaccagctgctccgccaccagatcggacagcgcca…	944
MSTRG.18424.3	ttctacttggagttaatattgacaaaatatataaatcttcataacagcaactagtccgttaattgattctggatcttctatacttggattacttttccaataatttgcaacatctaacaaacacagatgagtttatgtcactatgcatcaatagcatcagtgtaggaataagctgcactaccaagctccattggtggaagatctgcatctgcaaatcaagatcttgagaaagatgcattttcataggaaactgcatatatcaactcggggttactatgcagttgatagataaccctgtgtccgcgaatcctctaataggtcattttttgcgcaagagccagcttttggttaaatcgcaccagatgctagagagagtccaagacatggagaagattattt…	945
MSTRG.24609.4	cgcaaaccgaaccaaaaggaaaaatccgaaagcccttcgatcgcgatcgaaccattgaaaaatcaagaaaaaggggctactagaagctggttgaggagagagaagggtcttcttctcctcctccttccttctccttgatgctgactccctctcccatcttctctttgttccccagccaccagccatgagatccggtgagtgagagctctaaactcaagcgcttgatgagatgaataacttggtggtcatggttcgcgcgacaagggcctggatcgagaggaagctcgatcaataggaatcagcaccgctgcgattccattctccgggcttttatacgccgattctggcgaagataggccttggagtgagctcgaatcgaatcctggtgatggggagagt…	945
MSTRG.29310.1	tgatggaacatgtacactattgaaggtaggaaaatggctttgaggtttaaaataatttatcactatcggtgctaactctaataaaatattaaacaaataattgataatgttataaccaaccttatgaggtgagtttcgagaattttgtggttcatatatagtaaattcatattctaaaaagagatcaaaggtaggaagttattgaatgtctggtgatatacaaatagataaatgatttaaggattgtaatcccgatgatgaaagaacttagtacttatattcagaaagaaagatagactttctactggagagagagataagaaaattttgacttatgtaatttgataacatctagttggaaaatagtaatgagtgggaataagagttgataaaggatca…	945
MSTRG.34661.1	gctcgttatccttcttggtttaaacatggaacccagttgtggtgctgtaggaacctgcctgcgtcattattaattttaaatttcgaaaatgaaaatatacttttagtagttagcaggtgcttgtgaaatttggcagtctttctagaatttcagctttatttctaattttatttggctgcctgttaagtgtactcaatctttcctgtacttcaaagcattatattactcgggtagtaattctttaaaagaaattttaatattcctttttttttttttttttttttaatttaccccagcctgtgaaaagccctgtgacaatctgtggcgatattcatgggcagtttcatgatcttgcagaactttttcgtattggagggaaggtatcagttctgactatca…	947
MSTRG.22675.25	ccctttttcaagcagaagattgaacatcacaaaacagctcaaaattaaaagcacacgagtcaaacacccaaagttcgccagacagccactcacacactcaagaaaaaaagcaaatatattggtataagggctgttgcaagcatgagaaacaagaataaaaattatgcaaagcttagttcacatagcaacaacattcgccgaacgtaaaaataaagccgacattgatataagcatataaaaggaggctcagattcgcctttttaaagcagaagattgaacatcacaaaccagctaaaagacagaagctcgcgagtcacccaatcaaagcaaacaaaaaccgaccttgatttatgtatataaaaggaggcttggattcccctttttcatgcagaagattga…	951
MSTRG.4266.12	gtcataatgaataaagcttatttttataagagatttaaccttctgcaaagtaataattatttgtaataagattaaatgttccctttgattagcaacattatccttctgcaaattaaacaggtacccaatggaaataggtcaaggaaaaaatgttacatacttccaatcatacttaattaactgacaaattcaaaatgcttggagaattaattatttgtagttctttcacctgaaacccaaacatcgcctgaagccaatctaaaatatcttcgtctcttttcttcttgtggccttttgggccatggaagaccccttgtgtagcggagagctacaacagcagcttggatctcgggatattgcataattgcctgatttgcactatcaggatcaagtggaagg…	952
MSTRG.17561.13	aaaaaaaaaaaaaaaaaaaaaaactacattcattcattatcatttccaaattcgagcccttcatcatcttcatcttcatcttctaatgtattcttgctcttctttctctacattgactttccacttgttttgttgggtacgagaatcatttggcatgtgaatcaactcgaattgtaagattccaatcattcacccataaaattataatcatttagcatgaaaattgaattgaatcttaccattcgaatagtgaatcaaatgattcgatttaaaaatttgataaaacagaatatgatctaaaaaaatcagtgtaaagcaagcgtaccttcatcagttgcattctgaaattggctcaccaattcctgtagcgaggataggaaaaatggtgatactgaacta…	953
MSTRG.21053.1	tatggagttgagacataagtatagaagactgtaaacgataaataaatgatgatgtaaatgtacaggtagagttccgcaattgtattctagtgggttgtagatgaactgtactagtgatacataattgaaataaattattaggcatgtatccacagttatgaatagtaaatgagatttgcataatataggcttactacgggcttcgggggccttaagcccacccaggtcctagtgccggtccgatccatggaaatgggtcgtgacacacataatgccataggatgcctttctagtggaataaaaaatttttacaaaatcatatcaaataaggtatcaacctgttcaacaaacggattcacaacaagagcagcccttctcttgaccacaaaattgataaaa…	955
MSTRG.2153.1	gcattttcttcgctaaaatcacagtcgcaaaccagcaagtaggaattgtagtgtaaaccaaaagggaaggttttcgcgctgttctggtatttgactattcgggtcaggaacccgtatagaaaacaaaagaatttctatgaacctgcaattaacaggtcagtacgagtccaatacccgaaaacacataaaacgtcacgtaatatcagtgggcctgtgtgccagttatggaataggaaaagtgtcagttctgaaatcgtcagaagcatatgctaatttattgtcgttttggtcttcgacgatgacgatgaccccttccctccgattttctttctccatctcttcccactgttagttctttcactcctctgctagtttctgccaccgtgggggtgctcccaa…	956
MSTRG.23277.4	tttcagcgccgacttcaccctccccgtctccacccctcgtttttccgaccaccagagcgccgcgtatcctcgccgtcgcctccttgccgcagcggttgcggccttctttctctcctctcttttgtttctagcaaacgcagaaggcgcaggagagccgcgacttccttcgatagggaaatcgcgtcgagcctcctgctcctcggctttccggtgacgttggcttctctctcgtcgacgaagaagctccggtctctctttctctctatctccttctcttccggcgagcgcagcaaaggtgagctgcgattcctctttgattttccggcgtattctacagtcgggaagtagaaattcccttcgagtcggctaaagctctgcaatcttctccgcatagctata…	962
MSTRG.14623.1	atatactaaagataaatgtatattttgttggtgggtcaatacaattgaattgaaaaatgcgctaaccatcctattctggtttttgaattttcagtctttgtattgtcttcggcagctgagatatcagacttaccgtgggctcttagataagcttcaggcataaatttggtaatttagttagttctaggtctaatagagtaaggacaattaagtaattctccaccataaaaaatcgtgggtatttcgtaataactctagaaagcgaggcgaaatttgagaggaaaaaccaaaactggtgcgctttggttggttgtatcgccgggtcctctattttcctttcacttcttcccccctataaaaacggtcttttgaagaaagaagagaagcagtaccactacc…	967
MSTRG.29537.1	tgcttataaacagattgatggtactccaattcaatcattcccagcagatcttcgtcttcttgaacaattgaaggcaagtatatcgaatagacatagacaagttgatttgatgtggctaggttataagtcatcaagaaatgataacttaagttaatatccatttgatttcacgaccgccgccaccaactacgtttgtaagctgtaatagagtgaaatataatgttatcaaatgcactatcactagaaatgttaccaattacattatattccattacaagtagcctaaattcttaaagttaaacatcataaaaattcaatctgcaattctgcattgattattgttcctgcagttgaacgtctattcttctcgaattctccatcaagctctgctacatgctt…	968
MSTRG.26531.2	aataatttttaatacaatccgaaagttatattacttttgacaaaattatgcgaggacatagaaattattagctcaagttagtacttagatagagtaagttttttataaatattataaattaataaaataaattttttttgctgataaaaaaaattccctcaattcaatacaaaacttaactactacccagtatgataaaattaacaattaaaataacacaaccaataaatagtaattaaactatatagacttttatgtaattttaaaatcacttcatatgaatccaatcatattaattcatccaacgcataaaagatatatatactgttagttcatccgagacataaaaagtttagtagttcatcgagccacatttaggtatctcgttattcaaattca…	969
MSTRG.16798.1	acaggatagagcaaaaatgtaaacttcatacaccagcttagtaattaatgcagttaggcaatgtttgatgcagttaatgctttcagtgtgtatacatgaaaagtacgtgaaaagtaaaagtaaaaaaaataaaaaaataaaaataaaaaaaggagaaaagaagattatctagttaagagaacaatgtgtaaaatacaattactctctctcatttctgcttgcaaccaattttctatgttacacaaataattttcaagaaaaaacagatcacattatctcaatgtgagtattcacagtaacacgctaaatacaatttgaccgatcactgtaaattttttacttttgtcaatctcagtaataatacacttctaatgttttatgtattagcaatgaaagcaa…	970
MSTRG.14347.7	aaaaagcaaaaaactcaagatatatataacgcggggaaattgaaaaaggagaggatactactactacaaggcaaagatgaatcttcttgttaacagataaattaatggactctgctatgacaagttaaatcagagaaagtaacccaattgcggtcaagctaattcaaaatagctcctacctagaaggaagcaataatacaaggcaaaagaattttgagttgtatccagttcatacgagttaggttctccattctcaccgcaacttgctgttaaattttttgccaaaatcttcaccttgaggcagtcctttttcaagaaattttcaatgcaactttacattttttatcatttcgtagttgtttgcatttgtcattacatctacaacagctccaaaatctt…	971
MSTRG.32866.7	tggaaacagaagatgagatgaagcgtgtggctataaataacaagcatggggcgactgatttccatacttacctggacggggtcaatgggtgatcaagaaggcccatggcctaggtcagtgtccttcattgcactttgaaggggtgctgtcctaaggcctccccaagtgggagagcctacgtcataatttgtggtagtgggggcctgcgttcgcgcggcccctttcaattctagtttcaatggttcggataggtagccttccagaaagtgtgtgctttgtcgtcgggtttttaagtcaagaggttgggctctgttttgggccaaatcacatgggtaataaatacatggattgtttgtttattatattagatttaattattcatatggtgggtcgtatttt…	972
MSTRG.5761.2	aaaaaaaccccatctcactgcttccttcaatccaaacccgctcattacaatctatcaacttcgttgctctctctatcagtccaaattttcaatcaaaccctctcacacctcccttcaatccaaacccgctcattgcaatctattaacttcgttgctctctctatgaatcccaatcagtgttcgcgacgagcaattgactgatttcgttgtcttattgaacttcagtttgctgttatttcttttggaggtgttatttagcagaggttggagaaccatcctcaaaaggtaaagagaaagccaatgagtaatgctttccaagcttgtttataaggttaggagcggaggatgtttttcaagactagaggagaagcatcagagtagatataacattttgggtat…	973
MSTRG.3351.1	gaaattcctcaaattaccacacaaaaatttattatcccatctttttcttggaaaatcaggtcacagatagaaggaaaatagagaaaaggagggatgaggggagggtgtaatcgactaacccttgactagtctcgtcaacttgtggccggtcttgccgaataagtacagagtagcggtgaagcagaaaagtgagactgcgactcgctctctgctgtgctcgctggaagagaaagagagagattagagatggcatgagcaacggaggaacgatgacaagaagctctggtttgtgcgacctgagcttagattatcggaaatgcaaaaagaaaggagaaagaggattgtttcgatcgataagcccctctgtctctctcgcgccatttgaataagaacgaaagc…	977
MSTRG.14349.9	gcgattttcttcatggaaacttacggttctaactttgaactcccctctgctagtagttagctcatctaacatttctgcgtaacacacttggactttcccttcctaatttcctaaaccagttgcttcattttcctgataattaaaaagaaaatgcacaaaattagtactaatccaaaaaaatgtatgtatagactaaagattgaataaacagatggacatactgtcaaagaaaggctgaaagatagtcgtggagctctggtaatttcctcatattcagctacatctagttctcttaaatgatgaggactaaacagtttgtagaggctgagtgcatgggtatacaccgggcccaactcgaaccgacaatgcttccctcctaacttgtgattttcctctcaa…	979
MSTRG.21070.1	agtattgtcgaggacgaagattcgatctctcttcttcactctctccttcccgttccggctggcgcagtgaaccaagaaactgcgatcacagcgcgtagtaggaagtagcattttttttaaaattccagctatagctatgctccttcactgttaaaaaggaaattctcaaattttagttttgatctattaaatagataaatgtccgaaggcttatctgtatacatctgttagtgaactccgcagttgtaggatttacatatatttagtcgtgtattaacatagacaaaataattctgtaagctcatgttagaaatgtgatgtattgtaaattgggctcgaactatggaatgctgtagaagataaatttgggccgagaaataataaaatattgaggttatt…	983
MSTRG.6129.1	ccctcatttaaagcaacaacctaaatcttctccctttctctttctagaaactctagatcgtctccgtttctctttcaaccatcaacacctcctcttcctcctccacgatggtgttgtattagatcctcaatatgttaccttcagaaaatttgtggctccgtcgctggccaaaccttaaacgaaaacttcgggaggaggaagaagactgatcatacagttgagagacaaatgcttcacgtgaatcagctcatggcatttcaaccaatggaccaccatcaatagattcaaattgttttatggtgctatcatcctttggttggtcaaccttgtgaagcagctcaagcatatgttcactgccagattctgttggatcatgaaatggaagcagcattagaaaaa…	984
MSTRG.28118.1	tgtgaagcatttcattaatggtggaccaaaggcaaaggattccggttcctcatgagtaaggggtggcgtggtattccacggagagaggttctaatcgtggcgcatgttagagcgatgggcgtacaataacagataacttggggccgccatggccgctttgctgctttagtcttgcagccaaagcgaggggattgccctacattttcatttcttcaatttctttttttatccattttgctatctaagaattcttccgttttctttttaaatggaaaattttaatttttttatgaagttttgaaaggaatttttttttcaacttctaaatttcaatgaagcttgtagctttatctgcaagttgggtgggttaattttcataatttatttaaataaaaaaaa…	986
MSTRG.3739.2	ccgtgaacggcggcgacggcagcggtccggcgaccggccaacgattctccggccaggcaccaaaaggcgaaatcttccttttctcgtgtaggctgtggattcgtcatccgatttttgatcgatgtttataaagtcccgaaaggtgaagacaaatgctggaagcgtacaataataaagatagtcctttcaaggacaacaaaaaactgtaatagaaaaaaagaaaagccctatggagttgacgcattattgatagaagattgatattaattgaaatatcattgtaaatgtaaatgcagggttccacaattgtattccaaatgaattgtaaatgaataaatagagtaacagatacacactatatagactgtactttggatatatttgtgaaataagttattg…	987
MSTRG.21361.16	gcaggcacacaattatttgttggtgttgaatatgaagaaccaggtcggggaatagtgcagtaagtttctgttactcctgtttcatcacaaactgggttgctcacaaggatgacagcaacttcatcttgtcctggtctttttgtataggcagaaatgaaattttttcgcaaatcaacaagttgtaatccattaccataggttgttccgatatctaaagagccattaagcaggttgttacttaataccacagtctgtaaactgggaaggctgaagaagttagttggaacctgtccctgaagttgtacgccctccatcgttaatgttgtcaaagattggtaagttgaaatccaagaaggaaattctgatgcatcaaaactattattgctgatgtccaagtaa…	990
MSTRG.30788.4	ctaacatattatcaaactcttttttttttttaatttaaattttatctttattgcccatctaaaaatccattatactcgtaagatgagattttctgattttggcagcaaggagagaagtgtagtgcaaattggatgattctagcaactaatttcatgtttaagcagtattcacaggttttttaaagaaattcattatccattttgtagaatattagtatgcagtatatgtgttctctatttgtggtcggaatacactgatagaacttgtgatcaccctgaaagtgcagattcaaactctattttccctcttgcttgttaaaagggattaaactcaattgctcaaaagaacagaatctggaaccttgcagaaatgcacatttttgtgtatatatgaatgtg…	991
MSTRG.35453.2	cttgatgtccttctattattccataatcaaattattaataaatgcaaaaacagaaacaatgctctccattttgagtgtgaattagaaaatcaattgacaatgtacaatagattcttctgaatacagaacatagcagaacagaattgaatggtgtttattccctttgttacgcccttaccactaaaactcatcgttttgttttgctcctgcttctgctcatcttttctagtaggggaatgcaaattccttgagacatttctgatctgtgtgttgtggaaacttcagagttgactgaccttacagatttcccttcccattcatctaagtgaattcttctagggaagtaaaagtctccattgcctggtcggattccgattagccggcccaatgacacactat…	991
MSTRG.34368.3	cacgaatacaataaatagaataataaatgaactcatgataagaatgaaaggttcgtattacatttctagaagtttcagttagtacataaaattcaatgaagtccttgtcatttgtcaatctgaatgtataatgtaactaaacaattgcacgatatatcaacatttcaaatccttcccaattacataaccaggcaatcagcatccttgttcattaaaacatataattgtgccacagaaatccccaatccatatgaagcggaatttaactctggcagctcagaacagagaaactgaacaggcatcgtgacttcatctaagaggcaaacaactcatatggtttgattcactgcactattttaatcttttaaattactaacttcgcaaatgcacaagctacaa…	992
MSTRG.16235.11	aaaaacatttaggaacatccataagatcttatgcgaacaaaatggtacggaaccattatttttttgataccatcttctcgctcaaatgccgtcaccgcgacaatgaccgtggacgggagtgagatagaggtagaaaccgctcctctcgcagtggcagtgagtgttcgttctttttgcactggtcacctctcttaacgacttggtctctgtaatctcaacgcctgctccgcccactcttgccacgtcggtgccattaaagagttggttcttccgatctgcagtgatctaaaagattacagattgttttgaagtgttattcaaattaaagaaaaaagttattcaatcatctatgctttgggtgccttgatgatatacaaaagaaggtgaagattagagcct…	993
MSTRG.16235.2	aaaaacatttaggaacatccataagatcttatgcgaacaaaatggtacggaaccattatttttttgataccatcttctcgctcaaatgccgtcaccgcgacaatgaccgtggacgggagtgagatagaggtagaaaccgctcctctcgcagtggcagtgagtgttcgttctttttgcactggtcacctctcttaacgacttggtctctgtaatctcaacgcctgctccgcccactcttgccacgtcggtgccattaaagagttggttcttccgatctgcagtgatctaaaagattacagattgttttgaagtgttattcaaattaaagaaaaaagttattcaatcgtgaagattagagcctgaagagattttcaacgatgatgaagaagcaataacgat…	994
MSTRG.2397.1	gccaagcctacgtcagtctagccgtttgatattagacggaacgctgacatggcacgttcgaaacgtaaaaaggtgctttatcagccctcagagctcttcctaactaaatccaatttctctctccttcccaaataagacccatctctctctctctctctctctctcgctgaagctctcatcggcggccaaagaagcatccacaaccctctttcatggctttcttagccatttcaagctcagaaatgcaccgaggtcgttcgactttatgtaaacgtgggcaggaagcgattatgagaacctcatgggctgagattaattctggcaacattttttggaatgtgtgaattatgggatactgagttattaccgatttgttgaatggatagatcccgttgtgca…	995
MSTRG.25362.2	ggaggcattggctgcactttgggaaaaattatataaggaaagctgtgattctatgtaggatgacaaaccaaaggaaaaacttacagagaaaggttttatgttaccacttatggatcaactaattaaattaaagtttcttataattactttttgaagtgggtcttacaattgtttagagtatttccaacgctaatactaacgtgggttgatcttgttcaattgccacgttagaaaactaaatgtttttttttttgtttaaaataccttgcaatcttctatttagcatgtgaggttgagatgtaaaaaaaaaaaaagaaaaaaaaaaaagacattgtttatatcactttctatttctagatagatgtcacgacccatttccgtgggccggaccggtactag…	996
[truncated: 814 more rows]
