# Supplementary material for: Identification and characterization of long non-coding RNA (lncRNA) in the developing seeds of Jatropha curcas
Source: Sci Rep. 2020 Jun 25;10:10395. doi: 10.1038/s41598-020-67410-x (PMC7316758; doi:10.1038/s41598-020-67410-x)
Supplement: Supplementary file 3 — Supplementary Table S2. [file 41598_2020_67410_MOESM3_ESM.xlsx]

## Sheet: Table S2
lncRNA ID	Read counts									Gene Length	FPKM									average			SD			log2(fold change)			padj			UP or Down Regulation			General Trend
	L1	L2	L3	M1	M2	M3	S1	S2	S3		L1	L2	L3	M1	M2	M3	S1	S2	S3	L	M	S	L	M	S	LS	MS	LM	LS	MS	LM	LS	MS	LM
MSTRG.15422.1	115	39	62	64	62	47	29	19	10	253	6.44895	1.87149	2.5907	3.07717	3.09536	2.62941	1.24737	0.963729	0.465398	3.63705	2.93398	0.892167	2.46159	0.263924	0.395869	2.02738	1.71748	0.309907	5.44e-05	0.0908722	0.202029	UP			UP
MSTRG.18775.1	68	65	32	10	0	15	8	0	3	1327	0.727026	0.594684	0.254932	0.0916688	1e-05	0.159993	0.0656052	1e-05	0.0266192	0.525547	0.0838907	0.0307448	0.243522	0.0802747	0.0329916	4.09541	1.44817	2.64724	0.00466796	0.788194	0.0680306	UP			UP
MSTRG.22689.1	37	33	22	21	35	83	16	12	8	1796	0.292286	0.223075	0.129498	0.142235	0.246151	0.654113	0.0969466	0.0857426	0.052448	0.214953	0.3475	0.0783791	0.0816973	0.270571	0.0231452	1.45548	2.14847	-0.692992	0.00889354	0.0561068	0.984256	UP			UP
MSTRG.2523.14	29	61	58	10	55	28	23	14	23	624	0.659364	1.18683	0.982628	0.194943	1.11332	0.635118	0.401109	0.287916	0.433999	0.942941	0.647793	0.374341	0.265964	0.459318	0.076632	1.33281	0.791179	0.541635	0.00693748	0.722884	0.144253	UP			UP
MSTRG.2523.4	49	67	45	35	31	67	25	34	21	1408	0.493748	0.577718	0.337875	0.302383	0.278099	0.673524	0.193222	0.309883	0.175615	0.46978	0.418002	0.22624	0.121705	0.221621	0.07297	1.05413	0.885656	0.168475	0.00518708	0.584054	0.228741	UP			UP
MSTRG.27637.20	40	19	135	20	6	10	41	31	36	1964	0.288955	0.117451	0.726671	0.123874	0.0385878	0.0720675	0.227175	0.202555	0.215827	0.377692	0.0781765	0.215186	0.314155	0.0429701	0.012323	0.811629	-1.46077	2.2724	0.109199	0.368388	0.000548971			UP	UP
MSTRG.28080.1	32	34	12	2	0	2	15	0	2	331	1.37162	1.24708	0.383265	0.0735012	1e-05	0.085523	0.493154	1e-05	0.0711455	1.00066	0.0530114	0.188103	0.53829	0.0462925	0.266565	2.41135	-1.82715	4.2385	0.105687	0.780601	0.00995589			UP	UP
MSTRG.33913.1	10	42	14	9	6	14	9	2	6	757	0.18742	0.673592	0.195514	0.144624	0.100114	0.261766	0.12938	0.0339044	0.0933255	0.352175	0.168835	0.0855365	0.278385	0.0835012	0.0482118	2.04168	0.980999	1.06068	0.00172021	0.704149	0.071182	UP			UP
MSTRG.36799.1	16	26	11	21	15	11	7	10	9	206	1.10196	1.53232	0.564509	1.24007	0.919739	0.755799	0.369786	0.622952	0.514423	1.06626	0.971868	0.502387	0.484892	0.246306	0.127012	1.08569	0.951962	0.13373	0.00235483	0.439633	0.222614	UP			UP
MSTRG.4164.2	50	105	28	7	0	0	13	10	0	1005	0.705856	1.26843	0.294535	0.0847275	1e-05	1e-05	0.140766	0.12769	1e-05	0.756274	0.0282492	0.0894884	0.488902	0.0489117	0.0777659	3.07914	-1.66349	4.74263	0.0670483	0.815752	0.007434			UP	UP
MSTRG.5048.2	108	449	887	127	124	81	114	379	100	1443	1.06187	3.77767	6.49835	1.07061	1.08542	0.794511	0.859721	3.3705	0.815979	3.77929	0.983511	1.68207	2.71824	0.163846	1.46239	1.16788	-0.774222	1.9421	0.0673949	0.780601	0.0052458			UP	UP
MSTRG.5662.1	60	79	51	14	32	18	82	39	62	1703	0.49986	0.563192	0.316593	0.100001	0.237343	0.149603	0.523984	0.293881	0.428669	0.459882	0.162316	0.415512	0.128068	0.0695477	0.115615	0.146374	-1.35609	1.50246	0.164481	0.0848888	4.55773e-05			UP	UP
MSTRG.6129.1	48	49	37	26	48	25	18	12	25	984	0.692083	0.604567	0.397514	0.321418	0.61615	0.359605	0.199066	0.156498	0.299151	0.564721	0.432391	0.218238	0.151273	0.160281	0.0732336	1.37164	0.986435	0.385201	0.000197439	0.391485	0.079299	UP			UP
MSTRG.8179.2	777	626	9	422	253	118	66	8	28	3246	3.39613	2.34137	0.0293116	1.58145	0.984493	0.514535	0.221266	0.0316274	0.101567	1.92227	1.02683	0.118154	1.72209	0.534718	0.0959011	4.02408	3.11946	0.904618	0.000663374	0.144987	0.343269	UP			UP
MSTRG.8179.5	463	351	373	143	85	63	48	199	384	3069	2.14041	1.38853	1.28487	0.566802	0.349835	0.290553	0.170202	0.832105	1.47326	1.6046	0.402397	0.825189	0.466908	0.145432	0.651557	0.959416	-1.03611	1.99552	0.0982688	0.674884	0.00310693			UP	UP
MSTRG.13154.1	47	47	4	11	7	11	14	3	5	941	0.708631	0.60639	0.0449382	0.142199	0.0939613	0.165457	0.161904	0.0409122	0.0625642	0.45332	0.133872	0.0884601	0.357344	0.0364677	0.064519	2.35743	0.597757	1.75967	0.00531027	0.908409	0.0338768	UP			UP
MSTRG.16249.1	103	157	76	41	4	17	65	31	38	1247	1.17188	1.52854	0.644307	0.399954	0.0405167	0.192958	0.567239	0.319019	0.358808	1.11491	0.211143	0.415022	0.444861	0.180407	0.133316	1.42567	-0.974968	2.40063	0.0226891	0.722884	0.000550673			UP	UP
MSTRG.1982.1	35	59	27	9	31	9	20	10	18	1371	0.362195	0.522466	0.208196	0.0798542	0.285604	0.0929151	0.158749	0.0936018	0.15459	0.364286	0.152791	0.135647	0.157146	0.115205	0.0364714	1.42521	0.171706	1.25351	0.00647444	0.996445	0.01424	UP			UP
MSTRG.20299.1	39	173	110	20	28	48	52	5	36	829	0.667455	2.53358	1.40276	0.293473	0.426623	0.819536	0.682603	0.0773993	0.51132	1.5346	0.51321	0.423774	0.940024	0.273511	0.311955	1.8565	0.276255	1.58024	0.00983511	0.975414	0.0283229	UP			UP
MSTRG.22160.2	68	62	87	16	44	35	28	6	28	746	1.29325	1.00901	1.23289	0.2609	0.744997	0.664065	0.408449	0.103213	0.441941	1.17839	0.556654	0.317868	0.149753	0.259307	0.186649	1.89031	0.808353	1.08196	0.000486767	0.722884	0.0251874	UP			UP
MSTRG.24803.1	34	37	137	37	40	33	29	37	29	1166	0.413706	0.385254	1.24213	0.386007	0.433313	0.400587	0.270657	0.407216	0.29285	0.680364	0.406636	0.323574	0.486713	0.0242261	0.0732811	1.07221	0.329641	0.742569	0.00550824	0.910964	0.0300203	UP			UP
MSTRG.29446.3	72	105	149	324	289	190	166	98	88	2129	0.479809	0.598766	0.739871	1.85124	1.7146	1.26316	0.848499	0.590707	0.48669	0.606149	1.60967	0.641965	0.130188	0.30776	0.186272	-0.0828229	1.32619	-1.40902	0.106107	0.000394222	0.0378389		UP		UP
MSTRG.29607.1	25	24	16	5	4	4	2	3	0	448	0.791724	0.650395	0.377561	0.135764	0.112778	0.126376	0.0485815	0.085934	1e-05	0.60656	0.124972	0.0448418	0.210532	0.0115573	0.0430839	3.75773	1.47869	2.27904	0.000178892	0.682523	0.018614	UP			UP
MSTRG.36024.1	31	59	262	41	18	28	19	3	32	1781	0.24695	0.40219	1.55519	0.280035	0.127658	0.222523	0.116094	0.0216162	0.211559	0.734776	0.210072	0.116423	0.714725	0.0769476	0.0949718	2.65793	0.85151	1.80642	0.00228786	0.831482	0.0325642	UP			UP
MSTRG.3971.4	106	104	110	101	40	67	43	21	40	1202	1.25116	1.05044	0.967462	1.02214	0.420336	0.788954	0.389299	0.2242	0.391833	1.08969	0.743809	0.335111	0.145865	0.30343	0.0960594	1.70121	1.15029	0.550912	2.04e-06	0.154637	0.0244471	UP			UP
MSTRG.4164.5	50	159	130	135	110	130	39	27	66	3534	0.200731	0.546228	0.388886	0.464686	0.393158	0.520664	0.120093	0.0980435	0.219899	0.378615	0.459503	0.146012	0.172977	0.0639112	0.0649308	1.37465	1.65399	-0.279341	0.000526139	0.0405085	0.651568	UP			UP
MSTRG.4958.1	4321	8111	18312	6095	7501	6556	4085	3473	2536	693	88.4633	142.097	279.35	106.987	136.718	133.902	64.1472	64.3122	43.0885	169.97	125.869	57.1826	98.4484	16.4126	12.2062	1.57163	1.13828	0.433354	3.1e-06	0.119899	0.0427646	UP			UP
MSTRG.5048.4	197	489	1244	316	349	133	367	119	256	874	3.19791	6.79268	15.0472	4.39813	5.04376	2.15388	4.56955	1.74726	3.44885	8.34592	3.86526	3.25522	6.07541	1.51685	1.42108	1.35832	0.24781	1.11051	0.0075696	0.962747	0.0249664	UP			UP
MSTRG.6175.1	408624	153435	129259	5845	51025	44743	58059	65409	79143	635	9129.82	2933.56	2151.95	111.97	1014.96	997.315	994.981	1321.86	1467.52	4738.44	708.083	1261.45	3823.07	516.324	241.991	1.90933	-0.833098	2.74242	0.0121253	0.790534	0.000659936			UP	UP
MSTRG.7067.1	95	111	137	97	37	54	16	51	38	844	1.59696	1.5967	1.71603	1.39805	0.553732	0.905592	0.206299	0.775442	0.530135	1.63656	0.952457	0.503959	0.0688177	0.424104	0.285473	1.69929	0.918349	0.780942	0.000592259	0.670991	0.0493488	UP			UP
MSTRG.7810.1	12	7	152	0	0	3	3	0	6	1297	0.131266	0.0655242	1.23894	1e-05	1e-05	0.0327388	0.025171	1e-05	0.0544699	0.478576	0.0109196	0.0265503	0.659312	0.018896	0.0272561	4.17195	-1.28181	5.45376	0.0143361	0.893497	0.00197902			UP	UP
MSTRG.36346.1	17	10	8	0	0	0	0	0	3	359	0.671841	0.338181	0.235581	1e-05	1e-05	1e-05	1e-05	1e-05	0.0983948	0.415201	1e-05	0.0328049	0.2281	0	0.0568025	3.66183	-11.6797	15.3415	0.0155752	0.0571106	2.03698e-07			UP	UP
MSTRG.6894.4	20	9	37	0	0	8	0	0	0	782	0.362857	0.139727	0.500196	1e-05	1e-05	0.144799	1e-05	1e-05	1e-05	0.33426	0.0482729	1e-05	0.181928	0.0835937	0	15.0287	12.237	2.79169	1.49e-06	0.0416862	0.0810903	UP			UP
MSTRG.10126.2	80	236	35	37	19	25	29	28	9	2901	0.39125	0.987661	0.127546	0.155148	0.0827269	0.121976	0.108785	0.12386	0.0365292	0.502152	0.11995	0.0897248	0.440652	0.0362531	0.0466814	2.48455	0.418857	2.06569	0.000544439	0.92695	0.00374263	UP		UP	UP
MSTRG.11017.1	196	208	216	140	104	130	100	105	104	2487	1.11813	1.01539	0.918171	0.68477	0.5282	0.739859	0.437566	0.541795	0.492383	1.01723	0.650943	0.490581	0.0999922	0.109809	0.0521381	1.05208	0.408039	0.644042	5.28e-08	0.703406	3.99943e-05	UP			UP
MSTRG.11199.1	35	46	52	29	56	47	25	15	19	1319	0.376474	0.423406	0.416777	0.267452	0.53627	0.504352	0.20626	0.145938	0.169611	0.405552	0.436025	0.173936	0.0253997	0.146858	0.0303926	1.22133	1.32585	-0.104522	1.27e-06	0.007656	0.228071	UP	UP		UP
MSTRG.11815.1	113	327	230	111	105	80	93	63	75	1200	1.33601	3.30834	2.02625	1.12521	1.10522	0.943604	0.843375	0.673722	0.735911	2.22353	1.05801	0.751003	1.00086	0.099583	0.0858274	1.56596	0.494466	1.0715	2.78e-09	0.676565	6.10765e-06	UP		UP	UP
MSTRG.12116.1	33	36	22	7	6	6	3	7	8	457	1.02449	0.956379	0.508923	0.186326	0.165835	0.18583	0.0714372	0.196564	0.206119	0.829932	0.17933	0.15804	0.280081	0.0116902	0.0751524	2.3927	0.182329	2.21037	1.07e-06	0.996445	4.05393e-06	UP		UP	UP
MSTRG.12239.3	129	52	88	29	22	31	41	27	50	303	6.04031	2.08355	3.07033	1.16425	0.917108	1.44811	1.47252	1.14352	1.943	3.7314	1.17649	1.51968	2.05955	0.26571	0.401822	1.29595	-0.369277	1.66523	0.00121432	0.893497	9.14269e-05	UP		UP	UP
MSTRG.12317.1	370	359	348	303	198	181	200	155	134	1481	3.54453	2.94295	2.4841	2.48874	1.68869	1.72983	1.46958	1.34307	1.06536	2.99053	1.96909	1.29267	0.531811	0.450503	0.206772	1.21005	0.607176	0.602871	4.71e-08	0.423995	0.000353021	UP			UP
MSTRG.13129.1	30	27	25	9	10	9	9	6	11	307	1.38642	1.06775	0.860889	0.356613	0.411436	0.41494	0.319024	0.250804	0.42189	1.10502	0.39433	0.330573	0.26474	0.0327107	0.0861258	1.74103	0.254434	1.4866	4e-09	0.910964	1.47543e-07	UP		UP	UP
MSTRG.14408.1	5	27	11	1	0	0	1	0	0	289	0.245462	1.13425	0.402384	0.0420915	1e-05	1e-05	0.0376549	1e-05	1e-05	0.594033	0.0140372	0.0125583	0.474378	0.0242958	0.0217343	5.56383	0.160612	5.40322	0.000882663	0.996445	0.0017149	UP		UP	UP
MSTRG.14748.1	14619	13922	6292	5812	1743	3715	3808	3168	3556	1750	118.52	96.5845	38.0099	40.3999	12.5806	30.0471	23.6798	23.2311	23.9259	84.3714	27.6758	23.6123	41.6214	14.0604	0.35233	1.83722	0.229091	1.60813	0.00018998	0.975414	0.000882851	UP		UP	UP
MSTRG.16365.2	199	400	97	65	86	75	77	25	113	2194	1.28685	2.21344	0.467391	0.360387	0.495111	0.483844	0.381921	0.146226	0.606439	1.32256	0.446447	0.378195	0.87357	0.074743	0.230129	1.80613	0.239359	1.56677	0.00273113	0.984155	0.00808843	UP		UP	UP
MSTRG.17533.1	148	222	12	0	4	10	0	5	7	3121	0.672791	0.863581	0.0406474	1e-05	0.0161885	0.045351	1e-05	0.0205588	0.0264088	0.525673	0.0205165	0.0156592	0.430741	0.0229783	0.0138647	5.06908	0.389774	4.67931	0.000592259	0.996445	0.00146177	UP		UP	UP
MSTRG.17597.1	25	29	10	8	5	10	7	10	5	615	0.576736	0.572488	0.171898	0.158237	0.102692	0.230147	0.123863	0.208664	0.0957282	0.440374	0.163692	0.142752	0.232517	0.0639027	0.0587893	1.62522	0.197476	1.42775	0.00228786	0.996445	0.0062534	UP		UP	UP
MSTRG.17795.2	25	58	10	5	4	3	4	2	8	1076	0.32964	0.654424	0.0982502	0.0565263	0.0469557	0.039463	0.0404545	0.0238528	0.0875433	0.360771	0.0476483	0.0506169	0.279391	0.00855269	0.033039	2.8334	-0.0871928	2.92059	0.000125506	0.996445	8.13108e-05	UP		UP	UP
MSTRG.18121.1	32	32	21	2	3	3	0	1	0	621	0.731089	0.625608	0.357498	0.039177	0.0610197	0.0683771	1e-05	0.0206647	1e-05	0.571398	0.0561913	0.00689492	0.192605	0.0151871	0.011925	6.37282	3.02674	3.34608	5.12e-09	0.135126	0.000826694	UP		UP	UP
MSTRG.18228.1	1294	1345	285	18	18	12	0	9	6	3778	4.85942	4.32219	0.797496	0.0579566	0.0601799	0.0449573	1e-05	0.0305705	0.0186997	3.32637	0.0543646	0.0164267	2.20648	0.00822244	0.0154065	7.66176	1.72662	5.93514	7.02e-14	0.636826	1.85655e-09	UP		UP	UP
MSTRG.18774.1	170	192	118	43	72	27	63	6	22	3544	0.680561	0.657735	0.351993	0.147594	0.256613	0.107833	0.193449	0.021726	0.0730927	0.56343	0.17068	0.0960891	0.183465	0.0770302	0.0881408	2.55179	0.828848	1.72294	0.000150488	0.775234	0.00811057	UP		UP	UP
MSTRG.19571.1	50	27	30	6	11	2	5	3	6	828	0.856745	0.395892	0.383033	0.0881482	0.167804	0.0341886	0.0657141	0.0464957	0.085323	0.545224	0.0967137	0.0658443	0.269862	0.0672184	0.019414	3.04972	0.554662	2.49506	1.71e-06	0.893497	5.67856e-05	UP		UP	UP
MSTRG.19895.1	21	9	8	1	0	0	1	0	0	553	0.538773	0.197588	0.152936	0.0219972	1e-05	1e-05	0.0196786	1e-05	1e-05	0.296433	0.00733907	0.0065662	0.211057	0.0126943	0.0113557	5.4965	0.160539	5.33596	0.000269337	0.99664	0.000550673	UP		UP	UP
MSTRG.19934.1	773	696	282	197	207	144	217	177	238	1555	7.05279	5.43404	1.91719	1.54109	1.68144	1.31073	1.51862	1.46071	1.80215	4.80134	1.51109	1.59383	2.62561	0.187166	0.182724	1.59094	-0.0769098	1.66785	0.000158224	0.996445	9.08969e-05	UP		UP	UP
MSTRG.21068.2	58	75	69	132	104	88	57	52	61	1549	0.531237	0.587832	0.470916	1.03661	0.848052	0.804104	0.400445	0.430798	0.463686	0.529995	0.896255	0.431643	0.0584682	0.12352	0.0316289	0.296142	1.05407	-0.75793	0.000834544	0.00240774	0.886452		UP		UP
MSTRG.22160.4	38	86	83	28	26	27	14	13	19	651	0.828161	1.60384	1.34785	0.523202	0.504467	0.587035	0.234027	0.256262	0.343651	1.25995	0.538235	0.27798	0.39524	0.0432878	0.0579493	2.18032	0.953254	1.22706	1.32e-15	0.0908722	1.62176e-07	UP		UP	UP
MSTRG.22658.1	99	81	62	32	18	18	20	19	22	358	3.92341	2.74692	1.83086	1.08733	0.635082	0.711657	0.607947	0.681071	0.723577	2.83373	0.811355	0.670865	1.04898	0.242045	0.0584865	2.07861	0.27431	1.8043	1.26e-08	0.916349	3.23363e-07	UP		UP	UP
MSTRG.22692.1	204	347	27	3	2	2	8	7	0	598	4.83995	7.04485	0.477318	0.0610257	0.0422444	0.047338	0.145582	0.150217	1e-05	4.12071	0.0502027	0.098603	3.34232	0.00971281	0.0854155	5.38512	-0.973866	6.35898	1.78e-05	0.893497	6.77034e-07	UP		UP	UP
MSTRG.22692.2	231	558	34	6	0	0	5	6	22	682	4.80551	9.9333	0.527036	0.107019	1e-05	1e-05	0.079782	0.112899	0.379825	5.08862	0.0356795	0.190835	4.70952	0.0617815	0.164505	4.73687	-2.41916	7.15603	0.00269852	0.636826	8.20582e-06	UP		UP	UP
MSTRG.23596.2	825	960	490	72	102	78	24	25	51	2124	5.51076	5.48732	2.43886	0.412354	0.606577	0.519782	0.122963	0.151045	0.282723	4.47898	0.512905	0.185577	1.76683	0.0972941	0.0852942	4.59308	1.46667	3.12641	7.37e-20	0.121356	4.52914e-11	UP		UP	UP
MSTRG.24332.1	95	126	36	29	24	37	32	23	21	1001	1.34648	1.5282	0.380202	0.352417	0.302843	0.523177	0.347884	0.29486	0.247019	1.08496	0.392812	0.296588	0.617066	0.115588	0.0504549	1.87111	0.405381	1.46573	0.00010035	0.899627	0.00150753	UP		UP	UP
MSTRG.24577.1	61	58	46	21	22	29	21	37	18	1413	0.612491	0.498344	0.344161	0.180788	0.196662	0.290494	0.161732	0.336032	0.149995	0.484999	0.222648	0.21592	0.134662	0.0592898	0.104186	1.16749	0.0442701	1.12322	0.00199908	0.996863	0.00265151	UP		UP	UP
MSTRG.24702.1	91	117	128	62	61	59	68	28	37	515	2.50695	2.75818	2.62753	1.46446	1.49611	1.62153	1.43688	0.697706	0.84594	2.63089	1.52737	0.993509	0.125646	0.0830719	0.391059	1.40494	0.620442	0.784503	1.61e-11	0.276664	5.01009e-06	UP			UP
MSTRG.25107.1	454	464	372	246	203	251	225	187	200	399	16.1434	14.1185	9.85634	7.49989	6.42634	8.90393	6.13661	6.01437	5.90204	13.3727	7.61005	6.01768	3.20919	1.24246	0.11732	1.15202	0.3387	0.813317	1.65e-07	0.788194	2.57094e-05	UP			UP
MSTRG.25202.3	39	24	27	13	5	13	11	17	5	783	0.706667	0.372129	0.364542	0.201964	0.0806583	0.234997	0.15288	0.278618	0.0751888	0.481113	0.17254	0.168895	0.195373	0.0812679	0.102656	1.51024	0.0307989	1.47944	0.00612928	0.996863	0.00764815	UP		UP	UP
MSTRG.25283.1	5165	6161	3910	764	840	723	512	420	320	494	148.339	151.415	83.6749	18.813	21.478	20.7154	11.2788	10.9105	7.62725	127.81	20.3355	9.93884	38.2526	1.37248	2.01034	3.68477	1.03285	2.65193	5.78e-32	0.0745584	4.28505e-19	UP		UP	UP
MSTRG.25532.1	770	1103	371	2	0	0	3	0	0	1038	10.5246	12.901	3.77852	0.0234383	1e-05	1e-05	0.0314516	1e-05	1e-05	9.06802	0.00781942	0.0104905	4.73243	0.0135263	0.0181528	9.75556	-0.423956	10.1795	2.97e-11	0.996445	9.60693e-12	UP		UP	UP
MSTRG.26115.1	3265	796	1372	10	238	5	26	23	23	1246	37.1772	7.75602	11.6408	0.097628	2.41268	0.056798	0.227078	0.236882	0.217348	18.858	0.855702	0.227102	15.9834	1.34854	0.00976704	6.37569	1.91377	4.46193	1.63e-07	0.636826	0.000202643	UP		UP	UP
MSTRG.26510.1	143	219	121	74	105	91	103	42	87	1905	1.06501	1.3957	0.671485	0.47253	0.696201	0.676126	0.588385	0.282928	0.537736	1.04407	0.614952	0.469683	0.362563	0.123749	0.163705	1.15245	0.388787	0.763665	0.000279251	0.855944	0.00629645	UP			UP
MSTRG.26510.2	41	79	47	34	25	36	26	14	32	1092	0.532688	0.878311	0.45501	0.378747	0.289173	0.466617	0.259101	0.164523	0.345042	0.622003	0.378179	0.256222	0.225341	0.0887235	0.0902941	1.27953	0.561673	0.717852	0.000146596	0.732387	0.00988321	UP			UP
MSTRG.27533.1	4004	4128	4477	2240	3444	1908	2027	1390	1301	1356	41.8935	36.9593	34.9038	20.0947	32.0807	19.9159	16.2672	13.1546	11.297	37.9189	24.0304	13.5729	3.59226	6.97233	2.51138	1.48218	0.82413	0.658053	4.32e-11	0.10911	8.8823e-05	UP			UP
MSTRG.27832.1	58	83	10	6	3	0	2	0	0	746	1.10307	1.35077	0.141712	0.0978374	0.0507952	1e-05	0.029175	1e-05	1e-05	0.865184	0.0495476	0.00973165	0.63867	0.0489256	0.0168384	6.47418	2.34806	4.12612	3.53e-05	0.657246	0.00808843	UP		UP	UP
MSTRG.29478.1	70	47	97	10	5	7	14	14	4	1224	0.811388	0.466187	0.837791	0.0993828	0.0515976	0.0809464	0.12447	0.14678	0.038479	0.705122	0.0773089	0.103243	0.207345	0.0240994	0.057186	2.77183	-0.417341	3.18917	1.04e-07	0.894606	2.65289e-09	UP		UP	UP
MSTRG.29979.1	53	43	45	16	18	14	15	10	20	460	1.63467	1.13489	1.03419	0.423111	0.49426	0.430776	0.354856	0.278974	0.511938	1.26792	0.449382	0.381923	0.321583	0.0390535	0.118817	1.73111	0.234662	1.49645	4.49e-08	0.92695	7.72914e-07	UP		UP	UP
MSTRG.30558.1	28	70	16	3	2	6	6	5	5	246	1.61486	3.45467	0.687591	0.148347	0.102692	0.345221	0.265421	0.260829	0.239321	1.91904	0.198753	0.25519	1.40839	0.128883	0.013934	2.91074	-0.360595	3.27133	3.1e-06	0.921606	2.71567e-07	UP		UP	UP
MSTRG.30651.1	1906	2443	815	13	10	12	0	6	4	271	99.7851	109.445	31.7932	0.583535	0.466092	0.626748	1e-05	0.284121	0.173794	80.3412	0.558791	0.152642	42.3204	0.0831372	0.143232	9.03985	1.87216	7.16769	1.94e-13	0.670991	3.54453e-09	UP		UP	UP
MSTRG.30666.8	42	39	44	22	32	19	29	18	13	1183	0.503705	0.400243	0.3932	0.22622	0.341669	0.227326	0.266767	0.195258	0.129391	0.432383	0.265072	0.197139	0.0618674	0.0663376	0.0687074	1.1331	0.427172	0.705926	2.29e-05	0.778314	0.00192601	UP			UP
MSTRG.31054.1	109	100	68	21	33	30	30	31	7	847	1.82581	1.43338	0.848733	0.301598	0.49212	0.501325	0.38544	0.469678	0.0973105	1.36931	0.431681	0.317476	0.491678	0.112749	0.195266	2.10872	0.443317	1.66541	0.000108598	0.894606	0.0016695	UP		UP	UP
MSTRG.31497.1	91	68	46	0	10	8	10	16	2	1978	0.65272	0.417375	0.245854	1e-05	0.0638579	0.057246	0.0550165	0.103804	0.0119055	0.43865	0.0403713	0.0569088	0.204266	0.0351099	0.0459786	2.94635	-0.495322	3.44167	0.00951713	0.945771	0.00328112	UP		UP	UP
MSTRG.32776.2	2314	4149	1386	561	656	379	489	621	1125	493	66.593	102.174	29.7209	13.8423	16.8073	10.8811	10.794	16.1647	26.869	66.1626	13.8436	17.9425	36.2284	2.96308	8.18364	1.88263	-0.374167	2.2568	0.000137001	0.893497	7.81119e-06	UP		UP	UP
MSTRG.33207.2	1399	1236	821	866	415	402	612	457	653	3985	4.98083	3.7656	2.17801	2.64352	1.31541	1.42784	1.67125	1.47167	1.92943	3.64148	1.79559	1.69078	1.40552	0.736477	0.229508	1.10683	0.0867629	1.02007	0.0013412	0.996445	0.00253743	UP		UP	UP
MSTRG.3351.1	147	143	21	14	10	0	9	8	6	977	2.13469	1.77699	0.227232	0.174311	0.129284	1e-05	0.100246	0.105079	0.0723106	1.37964	0.101202	0.0925453	1.01391	0.0904805	0.0176896	3.89799	0.129006	3.76898	0.00156336	0.996863	0.00253743	UP		UP	UP
MSTRG.33770.1	90	126	59	30	33	32	28	34	29	1024	1.24697	1.49388	0.609113	0.35638	0.407056	0.442314	0.297562	0.426089	0.33346	1.11665	0.401917	0.35237	0.45655	0.0431969	0.0663177	1.66401	0.189806	1.47421	1.79e-06	0.973045	1.22949e-05	UP		UP	UP
MSTRG.34905.1	297	369	336	180	97	99	117	73	80	278	15.1574	16.1148	12.7773	7.87626	4.40725	5.04048	4.57994	3.36977	3.38837	14.6832	5.77466	3.77936	1.71853	1.84737	0.693389	1.95795	0.611595	1.34635	7e-15	0.405278	3.94245e-09	UP		UP	UP
MSTRG.35527.2	36	35	410	3	8	4	20	18	24	457	1.11763	0.929813	9.48447	0.0798542	0.221113	0.123887	0.476248	0.50545	0.618358	3.84397	0.141618	0.533352	4.88572	0.0722794	0.0750517	2.84944	-1.91308	4.76252	0.000592259	0.274702	3.20406e-08	UP		UP	UP
MSTRG.36098.1	57	72	78	23	26	51	18	17	10	381	2.12257	2.29431	2.16429	0.734337	0.861964	1.89464	0.514123	0.572593	0.309044	2.19372	1.16365	0.465253	0.0895714	0.636266	0.138404	2.23729	1.32257	0.914728	1.16e-08	0.0908722	0.00374266	UP			UP
MSTRG.36181.1	139	153	61	64	48	30	69	59	41	817	2.41382	2.27359	0.789321	0.952907	0.742096	0.519733	0.919065	0.926727	0.59089	1.82558	0.738245	0.812227	0.90016	0.216613	0.191722	1.1684	-0.137784	1.30618	0.00287396	0.995767	0.00145345	UP		UP	UP
MSTRG.36417.1	2960	1687	2178	1560	1641	1047	1213	872	1079	227	185.003	90.2263	101.433	83.5971	91.3111	65.2833	58.1506	49.2961	55.9681	125.554	80.0638	54.4716	51.7882	13.3688	4.61305	1.20473	0.555646	0.649084	3.47e-05	0.708817	0.00505354	UP			UP
MSTRG.6860.1	96	170	122	54	50	57	51	57	66	3067	0.444088	0.672944	0.420525	0.214177	0.205919	0.263052	0.180957	0.238497	0.253382	0.512519	0.227716	0.224279	0.139431	0.0308793	0.0382486	1.19231	0.0219447	1.17037	8.68e-07	0.996863	9.36158e-07	UP		UP	UP
MSTRG.6916.1	159	302	18	11	5	7	3	4	5	3289	0.685875	1.11477	0.0578568	0.0406838	0.019202	0.0301242	0.00992605	0.0156069	0.0178999	0.619502	0.0300033	0.0144776	0.531575	0.0107414	0.00410514	5.41921	1.0513	4.36791	6.54e-09	0.788194	1.30251e-06	UP		UP	UP
MSTRG.7048.3	51	40	42	5	5	2	5	2	0	490	1.47668	0.991078	0.906147	0.124127	0.128889	0.0577717	0.111043	0.0523788	1e-05	1.12463	0.103596	0.0544774	0.307822	0.0397562	0.0555465	4.36765	0.927235	3.44042	1.98e-05	0.828366	0.000841534	UP		UP	UP
MSTRG.7263.1	326	404	183	116	166	196	111	113	121	2071	2.23331	2.36835	0.93415	0.68135	1.01244	1.33954	0.58326	0.700197	0.68794	1.84527	1.01111	0.657132	0.791936	0.329099	0.0642682	1.48958	0.621686	0.86789	0.000109018	0.732387	0.00811057	UP			UP
MSTRG.7939.1	506	584	633	353	291	295	292	223	201	732	9.80734	9.68602	9.14194	5.86619	5.02137	5.70416	4.34101	3.90945	3.23318	9.5451	5.53058	3.82788	0.35438	0.448362	0.558401	1.31821	0.530884	0.787331	2.64e-23	0.0910333	3.6729e-13	UP			UP
MSTRG.8261.1	61	53	70	14	26	27	39	24	23	311	2.7828	2.06899	2.37949	0.547596	1.05597	1.22881	1.36466	0.990313	0.870788	2.41043	0.944127	1.07525	0.357906	0.354112	0.257658	1.16461	-0.187623	1.35224	3.5e-05	0.938737	5.22993e-06	UP		UP	UP
MSTRG.8315.1	44	68	41	40	25	16	29	14	18	1640	0.380646	0.503395	0.264293	0.296694	0.192547	0.138088	0.19243	0.109548	0.129233	0.382778	0.20911	0.143737	0.119565	0.0805895	0.0433027	1.41307	0.540827	0.872247	4.92e-05	0.758554	0.00414261	UP			UP
MSTRG.9129.1	40	24	64	16	20	7	13	22	7	516	1.09982	0.564684	1.31122	0.377192	0.489577	0.192012	0.274165	0.547135	0.159733	0.991909	0.352927	0.327011	0.38479	0.150259	0.199034	1.60087	0.110031	1.49084	0.00197785	0.996445	0.00367822	UP		UP	UP
MSTRG.9453.1	1876	1991	1470	493	405	357	462	361	408	4172	6.3797	5.7939	3.72493	1.43746	1.22617	1.21117	1.20508	1.11041	1.15149	5.29951	1.2916	1.15566	1.39473	0.126539	0.0474722	2.19714	0.160439	2.0367	3.6e-17	0.938737	1.31324e-15	UP		UP	UP
MSTRG.9677.8	218	181	212	38	90	29	97	65	43	844	3.6646	2.60363	2.65546	0.547689	1.34692	0.486336	1.25069	0.988309	0.599889	2.97456	0.793647	0.946295	0.598148	0.480126	0.327426	1.65232	-0.253792	1.90611	6.22e-05	0.938737	9.2787e-06	UP		UP	UP
MSTRG.13522.1	12	46	3	0	0	0	0	0	0	651	0.261524	0.857868	0.0487176	1e-05	1e-05	1e-05	1e-05	1e-05	1e-05	0.38937	1e-05	1e-05	0.419451	0	0	15.2489	0	15.2489	9.17e-12	0.996863	9.60693e-12	UP		UP	UP
MSTRG.15084.1	17	53	4	0	0	0	0	0	0	817	0.295215	0.787585	0.0517587	1e-05	1e-05	1e-05	1e-05	1e-05	1e-05	0.378186	1e-05	1e-05	0.374864	0	0	15.2068	0	15.2068	4.51e-12	0.996863	4.79823e-12	UP		UP	UP
MSTRG.15342.1	859	1864	4	0	0	0	0	0	0	300	40.6241	75.4342	0.140956	1e-05	1e-05	1e-05	1e-05	1e-05	1e-05	38.7331	1e-05	1e-05	37.6822	0	0	21.8851	0	21.8851	4.45e-23	0.996863	6.50979e-23	UP		UP	UP
MSTRG.16365.4	34	84	22	0	21	0	0	0	0	683	0.706269	1.49315	0.340524	1e-05	0.388364	1e-05	1e-05	1e-05	1e-05	0.846646	0.129461	1e-05	0.588994	0.224216	0	16.3695	13.6602	2.70924	1.91e-07	0.00733996	0.116623	UP	UP		UP
MSTRG.16581.1	26	4	32	0	0	0	0	0	0	453	0.814305	0.107203	0.746788	1e-05	1e-05	1e-05	1e-05	1e-05	1e-05	0.556099	1e-05	1e-05	0.390218	0	0	15.7631	0	15.7631	1.95e-15	0.996863	2.14274e-15	UP		UP	UP
MSTRG.17363.1	935	1254	201	0	2	0	0	0	0	443	29.9447	34.3667	4.79665	1e-05	0.0570252	1e-05	1e-05	1e-05	1e-05	23.036	0.0190151	1e-05	15.9497	0.0329177	0	21.1355	10.8929	10.2425	4.65e-21	0.121356	2.62365e-13	UP		UP	UP
MSTRG.18023.1	127	47	16	0	0	0	0	0	0	458	3.93414	1.24588	0.369318	1e-05	1e-05	1e-05	1e-05	1e-05	1e-05	1.84978	1e-05	1e-05	1.85756	0	0	17.497	0	17.497	7.28e-20	0.996863	8.79266e-20	UP		UP	UP
MSTRG.18223.2	220	250	25	0	0	0	0	0	0	1832	1.70376	1.65675	0.144265	1e-05	1e-05	1e-05	1e-05	1e-05	1e-05	1.16826	1e-05	1e-05	0.887118	0	0	16.834	0	16.834	2.48e-17	0.996863	2.77785e-17	UP		UP	UP
MSTRG.18228.2	92	28	42	0	0	0	0	0	0	1536	0.849784	0.221315	0.28907	1e-05	1e-05	1e-05	1e-05	1e-05	1e-05	0.45339	1e-05	1e-05	0.344955	0	0	15.4685	0	15.4685	3.54e-16	0.996863	4.28122e-16	UP		UP	UP
MSTRG.21431.1	49	37	5	0	0	0	0	0	0	693	1.00317	0.648205	0.076275	1e-05	1e-05	1e-05	1e-05	1e-05	1e-05	0.575883	1e-05	1e-05	0.467661	0	0	15.8135	0	15.8135	4.38e-14	0.996863	5.18999e-14	UP		UP	UP
MSTRG.21431.2	35	20	6	0	0	0	0	0	0	506	0.981363	0.47987	0.125356	1e-05	1e-05	1e-05	1e-05	1e-05	1e-05	0.528863	1e-05	1e-05	0.430101	0	0	15.6906	0	15.6906	3.66e-15	0.996863	3.9921e-15	UP		UP	UP
MSTRG.24272.1	418	515	20	0	0	0	2	0	0	531	11.1685	11.7749	0.398182	1e-05	1e-05	1e-05	0.0409878	1e-05	1e-05	7.78051	1e-05	0.0136693	6.40047	0	0.0236585	9.15279	-10.4167	19.5695	2.12e-10	0.265965	4.98785e-16	UP		UP	UP
MSTRG.24280.1	73	89	6	0	0	0	0	0	0	448	2.31183	2.41188	0.141586	1e-05	1e-05	1e-05	1e-05	1e-05	1e-05	1.62177	1e-05	1e-05	1.28285	0	0	17.3072	0	17.3072	1.04e-17	0.996863	1.11734e-17	UP		UP	UP
MSTRG.2516.1	75	112	15	0	0	0	0	0	0	1285	0.828076	1.05818	0.123405	1e-05	1e-05	1e-05	1e-05	1e-05	1e-05	0.669886	1e-05	1e-05	0.48705	0	0	16.0316	0	16.0316	3.56e-16	0.996863	4.34867e-16	UP		UP	UP
MSTRG.26531.2	100	127	32	0	0	0	0	0	0	969	1.46416	1.5912	0.349118	1e-05	1e-05	1e-05	1e-05	1e-05	1e-05	1.13482	1e-05	1e-05	0.6834	0	0	16.7921	0	16.7921	9.48e-22	0.996863	1.10085e-21	UP		UP	UP
MSTRG.31884.2	235	108	28	0	0	0	0	0	0	481	6.93162	2.72598	0.615402	1e-05	1e-05	1e-05	1e-05	1e-05	1e-05	3.42433	1e-05	1e-05	3.2155	0	0	18.3855	0	18.3855	2.64e-23	0.996863	3.9776e-23	UP		UP	UP
MSTRG.33207.3	0	687	0	1616	3603	257	0	0	0	3242	1e-05	2.57269	1e-05	6.06347	14.0376	1.12202	1e-05	1e-05	1e-05	0.85757	7.07435	1e-05	1.48534	6.51684	0	16.388	19.4322	-3.04427	1.95e-05	4.41666e-07	0.364733	UP	UP		UP
MSTRG.5904.1	25	60	6	0	0	0	0	0	0	1080	0.328419	0.674483	0.0587318	1e-05	1e-05	1e-05	1e-05	1e-05	1e-05	0.353878	1e-05	1e-05	0.308664	0	0	15.111	0	15.111	1.53e-12	0.996863	1.73487e-12	UP		UP	UP
MSTRG.7043.1	51	11	4	0	0	0	0	0	0	929	0.778873	0.143754	0.0455187	1e-05	1e-05	1e-05	1e-05	1e-05	1e-05	0.322715	1e-05	1e-05	0.398086	0	0	14.978	0	14.978	2.12e-10	0.996863	2.36822e-10	UP		UP	UP
MSTRG.7143.22	24	33	45	24	46	32	0	0	0	363	0.93803	1.1037	1.31054	0.804261	1.60063	1.24774	1e-05	1e-05	1e-05	1.11742	1.21755	1e-05	0.186636	0.399044	0	16.7698	16.8936	-0.123798	7.77e-36	8.68762e-32	0.323948	UP	UP		UP
MSTRG.7403.1	6	46	8	0	0	0	0	0	0	817	0.104194	0.683564	0.103517	1e-05	1e-05	1e-05	1e-05	1e-05	1e-05	0.297092	1e-05	1e-05	0.334695	0	0	14.8586	0	14.8586	9.17e-12	0.996863	9.60693e-12	UP		UP	UP
MSTRG.23596.1	513	653	364	79	60	41	32	26	20	1692	4.30159	4.68551	2.27429	0.567962	0.447911	0.342977	0.205811	0.197194	0.139179	3.7538	0.45295	0.180728	1.29559	0.112577	0.0362394	4.37646	1.32553	3.05093	8.06e-30	0.0488491	6.38216e-17	UP		UP	UP
MSTRG.4651.4	135	230	175	20	1	0	0	0	0	3316	0.577605	0.842087	0.557916	0.0733682	0.00380913	1e-05	1e-05	1e-05	1e-05	0.659203	0.0257291	1e-05	0.158688	0.0413004	0	16.0084	11.3292	4.67925	3.62e-11	0.0394538	0.00014512	UP		UP	UP
MSTRG.7138.1	37	62	8	8	0	3	0	0	0	748	0.701798	1.00631	0.113067	0.130101	1e-05	0.0567676	1e-05	1e-05	1e-05	0.60706	0.0622929	1e-05	0.454098	0.0652213	0	15.8896	12.6049	3.2847	4.42e-10	0.00411133	0.0107021	UP	UP		UP
MSTRG.241.1	96	61	99	47	43	36	23	15	12	571	2.38532	1.29699	1.83293	1.00128	0.951202	0.892375	0.43834	0.337114	0.247452	1.83841	0.948285	0.340968	0.544186	0.0545096	0.0955024	2.43075	1.47568	0.955069	3.96e-15	0.00411133	7.51167e-05	UP	UP		UP
MSTRG.29841.1	596	861	591	491	403	360	247	220	179	1485	5.69419	7.03915	4.20733	4.02205	3.42783	3.43129	1.81005	1.90116	1.41929	5.64689	3.62706	1.71016	1.4165	0.34208	0.255989	1.72332	1.08466	0.638658	1.37e-14	0.00820184	5.09131e-05	UP	UP		UP
MSTRG.6430.1	24	35	8	4	4	0	0	0	0	810	0.420376	0.524598	0.104412	0.0600714	0.0623757	1e-05	1e-05	1e-05	1e-05	0.349795	0.040819	1e-05	0.218804	0.0353604	0	15.0942	11.995	3.0992	1.33e-09	0.00725998	0.00824778	UP	UP	UP	UP
MSTRG.7784.1	40	57	37	6	4	0	0	0	0	717	0.791503	0.96516	0.545542	0.101795	0.0704663	1e-05	1e-05	1e-05	1e-05	0.767402	0.0574236	1e-05	0.210845	0.0521307	0	16.2277	12.4874	3.74027	7.7e-13	0.00127309	0.000841534	UP	UP	UP	UP
MSTRG.12857.2	1121	1211	1147	2687	2790	2673	4251	2582	3817	2370	6.71072	6.20354	5.11636	13.7915	14.8695	15.9636	19.5192	13.9807	18.9635	6.01021	14.8749	17.4878	0.814576	1.08607	3.04991	-1.54086	-0.233472	-1.30739	0.00504733	0.81226	0.0664493	dn			dn
MSTRG.14556.1	0	0	17	233	289	228	127	94	36	250	1e-05	1e-05	0.718877	11.3373	14.6015	12.9085	5.52819	4.82514	1.69554	0.239632	12.9491	4.01629	0.415038	1.63251	2.04034	-4.06697	1.68892	-5.75589	0.0982016	0.781755	0.00953413			dn	dn
MSTRG.1471.1	70	102	101	239	269	213	221	209	153	545	1.82227	2.2722	1.95916	5.3345	6.23443	5.53177	4.41281	4.92121	3.30552	2.01788	5.70023	4.21318	0.230641	0.473022	0.826133	-1.06207	0.436112	-1.49818	0.148353	0.396113	0.00126734			dn	dn
MSTRG.15480.1	596	1432	368	3007	2452	2611	5219	3906	3724	1694	4.99166	10.263	2.29657	21.593	18.283	21.816	33.5269	29.5897	25.8846	5.8504	20.564	29.6671	4.05203	1.97853	3.82172	-2.34225	-0.528742	-1.81351	0.00751713	0.788194	0.101441	dn			dn
MSTRG.24335.1	13	7	19	28	31	29	63	38	85	772	0.238912	0.110084	0.260185	0.441198	0.507207	0.531694	0.88806	0.631667	1.29642	0.20306	0.493366	0.938717	0.0812193	0.0468088	0.335261	-2.20878	-0.928031	-1.28075	0.00707666	0.382381	0.4238	dn			dn
MSTRG.32192.1	121	118	157	307	288	217	418	364	300	772	2.22372	1.8557	2.14995	4.83742	4.71211	3.97854	5.89221	6.0507	4.57561	2.07646	4.50936	5.50617	0.194704	0.463952	0.809778	-1.40693	-0.288128	-1.1188	0.00647444	0.703406	0.158874	dn			dn
MSTRG.33020.2	21	33	26	71	72	85	69	67	74	1278	0.233131	0.313492	0.215074	0.675803	0.71161	0.941389	0.58754	0.672769	0.681783	0.253899	0.776267	0.647364	0.0523929	0.144116	0.0520047	-1.35032	0.261977	-1.6123	0.0536928	0.85979	0.0078285			dn	dn
MSTRG.3375.2	29	32	47	109	75	53	147	106	94	2528	0.162754	0.15368	0.196547	0.524496	0.374735	0.296743	0.63279	0.538085	0.43782	0.170994	0.398658	0.536232	0.0225901	0.115746	0.0974978	-1.64891	-0.427705	-1.22121	0.00941243	0.682523	0.217991	dn			dn
MSTRG.34168.6	1	0	1	5	5	6	14	6	13	309	0.0459149	1e-05	0.0342127	0.196836	0.204386	0.274836	0.493047	0.249181	0.49537	0.0267125	0.225353	0.412533	0.0238538	0.0430198	0.141472	-3.94892	-0.872324	-3.0766	0.00633136	0.828366	0.069735	dn			dn
MSTRG.35199.3	1	8	9	23	34	23	45	53	179	1236	0.0114787	0.0785806	0.0769785	0.226361	0.347457	0.263385	0.396199	0.550274	1.70522	0.0556793	0.279068	0.883897	0.0382872	0.0620525	0.715444	-3.98867	-1.66326	-2.3254	0.000232004	0.309818	0.117154	dn			dn
MSTRG.4266.12	17	28	25	114	57	74	58	67	63	952	0.253352	0.357079	0.277619	1.45667	0.756273	1.10021	0.662995	0.903149	0.7792	0.296017	1.10438	0.781781	0.054256	0.350216	0.120098	-1.40109	0.498405	-1.89949	0.091621	0.703406	0.00374263			dn	dn
MSTRG.998.1	40	63	87	112	113	136	198	163	174	1567	0.362162	0.488107	0.586943	0.869444	0.910857	1.22843	1.37504	1.33487	1.30745	0.479071	1.00291	1.33912	0.112663	0.196401	0.033994	-1.48298	-0.417094	-1.06588	0.00344535	0.479601	0.231528	dn			dn
MSTRG.1038.7	12	18	21	37	46	31	53	37	38	555	0.306761	0.393752	0.400011	0.810963	1.0469	0.790587	1.03921	0.855521	0.806187	0.366841	0.882817	0.900305	0.0521252	0.142465	0.122796	-1.29526	-0.0282989	-1.26696	0.00673446	0.996445	0.0135153	dn			dn
MSTRG.10505.2	3	16	3	28	83	68	196	46	202	482	0.0883052	0.403011	0.0657991	0.706649	2.17506	1.99684	4.42515	1.22471	4.93457	0.185705	1.62618	3.52814	0.188528	0.801311	2.01103	-4.24782	-1.11742	-3.13041	0.000170104	0.703406	0.0161477	dn			dn
MSTRG.2234.3	0	1	0	21	1	1	86	83	61	1371	1e-05	0.00885536	1e-05	0.186326	0.00921304	0.0103239	0.682622	0.776895	0.523887	0.00295845	0.0686211	0.661135	0.00510687	0.101937	0.127865	-7.80396	-3.26822	-4.53574	3.06e-06	0.121356	0.0336263	dn			dn
MSTRG.28487.1	19	42	49	98	96	81	115	91	85	248	1.08696	2.05609	2.08877	4.80692	4.88945	4.6229	5.04621	4.70881	4.03564	1.74394	4.77309	4.59689	0.569194	0.136458	0.514498	-1.39831	0.0542664	-1.45257	0.0112244	0.996445	0.00811057			dn	dn
MSTRG.33586.1	0	0	11	11	20	4	238	177	362	1034	1e-05	1e-05	0.112465	0.129409	0.244315	0.0547546	2.50481	2.19672	4.12224	0.037495	0.142826	2.94126	0.064926	0.0954898	1.0343	-6.29359	-4.3641	-1.92949	0.000339725	0.0466532	0.548027	dn			dn
MSTRG.34168.1	2	7	14	30	42	21	60	53	60	249	0.113957	0.341305	0.594394	1.4656	2.13054	1.19372	2.62223	2.73148	2.83725	0.349885	1.59662	2.73032	0.240333	0.481962	0.107512	-2.96412	-0.77405	-2.19007	0.000166243	0.670991	0.0212366	dn			dn
MSTRG.4267.3	474	514	707	1550	1313	1271	1610	1201	1043	6974	0.964292	0.894798	1.07172	2.7036	2.37806	2.57955	2.51225	2.20995	1.76095	0.976938	2.55374	2.16105	0.0891386	0.164296	0.378029	-1.14539	0.240878	-1.38627	0.0474509	0.732387	0.00194205			dn	dn
MSTRG.23348.8	0	0	0	0	0	19	244	6	226	1579	1e-05	1e-05	1e-05	1e-05	1e-05	0.170315	1.68162	0.048763	1.68528	1e-05	0.0567783	1.13855	0	0.0983256	0.943787	-16.7968	-4.32572	-12.4711	3.04e-06	0.135126	0.0278594	dn			dn
MSTRG.12407.1	6	39	19	127	106	150	242	275	158	1891	0.0450165	0.25039	0.10622	0.816967	0.708035	1.12274	1.39265	1.86622	0.983809	0.133876	0.882582	1.41423	0.105443	0.215	0.441601	-3.40105	-0.680211	-2.72084	5.38e-05	0.76815	0.00414261	dn		dn	dn
MSTRG.12857.1	605	1077	1905	4328	3775	3510	6459	5709	6421	3150	2.72494	4.15096	6.39337	16.7136	15.1373	15.7717	22.3138	23.2579	24.0014	4.42309	15.8742	23.1911	1.8493	0.793142	0.845798	-2.39044	-0.546888	-1.84355	1.91e-07	0.439633	0.000850289	dn		dn	dn
MSTRG.19643.1	2	4	10	84	74	42	179	167	174	1067	0.0265936	0.0455134	0.0990789	0.957651	0.876008	0.557142	1.82561	2.00851	1.92013	0.057062	0.796934	1.91808	0.0375973	0.21164	0.0914673	-5.07099	-1.26713	-3.80386	1.26e-17	0.0939046	3.01296e-09	dn		dn	dn
MSTRG.19794.1	9	9	28	4234	5069	3963	4770	2792	2144	1193	0.107032	0.0915895	0.248121	43.1721	53.6689	47.0181	43.5108	30.0329	21.1607	0.148914	47.953	31.5681	0.0862618	5.31049	11.2539	-7.72784	0.603153	-8.331	6.58e-51	0.682523	3.1372e-60	dn		dn	dn
MSTRG.20558.1	33	54	41	223	152	143	335	222	194	1248	0.375155	0.525319	0.347308	2.17362	1.5384	1.62182	2.92112	2.28276	1.83034	0.415927	1.77795	2.34474	0.0957534	0.34519	0.548024	-2.49502	-0.399217	-2.09581	1.77e-08	0.682523	2.18102e-05	dn		dn	dn
MSTRG.21445.1	0	0	3	856	916	683	670	448	397	471	1e-05	1e-05	0.0673358	22.1078	24.5649	20.5249	15.4801	12.2062	9.92464	0.0224519	22.3992	12.537	0.0388706	2.03571	2.79245	-9.12513	0.83726	-9.96239	2.12e-10	0.894606	2.65317e-12	dn		dn	dn
MSTRG.23248.2	9	23	15	53	48	70	116	104	69	838	0.152374	0.333217	0.189231	0.769351	0.723499	1.18232	1.50637	1.59262	0.969505	0.224941	0.891723	1.35617	0.0955639	0.252706	0.337622	-2.59192	-0.604865	-1.98705	2.69e-05	0.645551	0.00743402	dn		dn	dn
MSTRG.26446.1	298	284	381	1029	1060	707	1330	937	1445	2213	1.9105	1.55805	1.82007	5.65622	6.05014	4.52188	6.54017	5.4335	7.68832	1.76287	5.40941	6.554	0.183056	0.793459	1.12747	-1.89445	-0.276904	-1.61754	7.91e-05	0.778314	0.00475553	dn		dn	dn
MSTRG.26853.1	2	4	5	66	59	28	99	53	82	897	0.0316337	0.0541391	0.0589282	0.895043	0.830807	0.441821	1.20105	0.758237	1.07638	0.0482337	0.722557	1.01189	0.0145741	0.245237	0.228343	-4.39087	-0.48587	-3.905	4.27e-17	0.722884	5.18041e-13	dn		dn	dn
MSTRG.29245.2	1	1	4	59	47	52	59	69	39	1694	0.00837526	0.00716688	0.0249627	0.423673	0.350449	0.434481	0.379016	0.522706	0.271079	0.0135016	0.402868	0.390934	0.00994398	0.0457165	0.126236	-4.85572	0.0433827	-4.8991	2.02e-12	0.996863	1.81367e-12	dn		dn	dn
MSTRG.2937.1	0	0	3	54	37	35	118	135	137	393	1e-05	1e-05	0.0807001	1.67145	1.18919	1.26054	3.26745	4.40822	4.10462	0.0269067	1.37373	3.92676	0.0465865	0.260295	0.590817	-7.18923	-1.51525	-5.67398	3.72e-06	0.722915	0.000770359	dn		dn	dn
MSTRG.29592.1	13	14	17	117	90	112	166	134	141	626	0.294633	0.271517	0.287091	2.27355	1.81597	2.53236	2.88571	2.74696	2.6521	0.284414	2.20729	2.76159	0.0117881	0.36276	0.117491	-3.27944	-0.323222	-2.95621	8.6e-28	0.636826	3.94814e-21	dn		dn	dn
MSTRG.29751.1	362	347	703	1540	1720	1298	1595	1377	1345	1411	3.63993	2.9857	5.26713	13.2766	15.3972	13.0205	12.3013	12.5236	11.2238	3.96425	13.8981	12.0162	1.17478	1.30456	0.695207	-1.59987	0.209902	-1.80977	0.00211278	0.893497	0.000186237	dn		dn	dn
MSTRG.30806.2	42	55	39	90	65	93	437	375	148	1014	0.587656	0.658519	0.406605	1.07969	0.809685	1.29815	4.68989	4.74586	1.71858	0.550927	1.06251	3.71811	0.129912	0.244687	1.73187	-2.75464	-1.8071	-0.947541	0.000146596	0.00725998	0.761595	dn	dn		dn
MSTRG.30892.1	7	15	17	64	112	57	89	58	50	459	0.21637	0.396755	0.391545	1.69613	3.08209	1.75769	2.11007	1.62157	1.28263	0.33489	2.17864	1.67143	0.102674	0.783019	0.415964	-2.31932	0.382349	-2.70167	7.96e-05	0.788194	9.63597e-07	dn		dn	dn
MSTRG.3194.1	0	0	4	44	22	22	40	41	33	881	1e-05	1e-05	0.0479987	0.607532	0.315419	0.35345	0.494087	0.597214	0.441045	0.0160062	0.425467	0.510782	0.0277063	0.158816	0.0794114	-4.996	-0.26366	-4.73234	0.00199908	0.996445	0.00505354	dn		dn	dn
MSTRG.3243.5	0	4	19	187	1136	775	1808	259	918	1257	1e-05	0.0386339	0.159795	1.80967	11.4152	8.72665	15.6524	2.64415	8.59909	0.0661464	7.31717	8.96523	0.0833699	4.95546	6.51187	-7.08253	-0.293054	-6.78948	3.53e-06	0.996445	1.22949e-05	dn		dn	dn
MSTRG.32952.1	4	3	28	189	176	184	200	184	192	578	0.0981848	0.063014	0.512125	3.97765	3.84614	4.50579	3.76549	4.08518	3.91128	0.224441	4.10986	3.92065	0.249761	0.349133	0.160054	-4.12668	0.067997	-4.19468	1.23e-05	0.996863	1.13981e-05	dn		dn	dn
MSTRG.34933.1	118	145	156	84	51	67	191	215	212	889	1.88318	1.9802	1.8551	1.1494	0.724618	1.06673	2.33803	3.10355	2.80788	1.90616	0.980248	2.74982	0.0656398	0.225208	0.386046	-0.528666	-1.48812	0.959453	0.728367	4.40302e-05	5.18847e-07		dn		dn
MSTRG.425.1	8	14	28	89	82	133	117	140	97	325	0.349236	0.522984	0.910794	3.33119	3.18692	5.79228	3.91761	5.52798	3.51426	0.594338	4.10346	4.31995	0.287499	1.46434	1.06545	-2.86166	-0.074173	-2.78749	9.49e-06	0.996445	2.99282e-05	dn		dn	dn
MSTRG.7409.1	0	2	0	84	97	45	57	39	38	1199	1e-05	0.0202514	1e-05	0.852222	1.02186	0.53122	0.517338	0.417414	0.373172	0.00675713	0.801769	0.435975	0.0116864	0.249183	0.0738535	-6.01169	0.878941	-6.89063	1.64e-06	0.820555	1.86255e-08	dn		dn	dn
MSTRG.7893.1	44	29	51	178	130	130	222	183	159	776	0.804457	0.453712	0.694791	2.7903	2.11603	2.37117	3.11322	3.02629	2.41257	0.650987	2.42583	2.8507	0.179429	0.340441	0.381907	-2.13062	-0.232834	-1.89778	0.000151805	0.893497	0.00265151	dn		dn	dn
MSTRG.8155.4	40	74	80	255	190	166	240	148	212	758	0.748691	1.18524	1.11575	4.09226	3.1661	3.0997	3.44557	2.50561	3.29315	1.01656	3.45269	3.08145	0.234569	0.554881	0.504474	-1.59991	0.164113	-1.76403	0.000806587	0.910964	9.58045e-05	dn		dn	dn
MSTRG.8201.1	0	0	7	1566	1533	1357	1981	960	911	312	1e-05	1e-05	0.237186	61.0562	62.0623	61.5611	69.0954	39.4856	34.3802	0.0790687	61.5599	47.6537	0.136934	0.503078	18.7436	-9.23527	0.369401	-9.60467	1.31e-07	0.996445	3.75651e-08	dn		dn	dn
MSTRG.9005.1	344	425	445	1379	1292	1050	1613	1187	1095	808	6.04031	6.38589	5.8223	20.7609	20.1972	18.3933	21.7241	18.8522	15.9569	6.08283	19.7838	18.8444	0.284192	1.23676	2.88363	-1.63132	0.0701842	-1.7015	2.02e-07	0.975414	3.75271e-08	dn		dn	dn
MSTRG.9084.1	2	6	18	95	84	80	92	84	119	219	0.129568	0.332622	0.868908	5.27682	4.8448	5.17043	4.57154	4.92217	6.39806	0.443699	5.09735	5.29726	0.381981	0.225091	0.969306	-3.57759	-0.0554981	-3.52209	1.24e-05	0.996445	2.84788e-05	dn		dn	dn
MSTRG.9513.1	0	2	1	41	45	34	11	67	41	782	1e-05	0.0310504	0.0135188	0.637778	0.726853	0.615394	0.153075	1.09949	0.617337	0.0148597	0.660008	0.623299	0.0155636	0.0589609	0.473234	-5.39045	0.0825587	-5.473	2.92e-05	0.996863	3.22172e-05	dn		dn	dn
MSTRG.9561.1	21	26	21	97	108	88	111	88	118	1201	0.248078	0.262829	0.184851	0.982474	1.13585	1.0371	1.00577	0.940289	1.15687	0.23192	1.05181	1.03431	0.0414244	0.0777389	0.111075	-2.15697	0.0242041	-2.18118	1.09e-06	0.997015	1.27867e-06	dn		dn	dn
MSTRG.1315.1	0	0	0	16	13	23	13	13	24	459	1e-05	1e-05	1e-05	0.424033	0.357743	0.709245	0.308212	0.363456	0.615664	1e-05	0.497007	0.429111	0	0.186768	0.163904	-15.3891	0.211916	-15.601	1.15e-16	0.976272	3.29053e-17	dn		dn	dn
MSTRG.13218.1	0	0	0	22	44	19	19	10	12	441	1e-05	1e-05	1e-05	0.606843	1.26024	0.609812	0.46885	0.290993	0.320397	1e-05	0.825633	0.36008	0	0.376387	0.0953381	-15.136	1.19718	-16.3332	9.99e-17	0.164264	6.25569e-22	dn		dn	dn
MSTRG.14549.1	0	0	0	13	8	10	0	9	0	202	1e-05	1e-05	1e-05	0.782861	0.500241	0.700696	1e-05	0.571759	1e-05	1e-05	0.661266	0.190593	0	0.145377	0.330099	-14.2182	1.79474	-16.0129	0.00151263	0.78571	4.20132e-05	dn		dn	dn
MSTRG.16043.1	0	0	0	12	37	11	2	12	8	710	1e-05	1e-05	1e-05	0.205596	0.65824	0.219288	0.0306543	0.216893	0.132671	1e-05	0.361041	0.126739	0	0.257472	0.0932607	-13.6296	1.5103	-15.1399	6.52e-07	0.611148	5.03147e-10	dn		dn	dn
MSTRG.16137.2	0	0	0	3	19	14	9	9	6	475	1e-05	1e-05	1e-05	0.0768281	0.505243	0.417172	0.20619	0.243148	0.148731	1e-05	0.333081	0.199357	0	0.226249	0.0475778	-14.2831	0.740523	-15.0236	1.96e-09	0.820555	2.47125e-11	dn		dn	dn
MSTRG.16235.17	0	0	0	14	18	21	32	62	24	893	1e-05	1e-05	1e-05	0.190708	0.254602	0.33285	0.389958	0.890968	0.31645	1e-05	0.259387	0.532458	0	0.0711918	0.312646	-15.7004	-1.03756	-14.6628	1.09e-16	0.501505	8.92998e-13	dn		dn	dn
MSTRG.18424.2	0	0	0	17	27	19	5	3	0	630	1e-05	1e-05	1e-05	0.328247	0.541332	0.426869	0.0863671	0.0611086	1e-05	1e-05	0.432149	0.0491619	0	0.106641	0.0444008	-12.2633	3.13592	-15.3992	0.00181831	0.0910333	4.29787e-08	dn		dn	dn
MSTRG.18424.3	0	0	0	46	66	23	27	1	31	945	1e-05	1e-05	1e-05	0.592132	0.882171	0.34449	0.310922	0.0135797	0.386256	1e-05	0.606264	0.236919	0	0.269119	0.197051	-14.5321	1.35555	-15.8877	1.79e-07	0.710833	3.39528e-10	dn		dn	dn
MSTRG.21448.1	0	0	0	62	48	45	22	38	40	597	1e-05	1e-05	1e-05	1.26331	1.01556	1.06689	0.401021	0.816829	0.788916	1e-05	1.11525	0.668922	0	0.130763	0.232428	-16.0296	0.737463	-16.767	2.39e-21	0.657246	1.49179e-24	dn		dn	dn
MSTRG.23728.1	0	0	0	5	11	15	17	2	13	218	1e-05	1e-05	1e-05	0.279001	0.637348	0.973903	0.848617	0.117732	0.702153	1e-05	0.630084	0.556167	0	0.347508	0.386694	-15.7632	0.180026	-15.9433	1.19e-12	0.996445	4.33236e-13	dn		dn	dn
MSTRG.2655.1	0	0	0	98	257	199	132	83	61	572	1e-05	1e-05	1e-05	2.08412	5.67515	4.92423	2.51129	1.8621	1.25568	1e-05	4.22783	1.87636	0	1.8941	0.627927	-17.5176	1.17198	-18.6896	2.21e-27	0.265965	6.26541e-34	dn		dn	dn
MSTRG.2655.2	0	0	0	35	29	5	22	24	1	613	1e-05	1e-05	1e-05	0.694545	0.597555	0.115449	0.390554	0.502426	0.0192081	1e-05	0.469183	0.304063	0	0.310157	0.252954	-14.8921	0.625781	-15.5179	1.85e-07	0.910964	1.52079e-08	dn		dn	dn
MSTRG.2655.3	0	0	0	85	23	25	18	25	4	556	1e-05	1e-05	1e-05	1.85967	0.522509	0.636424	0.352303	0.577015	0.0847092	1e-05	1.0062	0.338009	0	0.741319	0.246464	-15.0448	1.57379	-16.6186	1.56e-10	0.44614	5.83683e-15	dn		dn	dn
MSTRG.2662.1	0	0	0	120	161	15	43	18	26	576	1e-05	1e-05	1e-05	2.53426	3.53056	0.368595	0.812391	0.401025	0.531491	1e-05	2.14447	0.581636	0	1.61662	0.210217	-15.8278	1.88244	-17.7103	2.6e-13	0.227879	1.98199e-19	dn		dn	dn
MSTRG.2969.1	0	0	0	11	21	9	109	20	56	1027	1e-05	1e-05	1e-05	0.130291	0.258279	0.124038	1.15498	0.249909	0.642041	1e-05	0.170869	0.68231	0	0.0757638	0.453878	-16.0581	-1.99754	-14.0606	3.56e-16	0.0848888	9.44564e-10	dn		dn	dn
MSTRG.2969.4	0	0	0	0	37	32	87	20	48	730	1e-05	1e-05	1e-05	1e-05	0.640206	0.620452	1.29693	0.351584	0.774219	1e-05	0.420223	0.807576	0	0.364049	0.473554	-16.3013	-0.942445	-15.3589	1.78e-07	0.90033	5.01009e-06	dn		dn	dn
MSTRG.30806.3	0	0	0	0	0	0	37	39	11	655	1e-05	1e-05	1e-05	1e-05	1e-05	1e-05	0.614723	0.764091	0.197741	1e-05	1e-05	0.525518	0	0	0.293524	-15.6815	-15.6815	0	9e-14	4.15158e-15	0.761595	dn	dn		dn
MSTRG.31881.1	0	0	0	7	10	5	12	13	3	237	1e-05	1e-05	1e-05	0.359288	0.532957	0.298609	0.551	0.703909	0.149045	1e-05	0.396951	0.467985	0	0.121629	0.286596	-15.5142	-0.237501	-15.2767	1.68e-14	0.975414	1.507e-13	dn		dn	dn
MSTRG.3245.1	0	0	0	10	98	56	129	18	107	403	1e-05	1e-05	1e-05	0.301847	3.07158	1.96682	3.4834	0.573178	3.12625	1e-05	1.78008	2.39428	0	1.39428	1.5872	-17.8692	-0.427647	-17.4416	4.83e-17	0.938737	1.15628e-15	dn		dn	dn
MSTRG.7409.2	0	0	0	46	111	59	85	60	42	712	1e-05	1e-05	1e-05	0.785906	1.96917	1.17288	1.29915	1.08142	0.694568	1e-05	1.30932	1.02504	0	0.603317	0.306206	-16.6453	0.353131	-16.9985	2.64e-23	0.894606	1.07019e-24	dn		dn	dn
MSTRG.7746.5	0	0	0	72	17	70	29	69	32	671	1e-05	1e-05	1e-05	1.30528	0.320013	1.47658	0.470321	1.31962	0.56153	1e-05	1.03396	0.783823	0	0.624197	0.466248	-16.2582	0.399575	-16.6578	1.12e-15	0.938737	8.64613e-17	dn		dn	dn
MSTRG.7207.40	0	0	0	41	57	30	0	0	0	1290	1e-05	1e-05	1e-05	0.386622	0.558118	0.329164	1e-05	1e-05	1e-05	1e-05	0.424635	1e-05	0	0.119116	0	0	15.3739	-15.3739	0.667164	1.46787e-17	1.09173e-15		UP	dn	Chaos
MSTRG.20400.1	106	112	155	0	0	0	1	22	0	633	2.37582	2.14812	2.58865	1e-05	1e-05	1e-05	0.0171916	0.446006	1e-05	2.37086	1e-05	0.154403	0.220309	0	0.252682	3.94064	-13.9144	17.8551	0.00606475	0.00051998	3.19988e-12	UP	dn	UP	Chaos
Table S2. Read counts, FPKM value, and log2(fold change) of 196 differentially expressed lncRNAs in the developing seeds of Jatropha curcas . Developing seeds of J. curcas were divided into three different development stages, i.e., small (S), middle (M) and large (L) seeds. Three independent biological replicates of developing seeds at each stage ( small: S1, S2 and S3; middle: M1, M2 and M3; lar…
