# Supplementary material for: Identification and characterization of long non-coding RNA (lncRNA) in the developing seeds of Jatropha curcas
Source: Sci Rep. 2020 Jun 25;10:10395. doi: 10.1038/s41598-020-67410-x (PMC7316758; doi:10.1038/s41598-020-67410-x)
Supplement: Supplementary file 5 — Supplementary Table S4. [file 41598_2020_67410_MOESM5_ESM.xlsx]

## Sheet: Table S4
miRNA id	lncRNA id	% identity	alignment length	mismatches	gap openings	q. start	q. end	s. start	s. end	e-value	bit score
MIR156c	MSTRG.18774.1	100	83	0	0	1	83	2781	2699	5e-39	154
MIR156d	MSTRG.18774.1	100	55	0	0	1	55	2816	2762	1e-23	102
MIR162	MSTRG.37106.2	100	90	0	0	1	90	2143	2054	7e-43	167
MIR168	MSTRG.30828.3	98.88	89	0	1	1	89	326	413	4e-40	158
MIR393	MSTRG.34101.1	100	86	0	0	1	86	299	384	1e-40	159
MIR396a	MSTRG.24217.2	100	115	0	0	1	115	3491	3377	1e-56	213
MIR477	MSTRG.30256.1	100	156	0	0	1	156	1045	890	3e-79	289
nMIR001	MSTRG.22692.1	100	64	0	0	1	64	101	164	1e-28	119
nMIR002	MSTRG.26531.2	100	81	0	0	1	81	820	740	6e-38	150
nMIR021	MSTRG.21465.1	100	62	0	0	1	62	792	853	2e-27	115
Table S4. Alignment of the premiRNA sequence with lncRNAs of J. curcas.
