# Supplementary material for: Identification and characterization of long non-coding RNA (lncRNA) in the developing seeds of Jatropha curcas
Source: Sci Rep. 2020 Jun 25;10:10395. doi: 10.1038/s41598-020-67410-x (PMC7316758; doi:10.1038/s41598-020-67410-x)
Supplement: Supplementary file 6 — Supplementary Table S5. [file 41598_2020_67410_MOESM6_ESM.xlsx]

## Sheet: Table S5
miRNA_Acc.	Target_Acc.	Expectation	UPE	miRNA_start	miRNA_end	Target_start	Target_end	miRNA_aligned_fragment	alignment	Target_aligned_fragment	Inhibition	Multiplicity
MIR166a	MSTRG.26395.1	0	17.518	1	21	2912	2932	UCGGACCAGGCUUCAUUCCCC	:::::::::::::::::::::	GGGGAAUGAAGCCUGGUCCGA	Cleavage	1
MIR166b	MSTRG.26395.1	0	17.518	1	21	2912	2932	UCGGACCAGGCUUCAUUCCCG	::::::::::::::::::::	GGGGAAUGAAGCCUGGUCCGA	Cleavage	1
MIR166c	MSTRG.26395.1	0	17.518	1	21	2912	2932	UCGGACCAGGCUUCAUUCCCC	:::::::::::::::::::::	GGGGAAUGAAGCCUGGUCCGA	Cleavage	1
MIR166d	MSTRG.26395.1	0	17.518	1	21	2912	2932	UCGGACCAGGCUUCAUUCCCC	:::::::::::::::::::::	GGGGAAUGAAGCCUGGUCCGA	Cleavage	1
MIR166e	MSTRG.26395.1	0	17.518	1	21	2912	2932	UCGGACCAGGCUUCAUUCCCC	:::::::::::::::::::::	GGGGAAUGAAGCCUGGUCCGA	Cleavage	1
MIR166f	MSTRG.26395.1	0	17.518	1	21	2912	2932	UCGGACCAGGCUUCAUUCCCG	::::::::::::::::::::	GGGGAAUGAAGCCUGGUCCGA	Cleavage	1
MIR394a	MSTRG.14761.2	0	23.004	1	20	2811	2830	UUGGCAUUCUGUCCACCUCC	::::::::::::::::::::	GGAGGUGGACAGAAUGCCAA	Cleavage	1
MIR394b	MSTRG.14761.2	0	23.004	1	20	2811	2830	UUGGCAUUCUGUCCACCUCC	::::::::::::::::::::	GGAGGUGGACAGAAUGCCAA	Cleavage	1
MIR477	MSTRG.30256.1	0	22.826	1	21	1025	1045	ACUCUCCCUCAAGGGCUUCUG	:::::::::::::::::::::	CAGAAGCCCUUGAGGGAGAGU	Cleavage	1
nMIR002	MSTRG.26531.2	0	23.188	1	21	740	760	UUUGCAUGUGCUUGAAGACGU	:::::::::::::::::::::	ACGUCUUCAAGCACAUGCAAA	Cleavage	1
nMIR027	MSTRG.25143.1	0	13.336	1	19	71	89	GCAUGGUUGUCUGACAGGC	:::::::::::::::::::	GCCUGUCAGACAACCAUGC	Cleavage	1
nMIR014	MSTRG.7001.2	1	22.147	1	24	2079	2102	AGGGUGAACCACGUAAAUAUCUGU	:: :: ::::::::::::::::::	ACUGAGAUUUACGUGGUUCACCCU	Cleavage	2
MIR172	MSTRG.4651.1	1.5	23.731	1	21	899	919	GGAAUCUUGAUGAUGCUGCAG	::.::::::::::::::::	AUGUAGCAUCAUCAAGAUUCA	Cleavage	1
MIR159	MSTRG.5761.2	2	4.773	1	21	104	124	UUUGGAUUGAAGGGAGCUCUA	: : ::::::::::::::::	CACACCUCCCUUCAAUCCAAA	Cleavage	2
MIR827	MSTRG.27126.3	2	20.742	1	21	5	25	UUAGAUGACCAUCAACAAACA	::: ::::::::::::::	UAGUUGAUGAUGGUCAUCUAA	Cleavage	1
MIR159	MSTRG.5761.2	2.5	0.831	1	21	16	36	UUUGGAUUGAAGGGAGCUCUA	:::.:::::::::::::	CACUGCUUCCUUCAAUCCAAA	Cleavage	2
nMIR007	MSTRG.26294.1	2.5	21.842	1	21	669	689	UCAAAACGUAUGGGUUCUAGC	:.::. :::::.:::::::	UGUGGAGGCCAUAUGUUUUGA	Cleavage	1
nMIR014	MSTRG.16473.5	2.5	15.096	1	24	993	1016	AGGGUGAACCACGUAAAUAUCUGU	:: :: :: :::::::::::::.:	ACCGAGAUGUACGUGGUUCACCUU	Cleavage	1
nMIR021	MSTRG.28728.1	2.5	17.534	1	21	697	717	UUCAUCAAAUUUAUCCUCCCU	:: :::.:::::::::::	CCAGAUGAUGAAUUUGAUGAA	Cleavage	1
nMIR021	MSTRG.4164.1	2.5	15.739	1	21	4125	4145	UUCAUCAAAUUUAUCCUCCCU	: :: .:::::::::::::	GAGUAGAGUAAAUUUGAUGAA	Cleavage	1
MIR156a	MSTRG.8877.1	3	9.336	1	20	349	367	UGACAGAAGAGAGUGAGCAC	::::. ::.::::::::::	AUGCUU-CUUUCUUCUGUCA	Cleavage	1
MIR156b	MSTRG.8877.1	3	9.336	1	20	349	367	UGACAGAAGAGAGUGAGCAC	::::. ::.::::::::::	AUGCUU-CUUUCUUCUGUCA	Cleavage	1
MIR156c	MSTRG.8877.1	3	9.336	1	20	349	367	UGACAGAAGAGAGUGAGCAC	::::. ::.::::::::::	AUGCUU-CUUUCUUCUGUCA	Cleavage	1
MIR156d	MSTRG.8877.1	3	9.336	1	20	349	367	UGACAGAAGAGAGUGAGCAC	::::. ::.::::::::::	AUGCUU-CUUUCUUCUGUCA	Cleavage	1
MIR156e	MSTRG.8877.1	3	9.336	1	20	349	367	UGACAGAAGAGAGUGAGCAC	::::. ::.::::::::::	AUGCUU-CUUUCUUCUGUCA	Cleavage	1
MIR156f	MSTRG.8877.1	3	8.193	1	21	349	368	UUGACAGAAGAUAGAGAGCAC	:::: ::: :::::::::::	AUGCU-UCUUUCUUCUGUCAA	Cleavage	1
MIR159	MSTRG.17926.1	3	10.648	1	21	3877	3897	UUUGGAUUGAAGGGAGCUCUA	::: . ::.:::::::::::	GAGAAUACCUUUCAAUCCAAA	Cleavage	2
MIR159	MSTRG.33208.2	3	10.648	1	21	3332	3352	UUUGGAUUGAAGGGAGCUCUA	::: . ::.:::::::::::	GAGAAUACCUUUCAAUCCAAA	Cleavage	1
MIR159	MSTRG.17925.4	3	10.648	1	21	3954	3974	UUUGGAUUGAAGGGAGCUCUA	::: . ::.:::::::::::	GAGAAUACCUUUCAAUCCAAA	Cleavage	2
MIR477	MSTRG.10210.1	3	24.833	1	21	946	966	ACUCUCCCUCAAGGGCUUCUG	:.: ..::::::::::.::	AUGGAUUUCUUGAGGGAGGGU	Cleavage	1
nMIR001	MSTRG.24364.2	3	9.703	1	22	435	456	UGAAGGUUAAAUUGAUAGCAAG	:::: :::::::..::::	AAAACUAUAAAUUUAAUUUUCA	Cleavage	1
nMIR003	MSTRG.16856.2	3	15.349	1	24	2838	2861	UUUCUGUUAGGCUUUGGAGGACGU	.::::::.::.: :.:::.:	AGACUCUCCAAGGCUUUAUAGAGA	Cleavage	2
nMIR020b	MSTRG.6860.1	3	13.23	1	21	2719	2739	UGUACUGGAGUGACCAACAUU	: ::: : :::::::::::	UCUAUUGCUAACUCCAGUACA	Cleavage	1
nMIR020c	MSTRG.6860.1	3	13.23	1	21	2719	2739	UGUACUGGAGUGACCAACAUU	: ::: : :::::::::::	UCUAUUGCUAACUCCAGUACA	Cleavage	1
nMIR024	MSTRG.29794.1	3	23.831	1	24	687	710	UUUCCGAUCGAUCCGAUUUUCAGA	::...::.:::::::::: :::	AAUGGGGAUUGGAUCGAUCGAAAA	Cleavage	1
nMIR031	MSTRG.1702.1	3	16.85	1	24	300	323	CUAGAUCUGGUCUAUGUGAAACAU	:: : :::::::: :::::::	CGCUUACCCAUAGACCCGAUCUAG	Cleavage	1
Table S5. The miRNA target prediction was performed by aligning the mature miRNA sequences against J. curcas lncRNA sequences with psRNAtarget using default parameters except for a strict Expectation value 3.
