# Supplementary material for: Identification and characterization of long non-coding RNA (lncRNA) in the developing seeds of Jatropha curcas
Source: Sci Rep. 2020 Jun 25;10:10395. doi: 10.1038/s41598-020-67410-x (PMC7316758; doi:10.1038/s41598-020-67410-x)
Supplement: Supplementary file 7 — Supplementary Table S6. [file 41598_2020_67410_MOESM7_ESM.xlsx]

## Sheet: Table S6
lncRNA ID	forward primer	reverse primer
MSTRG.33586.1	GTCCATCGGATTTCAAGGTCCCT	CGTCTCTGTTTCTGCTTCGTTTCT
MSTRG.25283.1	GTTTCTTCACATTCATCTCCTCAT	CGCACCGAAAACAAGTAGT
MSTRG.4267.3	CCCAAACATCGCCTGAAGCCAAT	GTCGCTCTCCGCTACACAAGG
MSTRG.19794.1	TGGGCTGCTAGTACTGCATCAC	TCTTCTTCTTGCTAGGAGAGGCTG
MSTRG.30806.3	CCCAGAACTAAACATGACACCGTA	AGGAAGTTGATGCGCTTAGAAGAG
MSTRG.32952.1	GCAAGAACCATTCCGTCTTCTGGA	CGAGCAAAGGAGTTGGCCGATA
MSTRG.21445.1	GCACCTCCCTTCGGAAATCCTTTA	CTGCTCTCGTGGGATCTTGTTTGG
MSTRG.2937.1	GCTGTTTGTTCTTGTTTGTGATGTG	CACTGGATTTATTAACAGAGACATGCT
MSTRG.12857.2	GACCCACTAACATCCCTCCAATCT	GGCAGTTACTGAGCACTCATTCC
MSTRG.30651.1	ACATGGCAGGAAATGTGCGAGTAGT	GCCTTTCCGCTTATCACAAAGTGG
MSTRG.8201.1	CCACCAAATTGTGACCCTGGCTAT	GCTAGGAGGCGTGCCTTCTTC
MSTRG.16235.17	CAGTGGCAGTGAGTGTTCGTTCTT	CGGAGCAGGCGTTGAGATTACAG
MSTRG.6175.1	CCTCCACTCTACGGTTCAT	GGTTCGTTAGGCTAAGTTCTG
MSTRG.29592.1	ACTTCTTTGCTTCTTCTGTTACTG	ATTACCTCCACCTCCACCT
MSTRG.29245.2	CTGTCACTGGAACTGGCGATCTT	TGGCAGGGAGCAATCCGTTT
MSTRG.2234.3	AAGCCTTTACAACGCCAATC	ATCCTTTCCACTGTCACTCA
MSTRG.23596.1	TCGCAAATGCCAAATTCCCAAAGT	GTCCCCGTCGTAATGCTGGT
MSTRG.7784.1	GCACAAAGCAAACACCAACCAGAACT	AAAGCATGGATGGGAAGATGGGATCA
actin	ACAACTGGTATCGTGCTGGATT	GCAAGGTCAAGACGGAGGAT
Table S6. RT-qPCR primers for validation of the differentially expressed lncRNAs.
