# Supplementary material for: Identification and characterization of long non-coding RNA (lncRNA) in the developing seeds of Jatropha curcas
Source: Sci Rep. 2020 Jun 25;10:10395. doi: 10.1038/s41598-020-67410-x (PMC7316758; doi:10.1038/s41598-020-67410-x)
Supplement: Supplementary file 8 — Supplementary Table S7. [file 41598_2020_67410_MOESM8_ESM.xlsx]

## Sheet: key-LncRNA
LncRNA ID	miRNAs targeting LncRNAs	LncRNA target ID or miRNA target ID	COG Category	LncRNA targets or miRNA targets	Putative function in seed development
MSTRG.8261.1		gene5450	D	sister chromatid cohesion protein pds5 isoform X1	Cell growth & development
MSTRG.8877.1	MIR156	XM_020679050.1	K	AP2/ERF and B3 domain-containing transcription factor At1g50680 (LOC105633499), transcript variant X1, mRNA	Cell growth & development
MSTRG.8877.1	MIR156	XM_012233345.2	D	coiled-coil domain-containing protein SCD2 (LOC105647316), transcript variant X1, mRNA	Cell growth & development
MSTRG.8877.1	MIR156	XM_012221148.2	K	squamosa promoter-binding protein 1,2,3,6,7,9,13A,16	Cell growth & development
MSTRG.10126.2		gene6835	D	anaphase-promoting complex subunit	Cell growth & development
MSTRG.18228.1		gene12703	D	G2/mitotic-specific cyclin S13-7	Cell growth & development
MSTRG.18228.2		gene12703	D	G2/mitotic-specific cyclin S13-7	Cell growth & development
MSTRG.25202.3		gene17730	D, Z	ultraviolet-B receptor UVR8	Cell growth & development
MSTRG.30256.1	MIR477	XM_012232686.2	D	AUGMIN subunit 5 (LOC105646760), transcript variant X1, mRNA	Cell growth & development
MSTRG.30256.1	MIR477	XM_012233474.2	S	DUF724 domain-containing protein 3 (LOC105647409), mRNA	Cell growth & development
MSTRG.1315.1		gene949	G	pectate lyase	Cell growth & development
MSTRG.9561.1		gene6392	G	pectinesterase	Cell growth & development
MSTRG.12857.1		gene8955	G	beta-D-xylosidase	Cell growth & development
MSTRG.12857.2		gene8955	G	beta-D-xylosidase	Cell growth & development
MSTRG.13522.1		gene9437	G	cellulase	Cell growth & development
MSTRG.23348.8		gene16376	G	glucan endo-1-3-beta-glucosidase	Cell growth & development
MSTRG.26115.1		gene18416	G	cellulose synthase-like	Cell growth & development
MSTRG.26115.1		gene18417	G	galacturonosyltransferase-like	Cell growth & development
MSTRG.29592.1		gene21137	O	cellulose synthase	Cell growth & development
MSTRG.2937.1		gene1910	U	non-specific lipid-transfer protein type 1	Lipid metabolism
MSTRG.3375.2		gene2212	I	phospholipase C	Lipid metabolism
MSTRG.3375.2		gene2215	I	GDSL esterase lipase	Lipid metabolism
MSTRG.11815.1		gene8140	I	long-chain-alcohol O-fatty-acyltransferase	Lipid metabolism
MSTRG.22689.1		gene15890	I	Oleosin	Lipid metabolism
MSTRG.25202.3		gene17731	I	lipase	Lipid metabolism
MSTRG.27126.3	MIR827	XM_012228604.2	I	phospholipase D zeta 1 (LOC105643475), transcript variant X1, mRNA	Lipid metabolism
MSTRG.31497.1		gene22668	I	GDSL esterase lipase	Lipid metabolism
MSTRG.33913.1		gene24642	I	lipase	Lipid metabolism
MSTRG.35527.2		gene26058	I	phospholipase	Lipid metabolism
MSTRG.1315.1		gene947	O	Hsp20/alpha crystallin family	Seed maturation
MSTRG.4651.1	MIR172	XM_012218280.2	K	AP2-like ethylene-responsive transcription factor TOE3 (LOC105635241), transcript variant X1, mRNA	Seed maturation
MSTRG.5761.2	MIR159	XM_020679829.1	K	NAC domain-containing protein 67 (LOC105635139), mRNA	Seed maturation
MSTRG.5761.2	MIR159	XM_012230983.2	V	peroxidase 3 (LOC105645388), mRNA	Seed maturation
MSTRG.5761.2	MIR159	NM_001308734.1	V	superoxide dismutase [Cu-Zn], chloroplastic (LOC105628003), mRNA	Seed maturation
MSTRG.7939.1		gene5230	O	chaperone protein DnaJ	Seed maturation
MSTRG.13129.1		gene9162	K	heat stress transcription factor	Seed maturation
MSTRG.14761.2	MIR394	XM_012232372.2	V	11 kDa late embryogenesis abundant protein (LOC105646513), mRNA	Seed maturation
MSTRG.15084.1		gene10642	K	AP2 ERF domain-containing transcription factor	Seed maturation
MSTRG.21068.2		gene14725	O	DnaJ homolog subfamily B member	Seed maturation
MSTRG.30256.1	MIR477	XM_012224505.2	K	DELLA protein RGL1 (LOC105640240), mRNA	Seed maturation
MSTRG.30651.1		gene21992	O	Heat Shock Protein	Seed maturation
Table S7. Information of the key lncRNAs indentified in context of seed development. LncRNAs followed by miRNAs are lincRNAs targeted by miRNAs.
